# Supplementary material for: Effect of potent inhibitors of phenylalanine ammonia-lyase and PVP on in vitro morphogenesis of Fagopyrum tataricum
Source: BMC Plant Biol. 2025 Apr 15;25:469. doi: 10.1186/s12870-025-06440-x (PMC11998252; doi:10.1186/s12870-025-06440-x)
Supplement: Supplementary file 1 — Supplementary Material 1 [file 12870_2025_6440_MOESM1_ESM.xlsx]

## Sheet: Table S1
Table S1
Sheet 1	Media composition.
Sheet 2	Raw metabolomic data (positive matrix).
Sheet 3	Raw metabolomic data (negative matrix).
Sheet 4	The concentrations of compounds measured by chromatography with statistical analysis.
Sheet 5	Primers used in this study.

## Sheet: Sheet 1
Sheet 1. Media composition.
Medium	Composition	Concentration	Amount L-1
RX medium	Gamborg B5 including vitamins (Duchefa)	–	2 g
pH 5.6	N-Zamine A	–	2 g
	2,4-dichlorophenoxyacetic acid	9 μM	2 mg
	Kinetin	0.93 μM	0.2 mg
	3-indoleacetic acid	2.85 μM	0.5 mg
	1-naphthaleneacetic acid	2.68 μM	0.5 mg
	Sucrose (POCH)	72.5 mM	25 g
	Phyto agar (Duchefa)	–	7 g
Regeneration medium	MS basal salt mixture (Duchefa)	–	4.3 g
pH 5.8	Sucrose (POCH)	87 mM	30 g
	6-benzylaminopurine	8.8 M	2 mg
	Kinetin	4.6 M	1 mg
	Phytagel (Duchefa)	–	3 g
Rooting Medium	MS including vitamins (Duchefa)	–	4.3 g
pH 5.8	Sucrose (POCH)	87 mM	30 g
	Phytagel (Duchefa)	–	3 g
	Additives:
	AIP*(23 mM sterile solution, prepared by dissolfing 0.05 g in 10 ml H20)(AmBeed)
	AOA* (4 M, prepared by dissolving 250 mg in 0.57 ml PBS (pH=7.2) (Cayman)
	AOPP* (100 mM stock solution prepared by dissolving 25 mg in 1.4 ml DMSO; working solution (40 mM) 0.7 ml stock solution in 1 ml H2O) (TRC Canada)
	OBHA* (10 mM, prepared by dissolving 0.016 g in 10 ml H2O
	PVP** (MW 40,000) (50%, prepared by dissolving 25 g in 50 ml H20)
* Addatives added after medium sterilization
**Addatives added to the medium after measuring the pH.
Reagents without specified company were provided by Sigma
PBS - Phosphate-buffered saline

## Sheet: Sheet 2
Sheet 2	Raw metabolomic data (positive matrix).
Sample	1_M	10_K	11_K	12_K	13_K	14_K	15_10_AIP	16_10_AIP	17_10_AIP	18_10_AIP	19_10_AIP	2_M	20_10_AIP	21_10_AIP	22_100_AIP	23_100_AIP	24_100_AIP	25_100_AIP	26_100_AIP	27_100_AIP	28_100_AIP	29_1pc	3_M	30_1pc	31_1pc	32_1pc	33_1pc	34_1pc	35_1pc	36_3pc	37_3pc	38_3pc	39_3pc	4_M	40_3pc	41_3pc	42_3pc	5_M	6_M	7_M	8_K	9_K
Label	M	K	K	K	K	K	10_AIP	10_AIP	10_AIP	10_AIP	10_AIP	M	10_AIP	10_AIP	100_AIP	100_AIP	100_AIP	100_AIP	100_AIP	100_AIP	100_AIP	1pc	M	1pc	1pc	1pc	1pc	1pc	1pc	3pc	3pc	3pc	3pc	M	3pc	3pc	3pc	M	M	M	K	K
100.007	0	0	0	0	0	0	0	0	0	0	433.149	0	0	0	0	0	0	0	0	0	0	0	0	0	0	0	0	0	0	94.5236	0	0	105.708	0	0	0	0	0	0	0	0	0
100.025	561.823	1156.26	2019.02	166.165	432.907	439.479	516.285	0	576.072	1495	657.129	755.269	0	0	0	0	753.533	0	0	963.961	0	1349.41	341.405	1216.74	1422	695.929	557.823	1221.03	1689.29	359.69	845.444	702.902	311.022	642.797	749.337	487.201	1062.17	1045.93	824.745	212.963	1019.01	1595.38
100.027	850.038	1184.3	1811.18	1548.81	1016.16	777.279	1966	1548.39	2402.85	1399.54	2225.44	1019.12	1422.02	2225.96	876.518	1503.94	574.407	924.847	1878.51	3205.07	658.697	943.768	708.113	633.162	1039.53	1004.2	1301.09	1445.65	1072.25	503.318	1052.74	1034.06	272.86	855.853	1360.62	735.467	1153.8	1121.09	1175.56	785.201	2034.84	2513.99
100.04	0	0	0	0	0	0	0	0	0	0	0	187.242	0	0	0	0	0	0	0	0	0	0	0	0	223.867	332.594	178.491	0	165.721	0	116.893	190.9	0	0	147.769	0	271.71	0	88.4903	0	232.26	121.372
100.051	298.193	352.37	798.591	0	612.594	224.522	0	0	441.554	361.848	0	0	0	1241.03	0	477.478	0	444.296	0	0	0	386.921	362.767	521.545	0	296.168	294.82	0	279.919	118.913	653.899	744.351	263.932	187.925	482.228	699.757	736.071	411.056	134.243	288.869	0	523.803
100.076	2512.54	1181.77	1690.15	1163.91	1761.27	1461.53	1645.34	0	571.65	0	0	2904.03	1696.39	0	999.959	1021.15	0	1324.08	0	0	871.68	1847.05	3636.37	3042.05	2506.13	4154.15	2873.01	2939.42	1967.77	1808.9	2312.91	2703.36	2112.31	1692.41	3364.31	3071.69	2522.96	1557.26	1800.07	2472.05	1691.3	1012.55
100.112	717.043	1441.6	1662.38	2031.1	2018.41	1833.77	3727.13	0	1488.97	2201.8	2095.3	820.597	813.234	481.311	773.185	0	3197.65	814.247	844.634	2794.83	2325.22	782.319	248.791	1362.77	1494	2205.47	1809.4	1465.63	1717.73	775.853	1211.53	1130.03	761.544	548.127	1309.59	1936.99	983.696	399.15	644.389	407.224	1766.05	1504.31
100.516	0	0	1046.96	0	0	292.141	0	996.748	0	0	497.578	96.0841	1267.14	577.732	1488.38	0	0	0	0	0	0	537.743	0	0	559.34	212.847	611.659	376.524	421.478	0	0	272.638	237.177	455.682	0	0	0	0	0	0	0	696.597
100.528	130.044	255.885	190.668	0	0	0	0	0	0	0	0	0	805.011	0	0	498.294	0	0	0	0	0	151.486	0	264.411	0	0	0	0	0	310.004	185.296	0	112.534	79.2938	0	0	284.31	190.238	521.326	217.001	303.421	208.406
100.543	125.016	206.999	237.946	0	278.884	219.56	0	0	0	0	0	173.143	0	0	0	0	0	0	0	0	0	403.924	256.404	166.37	200.878	0	0	312.962	0	203.234	0	280.092	183.899	73.2668	0	0	0	376.104	172.999	0	200.018	255.395
100.959	5752.85	8215.28	7274.77	4854.75	6381.45	3492.5	5315.33	12856.1	8918.76	9313.52	9604.95	3948.87	6556.32	8784.71	2904.14	11112.3	8067.66	7422.66	4440.99	7582.48	0	9685.22	2417.06	6147.61	9839.73	3103.51	7806.89	5384.68	8494.53	2473.86	9831.5	6305.62	5076.31	4654.52	5762.58	3709.66	5566.33	4071.43	3776.18	4456.51	8709.65	10393.4
1000.02	0	0	0	0	0	0	364.608	0	0	0	0	0	0	0	0	0	0	0	0	0	0	0	0	0	0	0	0	0	611.138	0	0	0	0	447.805	0	0	0	0	0	0	0	240.253
1000.03	0	0	0	0	0	0	0	0	0	0	0	0	0	0	0	0	0	0	0	514.162	0	0	0	0	0	0	0	0	662.103	0	0	0	0	0	775.641	0	0	0	0	0	0	0
1000.04	0	1537.78	0	2181.03	1969.87	1173.19	4978.43	909.686	1624.85	923.537	2006.5	0	3214.32	2661.44	3337.43	887.922	1078.05	881.11	2559.78	689.963	4191.78	0	0	0	1250.17	1436.44	471.129	0	0	0	735.477	1020.92	0	0	414.728	1027.02	0	0	0	0	806.638	0
1000.05	0	0	0	0	0	0	0	0	0	0	0	0	0	0	0	0	0	0	0	0	0	0	0	597.761	0	0	808.794	1278.79	796.029	0	0	537.225	0	0	0	0	0	0	0	518.452	0	0
1000.06	0	0	0	0	0	0	0	0	0	0	0	0	0	0	0	0	0	0	0	0	0	0	0	0	393.664	0	0	0	0	1833.78	0	0	0	0	0	1232.15	571.015	0	0	0	0	0
1000.07	0	0	0	0	0	0	0	0	0	0	0	0	0	0	0	0	0	0	0	0	0	2965.6	0	641.385	918.355	4317.61	2133.29	3614.71	2002.09	0	2968.28	1481.61	1991.36	0	4223.66	1450.42	746.265	0	0	0	0	0
1000.08	0	0	0	0	0	0	0	0	0	0	0	0	0	0	0	0	0	0	0	0	0	0	0	1638.34	0	0	0	0	0	0	0	2295.72	0	0	0	333.793	0	0	0	0	0	0
1000.09	0	0	0	0	0	0	0	0	0	0	0	0	0	0	0	0	0	0	0	0	0	0	0	0	0	0	0	0	823.871	0	0	779.902	0	0	762.63	0	0	0	0	0	0	0
1000.1	0	0	0	0	0	0	0	0	0	0	0	0	0	0	0	0	0	0	0	0	0	0	0	282.704	0	0	476.642	0	0	0	0	1085.81	0	0	0	0	0	0	0	0	0	0
1000.11	0	0	0	0	0	0	0	0	0	0	0	0	0	0	0	0	0	0	0	0	0	0	0	0	0	0	0	0	550.088	0	0	801.118	0	0	465.393	0	0	0	0	0	0	0
1000.14	0	0	0	0	0	0	0	0	0	0	0	0	0	0	275.46	0	0	0	373.631	0	0	0	0	0	0	0	397.378	0	0	0	0	457.444	0	0	0	0	0	0	0	0	0	0
1000.16	0	0	0	0	0	0	0	0	0	0	0	0	0	0	0	0	0	0	0	0	0	0	0	0	0	0	855.607	0	0	1033.83	548.509	939.881	0	0	0	0	0	0	0	0	0	0
1000.17	0	0	0	0	0	0	0	0	0	0	0	884.051	0	0	0	0	0	0	0	341.057	0	555.132	0	0	0	0	0	0	0	0	0	0	0	0	0	0	0	0	0	0	0	0
1000.18	0	0	0	0	0	0	0	0	0	0	0	0	0	0	0	0	0	0	0	0	0	383.699	0	705.673	0	0	0	581.988	0	0	0	0	0	0	0	0	789.029	0	0	0	0	0
1000.2	0	0	0	0	0	0	0	0	0	0	0	0	402.824	0	0	0	0	0	0	0	0	0	0	0	417.204	0	0	0	0	0	0	440.301	0	0	0	0	0	0	0	0	0	0
1000.23	0	0	0	0	0	0	0	0	0	0	0	0	0	0	0	0	0	0	0	0	0	0	0	440.62	1641.99	1158.13	2295.2	2507.68	1495.61	2738.29	1280.97	2114.67	0	0	2483.36	1146.03	0	0	0	0	0	0
1000.24	0	0	0	0	0	0	0	0	0	0	0	0	0	0	0	0	0	0	0	0	0	0	0	0	0	0	0	0	0	0	0	392.207	0	0	0	808.135	806.511	0	0	0	0	0
1000.25	0	0	0	0	0	0	0	0	0	0	0	0	0	0	0	0	0	0	0	0	0	0	0	0	0	0	1052.66	0	0	0	1013.53	0	0	0	2163.52	0	0	0	0	0	0	0
1000.26	0	0	0	0	0	0	0	0	0	0	0	0	0	0	0	0	0	0	0	0	0	0	0	2037.44	0	0	0	2820.12	664.429	1224.98	0	3017.63	0	0	0	0	718.076	0	0	0	0	0
1000.27	0	0	0	0	0	0	0	0	0	0	0	0	0	0	0	0	0	0	0	0	0	0	0	0	0	0	0	0	747.345	0	502.764	720.187	0	0	0	0	0	0	0	0	0	0
1000.29	0	0	0	0	0	0	0	0	0	0	0	0	0	0	0	0	0	0	0	0	0	0	0	576.983	434.884	0	0	0	0	555.512	0	0	0	0	0	0	0	0	0	0	0	0
1000.32	0	0	0	0	0	0	0	0	0	0	0	814.883	0	0	0	0	0	0	0	0	0	0	793.894	0	0	0	0	0	0	0	826.315	0	0	0	0	0	0	0	0	0	0	0
1000.33	0	0	0	0	0	453.978	0	379.587	0	0	0	0	0	0	0	242.114	0	0	0	244.358	0	0	0	0	0	0	490.858	0	0	0	0	343.993	0	0	0	0	634.549	0	0	0	0	363.001
1000.34	0	0	317.685	0	0	0	0	0	353.311	365.631	0	0	0	883.326	0	0	0	267.832	0	497.997	301.177	0	0	0	884.243	474.647	0	0	1386.66	0	0	0	0	0	0	0	0	0	0	0	0	0
1000.35	0	1650.72	1684.95	1246.08	2473.43	1114.44	1011.29	1186.79	1508.23	981.792	1981.54	0	1043.7	1204.76	1771.5	438.186	738.226	252.037	900.597	3040.7	772.916	590.152	0	0	0	0	0	0	830.156	0	0	0	0	0	760.678	885.255	0	0	0	0	907.777	1607.47
1000.36	0	919.514	486.182	0	0	0	339.989	0	1166.5	2355.26	0	0	0	536.053	0	848.845	0	470.122	0	0	0	890.537	0	0	1897.15	733.218	0	476.7	0	1100.1	851.727	475.746	0	0	1528.17	360.976	1514.55	0	0	0	903.707	0
1000.37	0	0	0	0	0	0	0	0	0	0	0	0	361.914	0	0	0	0	0	0	0	0	0	0	0	0	0	0	0	0	0	0	1282.19	0	0	0	0	346.3	0	0	0	0	0
1000.42	0	0	0	0	0	0	0	0	0	0	0	0	0	0	0	0	0	0	0	0	0	0	0	443.128	0	0	0	0	349.412	0	985.644	0	0	0	0	0	0	0	0	0	0	0
1000.54	0	0	0	0	0	0	0	0	0	0	0	0	0	0	0	0	0	0	0	0	0	0	0	0	0	501.239	0	377.655	514.855	0	0	1541.89	0	0	0	0	0	0	0	0	0	0
1000.55	0	0	0	0	0	0	0	290.001	0	0	0	0	0	0	0	0	0	0	0	0	0	0	0	0	741.614	899.145	934.79	0	0	483.819	962.814	0	0	0	2733.23	1562.39	0	0	0	0	0	0
1000.56	0	0	0	0	0	0	0	607.304	0	0	0	0	0	0	0	0	0	0	0	0	0	0	0	393.122	445.626	1953.43	1863.3	0	0	4515.9	2646.34	3950.59	406.603	0	0	448.056	0	0	0	0	0	0
1000.57	0	0	0	0	0	0	0	0	0	0	0	0	0	0	0	0	0	0	0	0	0	638.99	0	2637.13	423.67	2339.73	3572.28	5175.49	4310.72	0	3342.48	0	0	0	461.509	1086.51	2418.95	0	0	0	0	0
1000.58	0	0	0	0	0	0	0	270.646	0	0	0	0	0	0	0	0	0	0	0	0	0	2455.11	0	0	339.73	0	0	699.897	0	694.976	774.058	3159.78	0	0	1398.17	0	0	0	0	0	0	0
1000.59	0	0	0	0	0	0	0	0	0	0	0	0	0	0	0	0	0	0	0	0	0	0	0	2337.5	0	0	0	0	336.014	1857.73	0	1456.4	1498.27	0	0	0	0	0	0	0	0	0
1000.6	0	0	0	0	0	0	0	0	557.364	0	0	0	0	0	0	0	0	0	0	0	0	0	0	1169.2	0	0	0	0	0	0	771.288	0	0	0	0	0	0	0	0	0	0	0
1000.61	0	0	0	0	0	0	0	0	0	0	0	0	0	0	0	0	0	0	0	0	0	0	0	599.446	0	0	0	0	0	0	321.28	584.767	0	0	0	0	0	0	0	0	0	0
1000.67	0	0	0	0	0	0	0	0	0	0	0	0	0	0	0	0	0	1141.02	0	0	1902.05	0	0	0	0	0	0	0	0	0	0	0	2841.56	0	0	968.975	474.225	0	457.477	0	0	0
1000.68	0	0	0	0	0	0	0	0	0	0	0	0	0	0	0	0	0	0	0	0	0	0	0	846.953	0	0	0	0	0	4546.91	0	0	6347.07	430.601	0	0	3813.99	0	0	0	0	0
1000.73	0	0	0	0	0	0	0	0	0	0	0	0	0	0	0	0	0	0	0	0	0	555.826	0	0	0	0	459.283	340.092	0	0	0	0	0	0	0	0	0	0	0	0	0	0
1000.74	0	0	0	0	0	0	0	0	0	0	0	0	0	0	0	0	0	0	0	0	0	0	0	0	0	552.382	0	0	377.18	0	0	527.256	0	0	0	0	0	0	0	0	0	0
1000.77	0	0	0	0	0	0	0	0	0	0	0	0	0	0	0	0	0	0	0	0	0	0	0	0	0	0	1384.07	438.097	528.708	1009.21	925.479	961.127	0	0	0	0	1717.13	0	0	0	0	0
1000.78	0	0	0	0	0	0	0	0	0	0	0	0	0	0	0	0	0	0	0	0	0	0	0	739.987	0	0	0	615.709	0	0	0	0	0	0	0	364.226	0	0	0	0	0	0
1000.8	0	0	0	0	0	0	0	0	0	0	0	0	0	0	0	0	0	0	0	0	0	813.195	0	799.577	0	0	0	0	0	0	0	654.026	0	0	0	0	0	0	0	0	0	0
1000.81	0	0	0	0	0	0	0	0	0	0	0	0	0	0	0	0	0	0	0	0	0	0	0	331.211	0	0	0	0	0	0	856.738	574.175	0	0	0	0	0	0	0	0	0	0
1000.82	0	0	0	0	0	0	0	0	0	0	0	0	0	0	0	0	0	0	0	0	0	0	0	0	0	0	0	730.051	525.036	0	812.624	0	0	0	0	0	0	0	0	0	0	0
1000.83	0	0	0	0	519.814	0	0	0	0	0	0	0	0	0	0	0	0	0	0	0	0	0	0	934.571	0	0	0	0	860.346	0	0	0	0	0	0	0	0	0	0	0	0	0
1000.84	0	441.009	0	0	0	0	2123.31	1997.46	0	2096.91	1431.01	0	0	718.936	3200.21	1083.86	1656.28	1738.76	2042.01	1392.35	0	0	0	0	0	0	0	0	0	2282.24	0	0	0	0	0	0	0	0	0	0	0	0
1000.9	0	0	0	0	0	0	0	0	0	0	0	0	0	0	0	0	0	0	0	0	0	841.843	0	689.784	0	507.795	2749.89	784.665	697.823	0	0	1716.56	0	0	883.901	0	1491.44	0	0	0	0	0
1000.91	0	0	0	0	0	0	0	0	0	0	0	0	0	0	0	0	0	0	0	0	0	0	0	1162.66	0	0	319.069	797.542	0	0	535.347	0	0	0	0	0	0	0	0	0	0	0
1000.92	0	0	0	0	0	0	0	0	0	0	0	0	0	0	0	0	0	0	0	0	0	300.117	0	0	0	0	0	638.101	0	0	0	1813.27	0	0	0	0	0	0	0	0	0	0
1000.96	0	0	0	0	0	0	0	0	0	0	0	0	0	0	0	0	0	0	0	0	0	455.491	0	0	0	695.698	0	612.941	0	0	0	0	0	0	1303.28	0	0	0	0	0	0	0
1000.97	0	0	0	0	0	0	0	0	0	0	0	0	0	0	0	0	0	0	0	0	0	0	0	739.395	0	412.125	0	982.389	1153.28	839.712	0	2664	808.977	0	0	0	963.278	0	0	0	0	0
1000.99	0	0	0	0	0	0	0	0	0	0	0	0	0	294.636	0	0	0	0	0	0	0	370.638	0	605.28	0	0	0	0	0	0	0	0	0	0	0	0	0	0	0	0	0	0
1001.03	0	2854.73	1727.73	6368.78	4558.78	4725.72	8807.97	3161.46	3413.77	4264.56	4861.57	0	4002.84	5927.55	5982.3	2100.83	4388.04	4034.51	5255.76	4712.69	4369.64	0	0	0	1973.94	3095.65	0	0	0	0	345.269	0	0	0	1847.82	2384.56	0	0	0	0	2699.42	923
1001.04	0	0	0	0	0	0	0	488.02	980.537	0	0	0	0	0	0	0	0	0	0	0	0	2016.25	0	1337.9	1098.71	1925.05	1988.19	2283.69	779.296	1308.19	0	468.236	1067.37	0	591.258	2386.6	0	0	0	0	0	230.317
1001.06	0	0	0	0	261.302	0	0	0	0	0	0	0	0	0	0	0	0	0	0	0	0	0	0	576.006	368.331	794.225	771.075	0	850.625	0	0	0	0	0	0	0	0	0	0	0	0	0
1001.08	0	0	0	0	0	0	0	0	0	329.653	0	0	0	0	0	183.509	0	0	0	0	0	0	0	874.455	0	0	0	394.075	606.56	0	0	0	0	0	0	0	550.51	0	0	0	0	0
1001.09	0	0	0	0	0	0	0	0	0	0	0	0	0	0	0	0	0	0	0	0	0	0	0	0	302.614	0	0	0	519.593	0	0	805.82	0	0	0	0	658.788	0	0	0	0	0
1001.16	0	0	0	0	0	0	0	0	0	0	0	0	0	0	0	221.106	0	0	0	0	0	0	0	0	0	1123.96	1434.23	0	1457.21	2379.09	0	0	0	0	0	0	0	0	0	0	0	0
1001.17	0	0	0	0	0	0	0	0	0	0	291.224	0	0	0	0	0	0	0	0	0	0	911.808	0	872.749	0	0	0	1485.95	0	799.604	1459.3	1867.35	0	0	0	0	1845.61	0	0	0	0	0
1001.23	0	0	0	0	0	0	0	0	0	0	0	0	0	0	0	0	0	0	0	0	0	0	0	0	0	0	551.713	536.005	0	0	0	0	0	0	1088.86	0	634.159	0	0	0	0	0
1001.24	0	0	0	0	0	0	0	0	0	0	0	0	0	0	0	0	0	0	0	0	0	0	754.424	762.11	0	0	0	420.673	429.966	0	533.757	1291.73	0	0	0	0	0	0	0	0	0	0
1001.28	0	0	0	0	0	0	0	0	0	0	0	0	0	0	0	0	0	0	357.763	0	0	526.195	0	0	0	0	734.815	0	1128.4	0	0	0	0	0	0	0	0	0	0	0	0	0
1001.35	0	0	0	0	0	0	0	0	0	0	0	0	324.137	0	0	0	0	0	0	0	0	548.654	0	893.77	0	0	589.522	0	0	0	0	339.701	0	0	0	0	0	0	0	0	0	0
1001.36	296.187	0	0	0	0	0	552.563	0	0	0	0	0	0	0	0	338.844	0	0	0	383.631	0	0	0	0	0	782.539	0	0	0	1433.31	876.557	0	0	0	784.232	0	826.564	0	0	0	221.924	0
1001.37	0	0	0	0	0	0	0	0	0	0	0	0	0	0	0	0	0	0	0	0	0	1253.17	0	0	0	0	628.109	277.646	1147.31	1544.84	0	578.642	0	0	0	0	405.864	0	0	0	0	0
1001.38	0	0	0	0	0	0	0	0	0	0	0	0	0	0	0	0	0	0	0	0	0	0	0	0	0	0	662.047	0	0	0	695.503	2238.12	0	0	0	0	0	0	0	0	0	0
1001.39	0	0	0	0	0	0	0	0	0	0	0	0	0	0	0	0	0	0	0	0	0	0	0	0	0	0	0	0	0	1485.02	601.11	0	443.189	0	0	0	0	0	0	0	0	0
1001.41	0	0	0	0	0	0	0	0	0	0	0	0	0	0	0	0	0	0	0	0	0	568.559	0	0	0	0	0	0	685.705	0	0	1153.93	0	0	0	0	0	0	0	0	0	0
1001.42	0	0	0	0	0	0	0	0	0	0	0	0	0	0	0	0	0	0	0	0	0	522.576	0	0	0	0	547.678	0	0	601.369	0	0	0	0	0	0	0	0	0	0	0	0
1001.55	0	0	0	0	0	0	0	0	0	0	0	0	0	0	0	0	382.312	0	0	0	0	0	0	0	1414.62	1900.19	730.819	2754.1	636.618	0	0	0	0	0	2383.17	3413.22	0	0	0	0	0	182.859
1001.56	0	0	0	0	0	0	0	0	0	0	0	0	0	0	0	0	0	0	0	0	0	0	0	421.214	1109.79	2097.31	1114.36	0	1504.66	1310.68	1338.79	0	0	0	614.157	0	1106.94	0	0	0	0	0
1001.57	0	0	0	0	0	0	0	523.653	0	0	0	0	0	0	0	0	0	0	0	0	0	1918.87	0	2056.55	0	1537.81	761.475	403.004	1547.26	0	0	908.531	0	0	0	393.522	3454.17	0	0	0	0	0
1001.58	612.524	0	0	0	0	0	0	0	0	0	0	0	0	0	0	0	0	0	0	0	0	0	0	0	0	0	1432.23	2257.72	752.098	0	1346	3605.57	0	0	434.461	0	885.712	0	0	0	0	0
1001.59	0	0	0	0	0	0	0	0	0	0	0	0	0	0	0	0	0	0	0	0	0	0	0	467.196	0	0	855.966	0	1034.19	554.71	0	0	0	0	0	832.036	0	0	0	0	0	0
1001.6	0	0	0	0	0	0	0	0	0	0	0	0	0	0	0	0	280.472	0	0	0	0	1191.3	0	0	0	372.205	728.387	751.401	640.305	0	1312.3	1156.96	0	0	0	0	0	0	0	0	0	303.647
1001.68	0	0	0	0	0	0	0	0	0	0	0	0	0	0	0	0	0	0	0	0	589.828	672.086	0	0	0	0	0	0	0	0	0	0	3964.08	0	0	731.955	0	0	0	0	0	0
1001.71	0	0	0	0	0	0	0	0	0	0	0	0	0	0	0	0	0	0	0	0	0	608.601	0	0	0	0	368.557	0	0	0	714.096	547.165	0	0	0	0	0	0	0	0	0	0
1001.74	0	0	0	0	0	0	0	0	0	0	0	0	0	0	0	0	0	0	0	0	0	0	0	0	0	0	434.257	0	1008.41	0	666.776	0	0	0	0	0	0	0	0	0	0	0
1001.75	0	0	0	0	0	0	0	0	0	0	0	0	0	0	0	0	0	0	0	0	0	0	0	0	0	0	0	0	652.687	716.054	0	1050.67	534.058	0	0	0	0	0	0	0	0	0
1001.76	0	0	0	0	0	0	0	0	0	0	0	0	0	300.966	0	0	0	0	0	0	0	849.454	0	0	0	0	0	0	595.096	0	0	0	0	0	0	0	0	0	0	0	0	0
1001.77	0	0	0	0	0	0	0	0	0	0	0	0	0	0	0	0	0	0	0	0	0	777.582	0	1063.48	0	354.674	1398.38	0	0	0	0	0	380.389	0	0	0	0	0	0	0	0	0
1001.78	0	0	0	0	0	0	0	0	0	0	0	0	0	0	0	0	0	0	0	0	0	0	945.63	0	338.471	0	0	0	0	1814.66	0	0	0	0	0	0	0	0	0	0	0	0
1001.81	0	0	0	0	0	0	0	0	0	0	0	0	0	0	0	0	0	0	0	0	0	0	0	0	0	0	0	0	0	418.205	898.545	427.983	0	502.704	0	347.015	0	0	0	0	0	0
1001.82	0	0	0	0	0	0	0	0	0	0	0	0	0	0	0	0	0	0	0	0	0	0	0	1360.21	0	258.659	578.103	928.298	535.815	0	0	0	0	0	0	0	0	0	0	0	0	0
1001.83	0	0	0	0	0	0	0	0	0	0	0	0	0	0	0	0	0	0	0	0	0	0	0	535.476	0	0	402.205	492.584	0	1438.18	238.437	0	0	0	0	0	0	0	0	0	0	0
1001.84	0	0	229.889	0	0	0	1483.11	672.586	643.062	1281.46	326.726	0	0	0	1524.3	1227.61	896.953	579.818	2101.72	753.375	0	0	0	0	0	0	0	326.062	0	0	0	0	0	0	0	0	0	0	0	0	0	0
1001.87	0	0	0	0	0	0	0	0	0	0	0	0	0	0	0	0	0	0	0	0	0	604.571	0	0	0	0	0	0	460.732	0	0	1042.35	0	0	0	0	0	0	0	0	0	0
1001.9	0	0	0	0	0	0	0	0	0	0	0	0	0	0	0	0	0	0	0	0	0	0	0	0	0	0	634.108	2463.27	864.33	0	1601.88	0	0	0	696.44	0	0	0	0	0	0	0
1001.92	0	0	0	0	0	0	0	0	0	0	0	0	0	0	0	0	0	0	0	0	0	0	0	1436.77	0	0	0	0	349.332	0	0	0	941.04	0	0	0	0	0	0	0	0	0
1001.93	0	0	0	0	0	0	0	0	0	0	0	0	0	0	0	0	0	0	0	0	0	0	0	0	0	0	297.708	457.956	0	566.429	0	0	0	0	0	0	0	0	0	0	0	0
1001.96	0	0	0	0	0	0	0	0	0	0	279.447	0	0	0	0	0	0	0	0	0	0	0	0	0	0	0	708.98	0	608.326	0	0	0	0	0	0	0	0	0	0	0	0	0
1001.97	0	0	0	0	0	0	0	0	0	0	0	0	0	0	0	0	0	0	0	0	0	755.288	0	1907.97	0	0	461.224	0	0	0	0	1088.89	0	0	0	0	0	0	0	0	0	0
1001.98	0	0	0	0	0	0	0	0	0	0	0	0	0	0	0	0	0	369.346	0	0	0	0	0	675.838	0	0	0	0	0	478.04	0	310.352	0	0	0	0	470.907	0	0	0	0	0
1001.99	0	0	0	0	0	0	0	0	0	0	0	0	0	0	0	0	0	0	0	0	0	0	0	0	0	0	0	399.223	0	0	0	861.965	0	0	0	0	876.676	0	0	0	0	0
1002.04	0	886.325	0	1667.67	1199.58	1301.24	1777.34	0	998.959	1180.2	342.91	0	0	370.312	1477.33	0	0	974.819	866.592	895.817	488.078	0	0	0	757.116	919.329	0	0	0	0	0	0	0	0	399.491	0	0	0	0	522.724	325.941	473.867
1002.06	0	0	0	0	0	0	0	0	0	0	0	0	0	0	0	0	0	0	0	0	0	0	0	914.381	0	1140.86	0	368.33	770.698	0	1238.17	0	0	0	0	1374.29	0	0	0	0	0	0
1002.07	0	0	0	0	0	0	0	0	0	0	0	0	0	0	0	0	0	0	0	0	0	526.22	0	476.213	0	417.819	1617.6	739.359	442.359	0	1124.77	1079.25	541.683	0	0	0	435.511	0	0	0	0	0
1002.08	0	0	0	0	0	0	0	0	0	0	0	0	0	0	0	0	0	0	0	0	0	606.175	0	0	0	0	0	0	0	0	1172.68	952.346	362.651	0	490.929	0	0	0	0	0	0	662.12
1002.09	0	0	0	0	0	0	0	0	0	0	0	0	0	0	0	0	0	0	0	0	0	0	0	501.404	0	0	476.461	481.175	0	0	1599.42	0	1003	0	0	0	0	0	0	0	0	0
1002.1	0	0	0	0	0	0	0	0	0	0	0	0	0	0	0	0	0	0	0	0	0	0	0	658.81	0	0	0	0	1018.3	0	1322.44	0	0	0	0	0	0	0	0	0	0	0
1002.16	0	0	0	0	0	0	0	0	0	0	0	0	0	0	0	0	0	0	241.956	0	0	0	0	551.698	0	387.309	0	0	0	0	0	378.624	0	0	0	0	0	0	0	0	0	0
1002.17	0	0	0	0	261.206	0	0	0	0	0	0	0	0	0	0	0	0	0	0	0	0	0	0	0	0	0	0	474.122	0	696.377	579.008	0	0	0	532.901	0	2126.36	0	0	0	0	0
1002.18	0	0	0	0	0	0	0	0	0	0	0	0	0	0	0	0	0	0	0	0	0	1194.37	0	1532.87	0	0	1222.2	286.719	0	1513.26	0	1310.49	0	0	0	0	809.345	0	0	0	0	0
1002.19	0	0	0	0	0	0	0	0	0	0	0	0	0	0	0	0	0	0	0	0	0	913.563	0	0	0	0	936.444	0	789.04	0	226.552	0	0	0	0	0	0	0	0	0	0	0
1002.2	0	0	0	0	0	0	0	0	0	0	0	0	0	0	0	0	0	0	0	0	0	0	0	475.108	0	0	613.509	887.597	252.177	0	0	553.971	0	0	0	0	0	0	0	0	0	0
1002.23	0	0	0	0	0	0	0	0	0	0	0	0	0	0	0	0	0	0	0	0	0	0	0	0	0	0	1126.84	516.498	394.492	0	0	0	0	0	0	0	983.25	0	0	0	0	0
1002.24	0	0	0	0	0	0	0	0	0	0	0	0	0	0	0	0	0	0	0	0	0	317.354	0	0	0	0	873.822	582.216	0	0	0	0	0	0	513.597	0	268.253	0	491.613	0	0	0
1002.28	0	0	0	0	0	0	0	0	0	0	0	973.076	0	0	0	0	0	0	0	0	0	0	0	0	0	0	749.216	0	483.773	688.339	0	0	0	0	0	0	0	0	0	0	0	0
1002.3	0	0	0	0	0	0	0	0	0	0	0	0	0	0	0	0	0	0	0	0	0	0	0	0	0	443.278	0	0	540.831	2106.37	0	0	0	0	0	0	0	0	0	0	0	0
1002.31	0	0	0	0	0	0	0	0	0	0	0	0	0	0	0	0	0	0	0	0	0	1746.56	0	2297.49	0	0	1425.89	1264.69	722.73	0	0	0	2577.59	0	1664.65	0	0	0	0	0	0	0
1002.32	0	0	0	0	0	0	0	0	0	0	0	0	0	0	0	0	0	0	0	0	0	0	0	0	0	0	0	481.879	1621.57	0	0	971.584	468.364	0	0	0	0	0	0	0	0	0
1002.34	0	0	0	0	0	0	0	0	0	0	0	0	0	0	0	0	0	0	0	0	0	0	0	1040.44	0	0	728.222	887.584	701.813	0	0	653.683	824.394	0	0	0	517.02	0	0	0	0	0
1002.35	0	0	0	0	0	0	0	0	0	0	0	0	0	0	0	0	0	0	0	0	0	0	0	0	0	0	0	0	0	0	1501.4	948.7	962.566	0	0	0	0	0	0	0	0	0
1002.37	0	0	0	0	0	0	0	0	482.278	0	0	0	0	0	0	0	0	0	0	0	0	1304.97	0	0	0	0	1223.55	0	677.116	0	878.308	1103.02	0	0	907.291	0	0	0	0	0	0	0
1002.38	0	0	0	0	0	0	0	0	0	0	0	0	0	0	0	236.578	0	0	0	0	0	0	0	0	0	0	0	633.205	696.55	0	1318.95	576.599	811.961	0	0	0	0	0	0	0	0	0
1002.39	0	0	0	0	0	0	0	0	0	0	0	0	0	0	0	0	0	0	0	0	0	627.745	0	1189.52	0	0	0	0	0	0	708.188	615.538	0	0	0	0	1600.5	0	0	0	0	0
1002.55	0	0	0	0	0	0	0	0	0	0	0	0	0	0	0	0	0	0	0	0	0	0	0	564.116	0	0	421.925	0	0	0	0	0	0	0	0	0	0	0	0	0	0	285.418
1002.56	0	0	0	0	0	0	0	0	0	0	0	0	0	0	0	0	548.251	0	0	0	0	747.33	0	1146.1	466.648	3700.94	4470.45	3019.6	1541.99	0	2741.12	0	1174.67	0	3874.78	940.884	0	0	0	0	0	0
1002.57	0	0	0	0	0	0	0	0	0	0	0	0	0	0	0	0	0	0	0	0	0	1130.2	820.262	1953.89	0	0	0	0	851.27	635.984	0	0	380.704	0	0	495.795	904.966	0	0	0	0	0
1002.58	618.016	0	0	0	0	0	0	480.337	0	0	0	0	0	0	0	0	0	274.622	0	0	0	1220.84	0	4606.38	0	0	389.518	408.651	349.12	2072.61	5594.55	1460.92	811.017	0	789.008	0	1921.13	0	0	0	0	0
1002.59	0	0	0	0	0	0	0	0	0	0	0	0	0	0	0	0	0	0	0	0	0	884.864	0	0	0	0	913.51	1870.75	0	0	0	2133.48	1390.76	0	0	1354.46	0	0	0	0	0	0
1002.69	0	0	0	0	0	0	0	0	0	0	0	0	0	0	0	0	0	0	0	0	1596.99	0	0	510.884	0	0	0	0	0	1112.55	0	0	1831.27	0	0	0	633.881	0	740.754	0	0	0
1002.77	0	0	0	0	0	0	0	0	0	0	0	0	0	0	0	0	0	0	0	0	0	0	0	0	0	0	0	626.761	0	3484.37	554.319	0	0	0	0	0	0	0	0	0	0	0
1002.78	0	0	0	0	0	0	0	336.13	0	0	0	0	0	0	0	0	0	0	0	0	0	497.661	0	359.808	0	0	0	521.972	0	0	0	0	0	0	0	0	432.497	0	0	0	0	0
1002.8	0	0	0	0	0	0	0	384.393	0	0	0	0	0	0	0	0	0	0	0	0	0	478.667	0	0	0	0	0	0	709.882	0	0	0	0	0	0	0	0	0	0	0	0	0
1002.81	0	0	0	0	0	0	0	0	0	0	0	0	0	0	0	0	0	0	0	0	0	1984.6	828.847	726.735	0	784.191	1502.3	2551.41	717.749	0	0	338.291	809.145	0	0	0	0	0	0	0	0	0
1002.82	0	0	0	0	0	0	0	0	0	0	0	0	0	0	0	0	0	0	0	0	0	827.801	0	0	0	0	0	0	0	1282.79	1125.79	0	0	0	509.574	0	505.107	0	0	0	0	0
1002.83	0	0	0	0	0	0	0	0	0	0	0	0	0	0	0	0	0	0	0	0	0	0	0	1023.44	0	0	1299.32	0	518.251	0	995.274	1356.67	0	0	0	0	0	0	0	0	0	0
1002.84	0	0	0	0	0	0	0	0	0	0	0	0	0	0	0	0	0	0	0	0	0	0	0	472.723	0	0	969.399	1242.7	323.951	0	1283.62	623.524	0	0	533.949	0	511.785	0	0	0	0	0
1002.85	0	0	0	483.331	541.693	0	2607.69	1534.35	1023.28	2401.2	1646.01	0	1872.9	1454.18	3045.22	2072.24	2522.53	2434.19	2906.28	1137.88	499.078	512.179	0	0	0	0	0	0	0	0	0	1095.31	654.791	0	0	0	0	422.436	0	0	261.194	186.943
1002.86	0	0	0	0	0	0	0	0	0	0	0	0	0	0	0	226.465	0	382.117	0	0	0	0	0	0	0	0	0	0	0	0	0	0	0	0	0	0	721.574	0	0	0	0	0
1002.88	561.61	0	0	0	0	0	0	0	0	0	0	0	0	0	0	0	0	0	0	0	0	0	0	0	0	0	0	0	0	0	828.384	0	0	0	0	0	1244.14	0	0	0	0	0
1002.89	0	0	0	0	0	0	0	0	0	0	0	0	0	0	0	0	0	365.985	0	0	0	0	0	0	0	0	0	534.048	0	0	0	804.95	0	0	0	0	0	0	0	0	0	0
1002.91	0	0	0	0	0	0	0	458.459	0	0	0	0	0	0	0	0	0	0	0	0	0	0	0	756.232	0	0	869.496	0	419.654	0	0	679.432	0	0	0	0	0	0	0	0	0	0
1002.92	0	0	0	0	0	0	0	0	0	0	0	0	0	0	0	0	0	0	0	0	0	591.082	0	0	0	0	0	476.308	0	1185.97	664.08	1732.11	0	0	0	0	666.724	0	0	0	0	0
1002.94	0	0	0	0	0	0	0	335.465	0	0	0	0	0	0	0	0	0	0	0	0	0	0	0	495.137	0	0	0	0	0	0	0	0	0	0	0	701.505	0	0	0	0	0	0
1002.96	0	0	0	0	0	0	0	0	0	0	0	0	0	0	0	0	0	0	248.518	0	0	0	0	824.674	0	0	0	0	0	0	0	0	0	0	0	0	354.801	0	0	0	0	0
1002.98	0	0	0	0	0	0	0	0	0	0	0	0	0	0	0	0	0	0	0	0	0	0	0	720.107	0	0	0	415.372	0	0	0	0	1873.9	0	524.358	0	0	0	0	0	0	0
1003.03	0	241.18	0	0	687.917	0	916.696	0	1136.22	0	0	0	0	0	1307.12	0	0	1027.76	0	261.592	0	0	0	0	0	352.756	0	0	0	0	0	0	0	0	0	0	0	0	0	0	253.604	270.546
1003.04	0	0	0	405.057	0	0	0	0	0	0	0	0	0	0	0	0	0	0	0	0	0	0	0	0	0	0	0	0	0	0	793.695	0	0	0	649.895	449.902	0	0	0	0	0	0
1003.05	0	0	0	0	0	255.78	0	0	0	0	0	0	0	0	0	0	0	0	0	0	0	0	0	0	0	0	0	0	0	0	0	340.413	0	0	558.229	0	0	0	0	0	0	0
1003.06	0	0	0	0	0	0	0	0	0	0	0	0	0	0	0	0	0	0	0	0	0	0	0	0	0	0	663.094	533.285	452.345	2308.99	550.513	0	0	0	502.181	883.227	0	0	0	0	0	0
1003.07	0	288.002	374.17	0	0	0	0	698.097	0	0	0	0	0	0	0	0	0	0	0	450.376	0	938.558	0	515.271	0	0	0	0	768.013	0	1980.17	1955.84	514.679	0	734.292	0	0	0	0	0	0	0
1003.08	0	0	348.435	0	244.682	0	480.685	0	0	332.93	216.664	0	0	0	0	0	0	0	0	0	0	1856.39	0	2331.6	0	578.961	0	0	330.603	0	0	0	0	0	0	268.787	1288.2	0	0	0	211.221	0
1003.09	495.957	0	0	0	0	0	0	0	0	0	597.115	0	0	0	0	0	0	0	0	0	0	0	0	0	0	0	462.031	0	0	415.881	0	0	0	0	0	0	0	0	0	0	0	0
1003.1	0	0	0	0	0	0	0	0	0	0	277.753	0	0	0	0	193.215	0	0	0	0	0	0	0	0	0	0	396.636	0	0	0	0	0	506.847	0	0	298.945	0	0	0	511.4	0	0
1003.11	0	0	0	0	0	0	0	0	0	0	0	0	0	0	0	0	0	0	0	0	0	0	0	0	0	0	0	393.317	0	1844.95	0	1197.33	0	0	0	0	1663.86	352.25	0	0	0	0
1003.14	0	0	0	0	0	0	0	0	0	0	0	0	0	989.567	1217.64	670.35	372.412	0	1109.09	497.617	1213.88	0	0	0	296.813	0	0	0	0	0	0	0	0	0	0	0	0	0	0	0	0	0
1003.17	0	0	0	0	0	0	0	0	0	0	0	0	0	0	0	0	0	271.432	0	276.115	0	0	0	0	0	0	272.109	0	0	806.344	0	0	0	0	0	0	0	0	0	0	0	0
1003.2	0	0	0	0	0	0	0	0	0	0	0	0	0	0	0	0	0	0	0	0	0	816.653	0	0	0	0	355.256	0	0	0	0	952.29	0	0	0	0	0	0	0	0	0	0
1003.22	0	0	0	0	0	0	0	0	0	0	0	0	0	0	0	0	0	0	371.472	0	0	0	690.653	0	0	0	372.982	0	0	0	206.48	0	0	0	0	0	0	0	0	0	0	0
1003.24	0	0	0	0	0	0	0	0	0	0	0	0	0	0	0	0	0	0	0	0	0	1468.72	0	641.643	0	0	0	0	0	0	524.506	1233.08	0	0	0	0	0	0	0	0	0	0
1003.25	0	0	0	0	0	0	0	0	0	0	0	0	0	0	0	0	0	0	0	0	320.648	0	0	0	0	932.402	0	0	1578.57	794.008	1303.28	0	798.993	0	0	0	0	0	0	0	0	0
1003.29	0	0	0	0	0	0	0	0	0	0	0	0	0	0	0	0	0	0	0	0	0	555.099	0	0	0	0	0	359.54	0	0	0	701.974	0	0	0	0	0	0	0	0	0	0
1003.31	0	0	0	0	0	0	0	0	0	0	0	0	0	0	0	0	0	0	0	0	0	0	0	0	344.284	1048.59	0	0	346.631	0	0	0	0	0	593.304	407.405	0	348.895	0	0	0	0
1003.32	0	0	0	0	0	0	0	0	0	321.964	0	0	0	0	0	0	0	0	0	0	0	0	0	330.47	0	0	0	0	0	0	557.806	0	0	0	675.004	0	576.91	0	0	0	0	0
1003.33	0	0	0	0	0	0	0	0	0	0	0	0	0	0	0	0	0	0	0	0	0	1309.65	0	1673.7	0	0	0	392.508	0	0	550.606	0	0	0	0	0	0	0	0	0	0	0
1003.34	0	0	0	0	0	0	0	0	0	0	0	0	0	0	0	0	0	0	0	0	0	559.748	0	0	0	0	617.956	0	0	0	0	0	0	0	0	0	383.802	0	0	0	0	0
1003.37	0	0	0	0	0	0	0	0	0	0	0	0	0	0	0	0	0	0	0	0	0	0	0	641.479	0	0	0	0	496.761	0	919.119	0	0	0	0	0	0	0	0	0	0	0
1003.41	0	0	0	0	0	0	0	0	0	0	0	0	0	326.985	0	0	0	0	0	0	0	686.099	0	0	0	0	0	0	389.456	0	0	0	0	0	0	0	622.056	0	0	0	0	0
1003.42	0	0	0	0	0	0	0	0	0	0	0	0	0	0	0	0	0	0	0	0	0	0	0	538.325	0	0	725.716	0	0	0	0	0	803.458	0	0	0	0	0	0	0	0	0
1003.43	0	0	0	0	0	0	0	0	0	0	0	0	0	0	0	0	0	0	0	0	0	0	0	530.226	0	0	0	304.495	0	0	1253.95	0	0	0	0	0	0	0	0	0	0	0
1003.49	0	0	0	0	0	0	0	0	0	0	0	679.418	0	0	0	0	0	0	0	0	0	0	0	643.697	0	0	0	0	0	0	0	950.21	0	0	0	0	0	0	0	0	0	0
1003.53	0	0	0	0	0	0	563.625	0	0	0	0	0	0	0	0	0	0	0	0	0	0	0	0	0	3714.33	5057.36	747.24	510.088	0	0	0	1216.61	0	0	5867.06	1587.16	0	0	0	0	0	0
1003.54	0	0	0	0	0	0	0	0	0	0	0	0	0	0	0	0	0	0	0	0	0	631.526	0	2298.34	0	0	0	569.216	1623.07	465.437	0	0	0	0	0	310.579	0	0	0	0	0	0
1003.55	0	0	0	0	0	0	0	0	0	0	0	0	0	0	0	0	0	0	0	0	0	435.904	0	0	0	562.273	1404.89	1180.93	0	0	0	377.06	0	0	0	0	0	0	0	0	0	0
1003.56	0	0	0	0	0	0	0	347.599	0	0	0	0	0	0	0	0	0	0	0	0	0	0	0	0	0	554.852	0	0	768.714	0	264.794	2402.22	663.477	0	0	0	0	0	0	0	0	0
1003.57	0	0	0	0	0	0	0	0	0	0	0	0	0	0	0	0	0	0	0	0	857.012	0	0	1288.02	0	297.476	2611.08	1170.58	475.609	2216.72	0	0	2027.24	0	788.92	1775.52	2099.99	0	0	0	0	319.392
1003.58	0	0	0	0	0	0	0	0	0	0	0	0	0	0	0	0	0	0	0	0	0	670.838	0	0	0	0	0	0	562.819	0	1144.31	711.306	0	0	0	307.951	1413.72	0	0	0	0	0
1003.59	0	0	0	0	0	0	0	0	0	0	0	0	0	0	0	0	0	499.141	0	0	0	766.566	0	0	353.602	0	0	1159.59	1246.12	0	1250.67	2159.8	0	0	1127.54	1652.9	0	0	0	0	0	0
1003.6	0	0	0	0	0	0	0	0	0	0	0	0	0	0	0	0	0	0	0	0	0	1252.6	0	0	0	0	462.124	703.415	836.01	0	0	0	0	0	0	0	1157.71	0	0	0	0	0
1003.61	0	0	0	0	0	0	0	0	0	0	0	0	0	0	0	0	0	0	0	0	0	0	0	0	0	0	0	0	0	678.176	466.827	0	0	0	0	349.016	609.456	0	0	0	0	0
1003.75	0	0	0	0	0	0	0	0	0	0	0	0	0	0	0	0	0	0	0	0	0	0	0	0	0	0	473.119	0	593.883	0	0	939.722	0	0	0	0	0	0	0	0	0	0
1003.77	0	0	0	0	0	0	0	321.176	0	0	0	0	0	0	0	0	0	0	0	0	0	0	0	0	0	0	0	566.126	534.65	0	953.093	0	0	0	0	451.34	0	0	0	0	0	0
1003.78	0	0	0	0	0	0	0	0	0	0	0	0	0	0	0	0	0	0	0	0	0	510.36	0	819.301	0	0	573.438	0	0	446.349	683.322	1159.79	0	0	0	0	709.817	0	0	0	0	0
1003.81	0	0	0	0	0	0	0	0	0	0	0	0	0	0	0	0	0	0	0	0	0	588.381	0	1063.88	0	0	0	0	0	0	0	568.502	0	0	0	0	838.608	0	0	0	0	259.331
1003.83	0	0	0	0	0	0	0	0	0	0	0	0	0	0	0	0	0	0	0	0	0	297.551	0	934.963	0	0	0	0	0	633.934	0	398.171	643.181	0	0	0	0	0	0	0	0	0
1003.85	0	0	467.94	0	0	0	290.966	0	0	1924.5	1140.25	0	0	1321.78	0	0	1020.48	0	0	798.264	0	0	0	0	408.641	0	0	0	0	0	0	756.075	0	0	0	0	0	0	0	0	0	0
1003.86	0	0	658.203	1067.49	0	0	1610.76	1350.66	1297.87	0	0	0	0	866.554	3291.51	1466.18	0	1604.72	2680.14	0	257.894	0	0	0	0	0	0	0	0	0	607.616	0	0	0	0	0	0	0	0	0	0	0
1003.87	0	0	0	0	0	0	0	0	0	0	0	0	0	0	0	0	0	0	0	0	0	0	0	493.883	0	0	0	505.061	0	750.188	0	0	0	0	0	0	0	0	0	0	0	0
1003.9	0	0	0	0	0	0	0	0	0	0	0	0	0	0	0	0	0	0	0	0	0	0	0	570.735	0	0	548.972	486.183	0	0	0	676.815	0	0	0	0	0	0	0	0	0	0
1003.91	0	0	0	0	0	0	0	0	0	0	0	0	0	0	0	0	0	0	0	0	0	640.01	0	0	0	0	0	549.045	0	0	0	0	0	0	414.041	0	0	0	0	0	0	0
1003.92	0	0	0	0	0	0	0	0	0	0	0	0	0	0	0	0	0	0	0	0	0	0	0	759.644	0	1018	0	547.913	289.723	0	0	0	0	0	0	0	0	0	0	0	0	0
1003.93	0	0	0	0	0	0	0	0	0	0	0	0	0	0	0	0	0	0	0	0	0	0	0	639.338	0	0	0	0	473.49	0	903.727	2292.01	0	0	0	0	0	0	0	0	0	0
1003.96	0	0	0	0	0	0	0	0	0	0	0	0	0	0	0	0	0	0	0	0	0	0	0	0	0	0	484.063	0	729.723	0	643.607	0	0	0	0	0	0	0	0	0	0	0
1003.97	0	0	0	0	0	0	0	0	0	0	0	0	0	0	0	0	0	0	0	0	0	0	0	0	0	0	1590.52	0	0	0	689.477	1334.27	867.029	0	0	0	0	0	0	0	0	0
1004.03	0	0	0	0	0	0	0	0	0	0	0	0	735.115	0	0	0	0	0	0	0	0	0	0	0	0	0	0	459.567	0	0	0	0	0	0	0	0	1041.14	0	0	0	0	0
1004.04	0	0	0	0	0	0	0	0	0	0	0	0	0	0	0	0	0	267.458	0	0	0	0	0	0	0	0	0	0	0	0	860.785	465.989	0	0	0	0	0	0	0	0	0	0
1004.06	0	0	0	0	0	0	0	0	0	0	0	0	0	0	0	0	0	0	270.654	0	0	0	0	308.207	321.774	0	1087.7	0	0	775.514	0	400.084	759.393	0	0	0	0	0	0	0	0	0
1004.07	0	0	0	0	0	0	0	0	0	0	0	0	0	0	0	0	0	0	0	0	0	751.758	0	0	0	0	0	0	1883.21	0	0	0	0	0	451.135	0	0	0	0	0	0	0
1004.08	0	0	0	0	0	0	0	480.839	0	0	0	0	0	0	0	0	0	0	0	227.545	0	0	0	516.649	0	0	0	0	0	0	0	649.035	321.188	0	720.126	0	0	513.308	0	0	0	0
1004.09	0	0	0	0	0	0	0	0	0	0	0	0	0	0	0	0	0	0	0	0	0	0	0	500.875	0	0	0	467.562	541.348	1458.43	0	482.954	0	0	0	0	0	0	0	0	0	0
1004.1	0	0	0	0	0	0	0	0	0	0	270.415	0	0	0	0	0	0	0	0	0	0	0	0	0	0	0	0	0	0	0	0	415.108	0	0	0	491.867	0	0	0	0	0	0
1004.12	0	0	0	0	0	0	0	0	0	0	0	554.611	0	0	249.947	0	0	0	0	0	0	0	0	569.073	0	0	0	0	0	0	0	0	0	0	0	0	0	0	0	0	0	0
1004.16	0	0	0	0	0	0	0	0	0	0	0	0	0	0	0	0	0	0	0	0	0	0	0	1185.71	0	442.713	659.452	590.365	0	0	0	0	0	0	0	0	1222.35	0	0	0	0	0
1004.17	0	0	0	0	0	0	0	0	0	0	0	0	0	0	0	0	0	0	0	0	0	0	0	0	0	0	1608.73	903.862	1931.47	0	592.466	793.69	320.171	0	0	0	0	0	0	0	0	0
1004.18	0	0	0	0	0	0	0	0	0	301.831	0	633.833	0	0	0	0	0	0	0	0	0	0	0	789.837	0	0	0	0	0	0	0	0	487.134	0	0	0	537.807	0	0	0	0	0
1004.22	0	0	0	0	0	0	0	0	0	0	0	0	0	0	0	0	0	0	0	0	0	470.005	0	0	0	0	0	0	0	0	0	1344.02	0	0	0	0	0	0	0	0	0	391.956
1004.23	0	0	0	0	0	0	0	0	0	0	0	0	0	0	0	0	0	0	0	0	0	0	0	789.205	0	0	0	503.639	442.102	0	0	273.017	0	0	0	0	0	0	0	0	0	0
1004.24	0	0	0	0	0	0	0	0	0	0	0	0	400.3	0	0	0	0	0	0	0	0	0	0	0	0	0	0	0	1009.5	0	0	651.262	0	0	0	0	0	0	0	0	0	0
1004.25	0	0	0	0	0	0	0	0	0	0	0	0	0	0	0	0	0	0	0	0	0	0	0	1067.07	0	0	0	570.403	0	0	0	1702.86	0	0	0	0	676.019	0	0	0	0	547.982
1004.26	0	0	0	0	0	0	0	556.623	0	0	0	0	0	0	0	0	0	0	0	0	0	0	0	0	0	0	0	0	0	0	554.566	0	0	0	0	0	974.984	0	0	0	0	0
1004.28	0	0	0	0	0	0	0	0	0	0	0	0	0	0	0	0	0	0	0	0	0	0	0	561.423	0	0	422.549	0	0	0	0	804.909	0	0	0	0	0	0	0	336.107	0	0
1004.3	0	0	0	0	0	0	0	0	0	0	220.19	0	0	0	0	0	0	0	0	0	0	0	0	0	0	0	0	504.488	0	0	0	656.102	0	0	0	0	0	0	0	0	0	0
1004.31	0	0	0	0	0	0	0	0	0	0	0	0	0	0	0	0	0	0	0	0	0	0	0	1495.91	0	0	0	0	0	0	0	0	484.997	0	0	0	826.828	0	0	0	0	0
1004.33	0	0	0	0	0	0	0	0	0	0	0	0	0	0	0	0	0	0	271.946	0	0	453.219	0	0	0	0	577.421	0	0	557.59	0	0	0	0	436.798	0	0	313.133	0	0	0	0
1004.34	707.129	327.45	333.211	0	0	0	0	0	0	0	0	2343.52	0	314.362	0	0	0	340.632	0	0	0	0	0	0	315.988	0	0	0	0	0	395.571	797.688	0	2357.83	0	0	0	3313.65	3172.79	2328.7	0	0
1004.36	0	0	0	0	0	0	0	0	0	0	0	0	0	0	0	0	0	0	0	0	0	0	0	678.701	0	491.988	0	435.42	0	0	788.689	0	0	0	0	0	0	0	0	0	0	0
1004.37	0	0	0	0	0	0	0	0	0	0	0	0	0	0	0	0	0	0	0	0	0	1228.96	0	566.419	0	0	1156.71	762.249	774.191	0	2177.8	1676.2	0	0	0	587.518	0	0	0	0	0	0
1004.38	0	0	0	0	0	0	0	0	0	0	0	1209.64	0	0	0	0	0	0	0	0	0	1069.47	0	296.609	0	418.13	0	0	293.683	0	571.085	543.219	0	0	0	0	0	0	0	0	0	0
1004.39	0	0	0	0	0	0	0	0	0	0	0	0	0	0	0	0	0	0	0	0	0	0	0	0	0	0	473.168	0	427.066	406.113	0	1133.41	0	0	0	0	0	0	0	0	0	0
1004.42	0	0	0	0	0	0	0	0	0	0	0	0	0	226.857	0	0	0	0	0	0	0	0	0	0	0	0	0	0	0	0	0	549.151	0	0	446.978	0	0	0	0	0	0	0
1004.43	0	0	0	0	0	0	0	0	0	0	0	0	0	0	0	0	0	0	0	0	0	0	0	0	0	0	0	391.022	0	1487.48	0	620.28	0	0	0	0	651.397	0	0	0	0	0
1004.44	0	0	0	0	0	0	0	0	0	0	0	0	0	0	0	0	0	0	0	0	0	0	0	1133.66	0	0	0	386.677	626.678	0	0	1047.72	0	0	0	0	0	0	0	0	0	0
1004.53	0	0	0	0	0	0	0	0	0	0	0	0	0	0	0	0	0	0	0	0	0	697.512	0	0	728.827	0	0	0	0	0	0	0	0	0	1376.89	986.054	0	0	0	0	0	0
1004.54	0	0	0	0	0	0	0	0	0	0	0	0	0	0	0	0	0	0	0	0	0	488.918	0	754.746	441.93	2189.38	1057.61	0	856.84	0	804.04	0	0	0	1709.82	629.087	0	0	0	0	0	0
1004.55	332.257	0	0	0	0	0	0	0	0	0	0	0	0	0	0	0	0	0	0	0	0	0	0	616.881	0	0	0	476.676	0	0	0	1099.01	1883.09	0	0	0	0	0	0	0	0	0
1004.56	0	0	0	0	0	0	0	0	0	0	0	0	0	0	0	0	0	0	0	0	0	667.611	0	503.741	0	1824.62	1315.56	0	761.787	1230.39	0	832.726	751.277	134.162	589.487	1152.04	813.034	0	0	0	0	0
1004.57	350.124	0	0	0	0	0	0	0	0	0	0	0	0	0	0	0	0	0	240.389	0	0	1340.53	0	0	0	0	2988.72	2384.53	410.514	1954.87	2733.88	0	0	0	562.741	0	1925.61	0	0	0	0	0
1004.58	0	0	0	0	0	0	0	0	0	0	0	0	0	0	0	0	0	0	0	0	0	1915.3	0	1320.8	0	732.338	0	1161.75	218.898	2088.77	351.187	3640.82	0	0	0	1202.05	0	0	0	0	0	423.21
1004.59	0	0	0	0	0	0	0	0	0	0	0	1301.56	0	0	0	0	0	341.967	0	0	0	0	0	2984.14	0	0	639.527	0	0	0	1455.77	3186.61	0	0	0	1045.72	0	0	0	0	0	0
1004.6	0	0	0	0	0	0	0	0	0	0	0	0	0	754.025	0	0	0	0	231.807	0	0	928.225	0	0	0	721.111	0	884.284	1409.08	0	0	1944.11	0	0	0	0	1357.16	0	0	0	0	0
1004.61	0	0	0	0	0	0	0	0	0	0	0	0	0	0	0	0	0	0	0	0	0	538.835	0	410.158	0	0	0	0	0	0	1348.55	1899.72	0	0	0	0	1039.89	0	0	0	0	0
1004.74	0	0	0	0	0	0	0	0	0	0	0	0	0	0	0	0	0	0	0	0	0	0	0	818.644	0	0	0	492.243	0	1090.49	0	0	0	0	0	0	0	0	0	0	0	0
1004.75	0	0	0	0	0	0	0	0	0	0	0	0	0	0	0	0	0	0	0	0	0	0	0	0	0	0	0	0	0	0	660.12	405.955	0	0	515.917	0	0	0	0	0	0	0
1004.76	0	0	0	0	0	0	0	0	0	0	0	0	0	0	0	0	0	0	0	0	0	0	0	653.509	0	0	445.034	0	0	0	0	585.065	0	0	0	365.312	0	0	0	0	0	0
1004.77	0	0	0	0	0	0	0	0	0	0	0	0	0	0	0	0	0	0	309.609	0	0	0	0	310.762	0	828.219	0	675.218	896.609	0	703.111	755.185	0	0	0	0	0	0	0	0	0	0
1004.78	335.02	0	0	0	0	0	0	448.083	0	0	0	0	0	0	0	0	0	0	0	0	0	0	0	0	0	0	0	469.679	0	0	0	662.122	483.426	0	0	0	0	0	0	0	0	0
1004.79	0	0	0	0	0	0	0	0	0	0	0	0	0	0	0	0	0	0	0	0	0	0	0	0	0	0	461.231	0	0	0	1081.25	576.763	0	0	0	0	0	0	0	0	0	0
1004.82	0	0	0	0	0	0	0	0	0	0	0	0	0	0	0	0	0	0	0	0	0	1394.71	0	0	0	0	0	0	839.289	0	1200.17	1011.59	0	0	0	0	0	0	0	0	0	0
1004.86	0	0	0	0	0	0	0	327.56	0	0	0	0	0	0	0	0	0	0	0	0	0	730.806	0	494.173	0	0	0	0	0	0	0	0	0	0	0	0	0	0	0	0	0	0
1004.87	0	563.597	250.988	848.773	0	0	2750.04	2446.39	502.175	2116.6	895.398	0	0	1642.07	2405.79	1698.62	1278.69	2188.23	2269.63	755.016	414.221	0	0	916.633	545.328	0	0	0	0	0	0	811.766	0	0	0	0	0	452.757	0	0	0	410.004
1004.88	0	0	0	342.731	0	0	0	0	0	0	0	0	0	0	0	0	0	0	0	0	0	785.185	0	0	0	0	0	0	0	0	0	567.398	0	0	0	0	0	0	0	0	0	0
1004.9	0	0	0	0	0	0	0	0	0	0	0	0	0	0	0	0	0	0	0	0	0	0	0	0	0	0	699.149	0	0	0	684.435	0	0	0	583.826	0	704.749	0	0	0	0	0
1004.91	0	0	0	0	0	0	0	0	489.799	0	0	0	0	0	0	0	0	0	0	0	0	1093.94	0	405.692	0	0	471.864	0	0	474.317	488.96	1042.41	0	0	0	0	0	0	0	0	0	0
1004.92	0	0	0	0	0	0	0	0	0	0	0	0	0	0	0	0	0	0	0	0	0	0	0	0	0	0	0	0	0	0	0	0	0	0	966.284	583.386	331.245	0	0	0	0	0
1004.93	0	0	0	0	0	0	0	0	0	0	0	0	0	0	0	0	0	0	0	0	0	901.701	0	0	0	0	0	947.363	589.651	0	0	0	0	0	0	0	681.561	0	0	0	0	0
1004.94	0	0	0	0	0	0	0	0	0	0	268.535	0	0	0	0	0	0	0	0	0	0	0	0	0	0	0	0	758.857	0	0	0	912.977	0	0	0	0	0	0	0	0	0	0
1004.98	0	0	0	0	0	0	0	0	0	0	0	0	0	0	0	0	0	0	0	0	0	0	0	0	0	0	0	0	998.027	0	941.919	544.882	0	0	0	0	0	0	0	0	0	0
1005	0	0	0	0	0	0	0	0	0	0	0	0	0	0	0	0	0	0	0	0	0	2261.5	0	0	0	0	623.812	324.103	475.923	0	0	0	0	0	0	0	343.337	0	0	0	0	0
1005.06	0	0	0	0	0	0	0	0	0	0	0	0	0	0	0	0	0	0	0	0	0	0	0	0	0	434.689	617.504	0	581.955	0	787.709	593.931	0	0	0	0	0	0	0	0	0	0
1005.07	0	0	351.513	628.636	0	0	375.353	0	0	0	0	0	0	0	0	0	0	0	0	0	0	0	0	1745.98	0	0	588.297	0	1465.53	0	1311.49	0	0	0	0	243.016	0	0	0	0	0	0
1005.08	0	0	0	0	0	0	0	0	0	0	0	0	0	0	0	0	0	0	0	0	0	700.306	0	1068.96	0	350.68	0	0	862.137	0	602.604	0	0	0	665.151	236.525	0	0	0	0	0	0
1005.09	0	0	0	0	0	0	0	0	230.439	0	0	0	0	0	0	0	0	0	0	0	0	0	0	0	0	0	761.657	0	0	0	0	0	0	0	0	0	1654.01	421.044	0	0	0	0
1005.1	0	0	0	0	0	0	0	517.452	0	0	0	0	0	0	0	225.461	0	0	0	0	0	771.225	0	0	0	0	0	0	0	0	0	0	0	0	0	0	0	0	0	0	0	0
1005.16	0	0	0	0	0	0	0	0	0	0	0	0	0	0	0	0	0	0	0	0	0	439.88	0	0	0	0	1235.75	0	0	543.491	0	0	0	0	0	0	0	0	0	0	0	0
1005.17	0	0	0	0	0	0	0	0	0	0	0	0	0	0	0	0	0	0	0	0	0	693.463	0	0	0	0	695.204	0	0	0	0	1290.67	0	0	0	0	0	0	0	0	0	0
1005.19	0	0	0	0	0	0	0	0	0	0	0	0	0	0	0	0	0	0	0	0	0	0	0	1225.28	0	0	0	2127.18	0	675.278	0	1417.34	995.516	0	0	0	0	0	0	0	0	0
1005.2	0	0	705.763	2762.98	704.479	624.421	1142.25	1227.8	0	0	1520.27	0	1031.36	1318.42	2457.99	535.394	787.192	643.422	3403.08	1414.13	1033.35	654.535	0	735.919	1238.6	2178.71	0	0	0	0	0	0	0	0	0	702.692	0	0	0	0	494.731	261.498
1005.21	2008.56	0	0	0	0	0	0	0	0	0	0	1803.87	0	0	0	0	0	0	0	0	0	0	1858.44	0	0	0	761.428	566.25	0	0	0	0	938.271	321.963	0	0	0	361.849	856.714	3188.22	0	0
1005.23	0	0	0	0	0	0	0	0	0	0	0	0	0	0	0	0	373.247	0	0	0	0	0	0	484.898	0	0	0	0	0	893.981	0	0	0	0	0	0	0	0	0	0	0	0
1005.24	0	0	0	0	0	0	0	0	0	0	173.237	0	0	0	0	0	0	0	0	0	0	0	0	864.716	427.988	573.11	0	865.302	0	0	0	2155.64	312.015	0	0	0	0	0	0	0	0	0
1005.25	0	0	0	0	0	0	0	0	0	0	0	0	0	0	0	0	0	0	0	0	0	0	0	445.248	0	0	452.072	0	0	0	1076.77	0	0	0	0	0	0	0	0	0	0	0
1005.28	0	0	0	0	0	0	0	380.538	0	0	0	0	0	0	0	0	0	0	0	0	0	677.883	0	0	0	0	0	0	0	0	0	0	0	0	0	0	1068.87	0	0	0	0	0
1005.29	0	0	0	0	0	0	0	0	0	0	0	0	0	0	0	0	0	0	0	0	0	0	0	0	0	0	0	0	0	1753.38	864.2	1127.87	0	0	0	0	0	0	0	0	0	375.378
1005.3	0	0	0	0	0	0	0	0	0	0	0	0	0	0	0	0	0	0	0	0	0	0	0	0	0	417.728	0	644.475	0	0	0	0	1405.33	0	0	0	0	0	0	512.05	0	0
1005.31	0	0	0	0	0	0	0	0	0	0	0	0	0	0	0	0	0	0	0	0	0	1098.16	0	0	0	543.012	654.588	0	534.579	0	0	0	0	0	0	0	1676.48	0	0	0	0	0
1005.32	0	0	0	0	0	0	0	0	0	0	0	995.432	0	0	0	0	0	0	0	0	0	772.008	0	0	0	0	506.063	414.804	0	0	0	0	0	0	0	0	297.528	0	0	0	0	0
1005.33	6085.88	2303.8	1286.01	515.128	2357.92	2414.68	0	383.158	389.716	351.625	0	3117.5	437.244	0	0	511.311	729.251	0	0	0	0	0	4381.76	1368.15	627.747	0	603.742	0	0	0	0	0	0	4239.94	0	0	0	3732.89	2512.66	4237.85	2613.99	344.257
1005.34	0	0	0	0	0	0	0	0	0	0	0	786.688	0	0	0	301.677	0	0	250.327	0	0	1470.65	2080.81	288.722	0	0	0	0	0	0	478.652	0	0	0	0	0	875.365	938.286	0	0	0	0
1005.35	0	0	0	0	0	0	0	0	0	0	0	0	0	0	0	0	0	0	0	0	0	0	0	0	0	0	0	0	0	0	0	0	0	577.21	0	0	0	1068.73	852.038	0	0	0
1005.37	0	0	0	0	0	0	0	0	0	0	0	0	0	0	0	0	0	0	0	0	0	0	0	453.078	0	0	0	524.12	0	413.702	0	0	0	0	561.728	0	0	0	0	0	0	0
1005.38	0	0	0	0	0	0	0	0	0	0	0	0	0	0	0	0	0	0	0	0	0	0	0	0	0	593.856	0	0	244.076	0	0	379.395	0	0	0	0	0	0	0	0	0	0
1005.41	0	0	0	0	0	0	0	0	0	0	0	0	0	0	0	0	0	0	0	0	0	0	0	0	0	0	0	0	0	1178.43	0	651.563	0	0	0	260.615	0	0	0	0	0	0
1005.49	0	0	0	0	0	0	0	0	0	0	0	0	0	0	0	0	0	0	0	0	0	0	0	0	0	0	0	0	0	0	0	0	0	345.231	441.981	0	466.478	0	0	0	0	0
1005.51	0	0	0	0	0	0	0	0	0	0	224.503	0	0	0	0	0	0	0	0	0	0	0	0	415.166	0	0	0	0	0	0	0	954.008	0	0	0	0	0	0	0	0	0	0
1005.54	0	0	0	0	0	0	0	0	0	0	0	0	0	0	0	0	0	0	0	0	0	515.269	0	0	0	373.38	0	0	0	0	0	0	598.28	0	0	0	0	0	0	0	0	0
1005.55	0	0	0	0	0	0	0	0	0	0	0	0	0	0	0	0	0	0	518.388	0	0	0	0	0	0	881.455	0	0	0	0	0	0	480.601	0	0	0	0	0	0	0	0	0
1005.56	0	0	0	0	0	0	0	0	0	0	0	0	0	0	0	0	0	0	0	0	0	0	0	0	0	630.816	0	545.047	0	0	1581.43	0	774.402	0	0	0	0	0	0	0	0	0
1005.57	0	0	0	0	0	0	0	0	0	0	0	0	0	0	0	0	0	0	0	0	0	549.204	717.278	579.514	460.216	0	2717.55	529.148	599.046	1529.06	0	2524.62	0	0	894.111	0	710.513	0	0	0	0	0
1005.58	0	0	0	0	0	0	0	0	0	0	0	0	0	0	0	0	0	0	279.319	0	0	1051.4	0	873.703	0	0	853.734	763.101	1145.56	1363.28	1899.33	1481.73	0	0	1124.41	0	856.945	0	0	0	0	0
1005.59	0	0	0	0	0	0	0	0	0	0	0	0	0	0	0	0	0	0	0	287.523	0	392.097	0	0	0	576.202	2021.65	934.648	0	0	1269.58	2162.56	0	0	0	0	1756.37	0	0	0	0	0
1005.6	0	0	0	0	0	0	0	0	0	0	0	0	0	0	0	0	0	0	0	0	0	880.111	0	946.907	0	0	661.375	451.777	1244.23	0	1324.54	2144.73	921.541	0	0	297.686	0	0	0	0	0	0
1005.73	0	0	0	0	0	0	0	0	0	0	0	0	0	0	0	0	0	0	0	0	0	0	0	0	0	407.13	0	0	0	0	935.075	0	0	0	0	0	1403.08	0	0	0	0	0
1005.74	0	0	0	0	0	0	0	0	0	0	0	781.545	0	0	0	0	0	0	0	0	0	456.803	0	735.889	0	0	0	0	0	0	0	0	0	0	0	0	0	0	0	0	0	0
1005.76	0	0	0	0	0	0	0	0	0	0	0	0	0	0	0	0	0	0	0	0	0	0	0	511.413	0	0	0	505.662	519.016	0	0	308.479	0	0	0	0	0	0	0	0	0	0
1005.77	0	0	0	0	0	0	0	0	0	0	0	0	0	0	0	0	0	0	0	0	0	0	0	0	0	0	0	1011.03	599.769	1485.12	0	0	0	0	0	0	0	0	0	0	0	0
1005.79	0	0	0	0	0	0	0	398.69	0	0	0	0	0	0	0	0	0	302.319	0	0	0	0	0	0	0	0	679.681	0	0	0	0	382.194	0	0	0	0	0	0	0	0	0	0
1005.8	0	0	0	0	0	0	0	0	0	0	0	0	0	0	0	0	0	307.266	0	0	0	0	0	0	0	0	644.026	0	0	0	1563.24	814.634	0	0	0	0	0	0	0	0	0	0
1005.81	0	0	0	0	0	0	0	0	0	0	0	0	0	0	0	0	0	0	0	0	0	0	0	0	0	518.689	0	0	0	914.62	2205.3	0	1221.41	0	0	607.126	0	0	0	0	0	0
1005.82	0	0	0	0	0	0	0	0	0	0	0	0	0	0	0	0	0	0	0	0	858.825	304.992	0	0	362.945	346.877	467.939	0	0	0	906.143	0	0	0	0	0	1204.99	0	0	0	0	0
1005.83	0	0	0	0	0	0	0	0	0	0	0	0	0	0	0	0	0	0	0	0	0	0	0	0	0	499.179	0	0	459.163	0	3204.97	1216.29	0	0	0	0	0	0	0	0	0	0
1005.84	0	0	0	0	0	0	0	0	0	0	0	0	0	0	0	0	0	0	0	0	0	0	0	0	0	563.644	436.398	433.373	0	0	0	1163.11	0	0	0	0	467.765	0	0	0	0	0
1005.85	0	0	0	0	289.474	0	0	0	0	0	0	0	0	0	0	0	0	0	0	0	0	0	0	597.83	0	0	0	682.73	0	0	1282.59	766.856	0	0	0	0	1646.1	0	0	0	0	0
1005.87	0	0	362.879	0	491.252	411.968	1959.21	1213.38	433.408	1581.21	367.364	0	0	1542.36	2205.08	755.396	1293.04	1365.9	1233.84	564.317	0	0	0	0	0	0	0	0	0	0	0	1347.46	0	0	0	0	0	0	0	0	215.145	169.567
1005.88	0	0	0	0	0	0	0	426.006	372.7	0	0	0	0	0	0	0	0	0	234.98	0	0	0	0	0	0	0	278.666	0	0	0	0	0	0	0	386.946	0	0	0	0	0	0	0
1005.91	0	0	0	0	0	0	0	0	0	0	0	0	0	0	0	0	0	0	0	0	0	0	0	654.694	0	0	584.393	894.604	489.272	0	0	976.02	0	0	0	0	610.275	0	0	0	0	0
1005.92	0	0	0	0	0	0	0	0	0	0	0	0	0	0	0	0	0	0	0	0	0	0	0	0	0	0	359.634	0	445.842	0	627.066	562.673	0	0	0	0	0	0	0	0	0	0
1005.94	0	0	0	0	0	0	0	0	0	0	0	0	0	0	0	0	0	0	0	0	0	0	0	0	0	0	429.22	0	0	0	0	0	0	0	0	0	461.334	0	0	0	249.213	0
1005.97	0	0	0	0	0	0	0	0	0	0	0	0	0	0	0	0	0	0	0	0	0	0	0	0	0	0	0	0	0	0	0	911.971	307.048	0	0	0	816.058	0	0	0	0	0
1005.99	0	0	0	0	0	0	0	0	0	0	0	0	0	0	0	0	0	0	0	0	0	639.054	0	561.882	0	0	0	0	0	0	830.908	0	828.926	0	0	0	0	0	0	0	0	0
1006.06	0	0	0	0	0	0	0	0	0	0	0	0	0	0	0	0	0	0	0	0	0	0	0	0	0	844.094	1835.72	0	743.326	1395.69	0	0	1315.74	0	0	0	1016.27	0	0	0	0	0
1006.07	0	0	0	0	0	0	0	0	0	0	0	0	0	0	0	0	0	0	0	0	0	496.236	0	554.858	0	450.019	1090.52	2112.33	1035.07	829.283	2485.64	588.742	642.917	0	0	0	1264.44	0	0	0	0	0
1006.08	0	0	0	0	0	0	0	0	0	0	0	0	0	0	0	0	0	0	0	0	0	1654.56	0	0	499.017	0	1035.91	1122.41	755.219	1422.97	0	1335.97	0	0	0	373.106	1091.35	0	0	0	0	0
1006.09	0	0	0	0	0	0	0	0	0	0	0	0	0	0	0	0	0	0	251.937	0	0	298.688	0	1214.17	0	0	783.327	314.895	1560.96	0	608.162	2174.91	344.439	0	435.56	0	704.273	0	0	0	0	0
1006.1	0	0	0	0	0	0	0	0	0	0	0	0	0	0	381.998	0	0	0	0	0	0	0	0	0	0	0	703.146	0	0	0	445.95	689.774	0	0	0	0	0	0	0	0	0	0
1006.12	0	0	0	0	293.633	0	0	0	0	0	0	0	0	0	0	0	0	0	0	0	0	0	0	0	380.018	0	0	0	0	0	0	0	0	0	0	0	0	0	0	0	294.754	0
1006.13	0	331.029	0	1268.06	718.96	0	0	0	0	0	0	0	0	0	0	0	0	0	0	0	0	0	0	0	324.135	0	0	0	0	0	0	577.644	0	0	0	0	0	0	0	0	0	351.8
1006.16	0	0	0	0	0	0	0	0	0	0	0	0	0	0	0	247.452	252.296	0	0	0	0	0	0	0	0	0	0	0	0	0	0	0	0	0	0	0	679.228	0	0	0	0	0
1006.17	0	0	0	0	0	0	0	0	0	0	0	0	0	0	0	0	0	421.484	0	0	0	0	0	0	0	0	0	0	0	0	765.805	598.822	0	0	0	0	0	0	0	0	0	0
1006.18	793.525	0	0	0	0	0	0	0	0	0	0	0	0	0	0	0	0	0	0	460.118	0	0	0	529.67	0	725.729	0	0	0	1434.9	0	643.589	0	0	0	0	0	0	0	0	0	0
1006.19	0	0	0	0	0	0	0	0	0	0	0	0	0	0	0	0	0	0	0	0	0	0	0	572.602	0	0	0	607.546	0	0	0	637.403	0	0	411.674	0	0	0	0	0	0	0
1006.2	0	0	0	0	0	0	0	0	0	0	0	0	0	0	889.389	0	0	0	664.337	0	0	0	0	435.751	392.91	457.425	0	0	0	0	0	0	0	0	0	0	0	0	0	0	227.805	192.222
1006.24	0	0	0	0	0	0	0	0	0	0	0	0	0	0	0	0	0	0	0	0	0	574.714	0	0	0	0	0	0	0	738.418	0	471.663	0	0	0	0	0	0	0	0	0	0
1006.25	0	0	0	0	343.686	367.313	0	0	0	0	0	0	0	0	0	0	0	0	0	0	0	998.524	0	345.18	0	0	0	0	0	0	0	420.868	0	0	0	0	0	0	0	0	0	0
1006.26	561.058	0	0	0	0	0	0	0	0	0	0	0	0	0	0	0	0	0	0	0	0	470.869	0	0	0	0	0	0	0	0	427.546	0	0	0	0	0	0	0	0	0	0	0
1006.31	0	0	0	0	0	0	433.675	0	0	0	0	0	0	368.078	0	0	0	0	0	0	0	626.416	0	2521.17	353.911	424.518	1369.15	540.618	1754.76	0	2325.74	1474.6	0	0	745.182	0	0	0	0	0	0	0
1006.32	489.181	899.123	351.124	247.671	671.551	854.057	0	0	0	673.843	0	0	0	0	631.059	0	0	0	0	0	0	1579.32	0	0	1301.66	924.705	2930.16	1821.98	0	0	898.873	2849.08	0	0	318.365	593.266	0	0	461.087	0	910.623	0
1006.33	1684.95	0	562.07	0	237.509	0	0	0	0	0	232.705	1217.85	0	0	0	0	0	0	0	0	0	0	0	437.298	0	0	0	782.154	0	704.78	0	654.805	0	667.273	0	0	0	881.625	931.262	0	0	0
1006.34	0	0	0	0	0	0	0	0	0	0	0	0	0	0	0	0	0	0	0	0	0	0	0	638.945	666.918	0	1205.73	275.283	1841.79	1138.96	0	0	780.954	0	597.689	0	1006.34	0	0	0	260.264	0
1006.36	0	0	0	0	0	0	0	411.158	0	0	0	0	0	0	0	0	0	0	0	0	0	1098.36	0	472.432	0	0	0	493.566	0	0	0	940.04	0	0	0	0	0	0	0	0	0	0
1006.37	0	0	0	0	0	0	0	0	0	0	0	0	0	0	0	0	0	0	0	0	0	0	0	1142.84	0	0	0	0	595.23	422.38	0	0	0	0	0	0	0	0	0	0	0	0
1006.39	0	0	0	0	0	0	0	0	0	0	0	0	0	0	0	0	0	0	0	0	0	793.651	0	780.941	0	0	0	1261.65	0	0	764.593	0	0	0	0	0	599.606	0	0	0	0	0
1006.42	0	0	0	0	0	0	0	0	0	0	0	0	0	0	0	0	0	0	0	0	0	0	0	0	0	0	0	0	0	0	528.918	1259.42	0	0	0	0	0	0	0	0	0	220.146
1006.44	0	0	0	0	0	0	0	0	0	0	0	0	0	0	0	0	0	0	0	0	0	0	0	0	0	0	0	0	502.582	0	0	1020.46	0	0	0	0	324.125	0	0	0	0	0
1006.56	0	0	0	0	0	0	0	502.902	0	0	323.661	0	0	0	0	0	0	0	0	0	0	965.413	0	0	0	0	1953.43	2090.48	0	1756.91	0	0	2457.74	0	1751.53	905.911	2810.59	0	0	0	0	0
1006.57	444.601	0	0	0	0	0	0	0	0	0	0	0	0	0	0	0	0	0	0	0	0	1583.06	0	6540.51	0	2262.92	4642.56	2801.92	4318.04	1325.06	3189.23	5370.78	0	0	0	436.643	0	0	0	0	0	0
1006.58	0	0	0	0	0	0	0	0	0	0	0	0	0	0	0	0	0	0	0	662.214	0	0	0	1468.1	354.93	451.204	1827.2	0	1319.39	3603.99	212.799	2036.11	720.108	0	1480.15	0	1833.85	0	0	0	0	0
1006.59	0	0	0	0	0	0	0	0	0	0	0	0	0	0	0	0	0	0	0	0	0	1271.47	0	970.525	0	0	983.701	1600.67	795.647	0	1112.26	1302.99	2317.21	391.863	0	0	0	0	0	0	0	0
1006.6	0	0	0	0	0	0	0	0	0	0	0	0	0	0	0	0	0	0	0	0	0	903.064	0	0	0	0	0	268.597	0	0	1783.82	0	0	0	0	0	1263.3	0	0	0	0	0
1006.61	0	0	0	0	0	0	0	0	0	0	0	0	0	0	0	0	0	0	0	0	0	0	0	0	0	0	0	0	597.072	553.066	0	1718.69	0	0	0	0	831.505	0	0	0	0	0
1006.69	0	0	0	0	0	0	0	0	0	0	0	0	0	0	0	0	0	0	0	0	0	881.331	0	500.979	0	0	0	0	0	0	985.562	0	0	0	0	0	0	0	0	0	0	0
1006.74	0	0	0	0	0	0	0	0	0	0	0	0	0	0	0	0	0	0	0	0	0	0	0	718.842	0	0	0	0	507.064	0	0	1206.13	0	0	0	0	0	0	0	0	0	0
1006.77	0	0	0	0	0	0	0	0	0	0	0	0	0	0	0	0	0	0	0	0	0	0	0	714.61	0	322.307	537.756	1318.83	0	0	1991.85	0	0	0	946.331	0	0	0	0	0	0	0
1006.79	0	0	0	0	0	0	0	0	0	0	0	0	0	0	0	0	0	0	0	0	0	0	0	304.092	0	0	318.41	0	0	0	0	580.101	0	0	0	0	0	0	0	0	0	0
1006.8	0	0	0	0	0	0	0	0	0	0	0	0	0	0	0	0	0	0	0	0	0	0	0	0	0	0	0	0	0	0	0	1034.09	399.738	0	0	0	1297.19	0	0	0	0	0
1006.81	0	0	0	0	0	0	0	0	0	0	0	0	0	0	0	0	0	0	0	0	0	336.513	0	1412.57	393.217	3519.35	0	0	0	0	486.439	0	0	452.965	616.706	0	694.008	0	0	0	0	0
1006.82	0	0	0	0	0	0	0	0	0	0	0	0	0	0	0	0	0	0	0	0	0	2624.71	0	2927.12	0	0	5692.99	4011.96	3523.87	0	1597.25	1328.57	1024.6	0	1849.04	0	0	0	0	0	0	0
1006.83	0	0	0	0	0	0	0	0	0	0	0	0	0	0	0	0	0	0	0	0	0	0	0	608.999	0	589.376	0	0	0	717.625	0	581.836	0	0	276.059	0	0	0	0	0	0	0
1006.85	0	0	0	0	0	0	0	0	0	0	0	0	0	0	0	0	0	0	0	0	0	0	0	812.229	0	0	0	431.567	633.862	0	0	1093.5	0	0	0	0	0	0	0	0	0	0
1006.87	0	0	0	0	0	0	0	0	0	0	0	0	0	0	0	0	0	0	0	0	0	445.968	0	599.449	0	0	0	440.25	0	0	0	0	0	0	0	0	0	0	0	0	0	0
1006.88	0	369.107	384.157	525.872	0	0	1311.4	585.328	410.643	1164.94	665.469	0	0	738.674	1755.24	0	614.533	638.371	2201.65	503.992	0	0	0	0	0	0	0	0	0	0	0	853.092	0	0	0	0	0	0	0	0	0	0
1006.89	0	0	0	0	0	0	0	833.777	0	0	0	0	0	875.149	0	382.165	724.51	0	0	0	1120.74	0	0	0	0	0	0	0	0	0	0	0	0	0	0	0	0	0	0	0	0	0
1006.9	0	0	0	0	0	0	0	0	0	0	0	0	0	0	0	0	0	0	0	0	0	419.839	0	0	0	0	0	0	0	774.694	556.229	0	0	0	494.047	0	0	0	0	0	0	0
1006.91	0	0	0	0	0	0	0	355.572	0	0	0	0	0	0	0	0	0	0	0	0	0	504.764	0	0	0	0	751.186	334.958	464.363	1121.95	0	614.274	0	0	0	0	431.962	0	0	0	0	0
1006.92	0	0	0	0	0	0	0	0	0	0	0	0	0	0	0	0	0	0	0	0	0	0	0	0	0	424.536	0	1140.9	733.924	753.366	0	0	0	0	0	0	0	0	0	0	0	0
1006.96	0	0	0	0	0	0	0	0	0	0	0	0	0	0	0	0	0	0	0	0	0	0	0	0	0	0	0	531.62	1128.78	500.864	0	0	0	0	980.94	0	0	0	0	0	0	0
1006.97	0	0	0	0	0	0	0	0	0	0	0	0	0	0	0	0	0	0	0	0	0	1106.08	0	1138.59	0	379.822	1315.56	908.431	522.044	0	467.818	1192.87	0	0	364.468	0	0	0	0	0	0	0
1006.98	0	0	0	0	0	0	0	0	0	0	0	0	0	0	0	0	0	0	0	0	0	0	0	0	0	0	0	0	0	0	0	1673.85	579.737	0	0	0	780.522	0	0	0	0	0
1006.99	0	0	0	0	273.912	0	0	0	0	0	0	0	0	0	0	0	0	0	0	0	0	0	0	0	0	0	0	0	464.434	0	0	797.157	0	0	0	0	626.185	0	0	0	0	0
1007.06	0	0	0	0	0	0	0	0	0	0	0	0	0	0	0	0	0	0	0	0	0	724.832	0	2442.29	2566.62	2469.35	3062.51	2396.97	937.663	1439.55	3431.83	0	1375.03	0	4881.77	1736.59	1036.83	0	0	0	0	0
1007.07	0	0	0	0	236.133	0	0	0	0	0	0	0	0	541.839	0	0	0	0	0	0	0	1439.76	0	1757.62	0	0	2201.63	3478.28	2737.68	620.108	0	2140.64	0	0	0	0	2952.74	0	0	0	0	0
1007.08	0	0	0	0	0	0	0	0	0	0	0	0	0	0	0	0	0	0	0	0	0	1111.17	0	0	0	0	0	0	0	0	498.288	0	0	0	0	0	1141.63	0	0	0	0	0
1007.09	0	0	0	0	0	0	0	0	0	0	0	541.704	0	0	0	0	0	0	0	0	0	0	0	710.376	0	0	656.202	0	0	0	923.138	978.55	0	0	0	0	0	0	0	0	0	0
1007.1	0	0	0	0	0	0	0	0	0	0	0	0	0	0	0	0	0	0	0	0	0	0	0	0	0	0	0	360.104	857.775	567.264	446.272	1518.86	0	0	503.869	0	0	0	0	0	0	0
1007.12	0	0	0	0	241.405	0	0	0	0	0	0	0	0	0	0	0	0	0	0	0	0	0	0	0	0	0	0	0	0	0	974.092	836.704	0	0	0	0	0	608.427	0	0	0	0
1007.13	0	0	0	479.82	228.686	0	0	0	0	0	0	0	0	0	0	0	0	0	394.304	0	0	0	0	0	0	359.976	0	0	0	0	0	0	0	0	0	0	0	0	0	0	0	0
1007.17	0	0	0	0	0	0	0	0	0	0	0	0	0	0	0	0	0	0	0	0	0	0	857.933	0	0	426.878	0	1015.55	1241.96	0	0	788.442	863.615	0	0	0	586.691	0	0	0	0	0
1007.18	0	0	0	0	0	0	0	0	0	0	238.88	0	0	0	0	0	0	0	0	0	0	1212.75	0	0	0	0	0	0	667.558	1096.92	0	486.842	512.571	731.645	0	0	0	0	0	0	0	0
1007.19	0	0	0	0	0	0	0	329.407	0	0	0	0	0	0	0	0	0	0	0	0	0	0	0	497.867	0	0	631.526	0	0	0	705.478	0	0	0	0	286.234	395.12	0	0	0	0	0
1007.2	0	421.969	0	850.393	0	429.783	0	0	0	0	285.925	667.025	0	0	0	0	0	0	461.948	0	0	0	0	0	0	0	0	0	0	0	0	0	0	0	0	0	1058.6	0	0	0	0	0
1007.21	0	0	0	0	0	0	0	0	0	0	0	0	0	0	1382.75	0	0	0	0	0	0	0	0	309.756	0	0	542.964	0	0	0	0	0	0	0	0	0	0	768.387	0	0	0	0
1007.23	0	0	0	0	0	0	0	0	0	0	0	0	0	0	0	0	0	0	0	0	0	1271.31	0	833.877	0	1035.52	778.814	806.341	0	0	771.562	1093.14	0	0	653.285	0	1034.59	0	0	0	0	0
1007.24	0	0	0	0	0	0	0	0	0	0	0	0	0	0	0	0	0	0	0	0	0	0	0	1636.68	0	0	0	0	664.254	0	0	541.554	253.553	0	0	0	0	0	0	0	0	0
1007.25	0	0	0	0	0	0	0	0	0	0	0	0	0	0	0	0	0	0	0	0	0	0	0	1620.89	0	0	0	918.277	651.921	831.907	369.87	0	0	0	0	0	722.372	0	0	0	0	0
1007.27	0	4251.88	2237.02	4973.61	5342.12	3485	0	343.806	0	871.897	1187.01	0	627.827	0	0	0	0	0	0	299.022	0	1274.59	0	1987.09	2988.6	1166.18	942.234	485.029	0	0	0	0	0	339.14	1118.44	0	0	0	0	0	2577.82	1346.42
1007.3	0	0	0	0	0	0	0	0	0	0	0	0	0	0	0	0	0	0	0	0	0	0	0	572.052	0	0	0	0	0	0	832.825	598.668	0	0	0	0	0	0	0	0	0	0
1007.31	0	0	0	0	0	0	0	0	0	0	0	0	0	0	0	0	0	0	0	0	0	524.346	0	0	0	0	0	549.257	0	0	0	349.614	0	0	0	0	0	0	0	0	0	0
1007.32	0	0	0	0	0	833.048	0	0	0	0	355.268	0	0	0	0	0	0	0	0	0	0	0	719.595	1291.83	0	0	407.045	727.924	576.699	1081.32	804.07	2316.01	0	0	754.426	0	634.986	0	0	393.765	951.861	355.401
1007.33	0	0	0	0	281.322	0	0	0	0	0	0	0	0	0	0	0	0	0	0	0	0	0	0	1119.69	0	0	0	0	0	0	0	0	985.17	0	0	0	605.273	0	0	0	0	0
1007.34	0	0	272.72	0	0	0	0	0	0	0	0	0	0	0	0	0	0	0	0	0	0	308.008	0	0	0	0	0	769.913	0	0	0	0	1019.05	0	0	0	0	0	0	0	0	0
1007.35	0	0	0	0	0	0	0	0	0	0	0	0	0	0	0	0	0	0	0	0	0	846.948	0	458.222	0	364.407	0	304.772	401.011	0	532.529	0	0	0	0	0	0	0	0	0	0	0
1007.36	0	0	0	0	243.86	0	0	0	0	0	0	0	0	0	0	0	0	0	0	0	0	0	0	0	0	0	684.715	0	0	0	1171.48	0	0	0	0	0	0	0	0	0	0	0
1007.37	0	0	0	0	0	0	0	0	0	0	0	0	0	0	0	0	0	0	0	0	0	0	0	0	0	0	1568.07	915.729	451.028	0	0	865.972	0	0	0	0	1401.65	0	0	0	0	0
1007.39	0	0	0	0	0	0	0	0	0	0	0	0	0	0	0	0	0	0	0	0	0	502.563	0	1062.67	0	0	0	451.879	0	0	0	816.437	0	0	0	0	0	0	0	0	0	0
1007.4	0	0	0	0	0	0	0	0	0	0	0	0	0	0	0	0	0	0	0	0	0	0	0	0	0	0	780.312	615.267	0	0	0	312.052	1031.18	0	0	0	0	0	0	0	0	0
1007.42	0	0	0	0	0	0	0	0	0	0	0	0	0	0	0	0	0	0	0	0	0	1435.12	0	600.454	0	0	0	0	0	0	0	783.969	0	0	0	0	0	0	0	0	0	0
1007.45	0	0	0	0	0	0	0	0	0	0	0	0	0	0	0	0	0	0	0	0	0	0	0	0	0	0	0	0	0	0	0	0	0	0	0	0	0	0	0	0	0	0
1007.54	0	14518	17494.9	18473.3	13647	4164.74	21057.9	24708	22347.8	10592.4	810.959	0	24126.4	25520	2700.09	12147.5	14729.5	8962.35	568.509	259.529	17931.7	14481.1	0	6349.79	364.239	734.392	10611.4	6289.11	12589.6	40021.1	23775.6	3553.89	29352.6	0	18078	7888.73	13116.9	0	0	0	3518.78	28035.7
1007.55	0	0	0	0	0	0	0	0	0	0	0	0	0	0	0	0	0	0	0	0	0	4951.45	0	6163.32	0	0	0	1535.23	2145.27	8326.41	4194.81	13862.3	0	0	0	0	10696.2	0	0	0	0	0
1007.56	0	0	0	0	0	0	0	0	0	0	0	0	0	0	0	0	0	0	0	0	0	0	0	0	1057.69	4911.43	1291.09	1641.74	1807.29	0	0	0	0	0	0	1605.66	0	0	0	0	0	0
1007.57	0	0	0	0	0	0	0	0	450.948	0	0	0	0	0	0	0	0	0	0	0	0	2298.44	0	2210.22	373.472	1201.2	4530.87	6708.17	2035.15	1326.47	0	5744.95	1833.04	0	1410.06	0	0	0	0	0	0	463.881
1007.58	0	0	0	0	0	0	0	0	0	0	0	0	0	0	0	0	0	0	0	0	0	0	0	0	0	0	339.602	0	0	0	1427.94	0	0	0	0	932.988	1011.75	0	0	0	0	0
1007.59	0	0	0	0	0	0	0	0	0	0	0	0	0	0	0	0	0	0	0	0	0	0	0	254.856	0	296.184	0	0	0	0	0	1249.47	746.128	0	0	0	1467.56	0	0	0	0	0
1007.6	0	0	430.498	0	0	0	0	0	0	0	0	0	0	0	0	0	0	0	0	0	0	489.438	0	595.071	0	0	340.429	0	0	0	0	1875.05	0	0	406.978	0	646.968	0	0	0	0	330.121
1007.61	0	0	0	0	286.906	0	0	0	0	0	0	0	0	0	0	0	0	0	0	0	0	0	0	0	0	0	0	672.991	650.275	0	2445.59	2075.3	0	0	0	0	0	0	0	0	0	0
1007.67	0	0	365.685	0	0	0	513.829	0	545.425	0	0	0	0	0	0	0	0	0	0	0	0	817.354	1240.62	0	0	0	0	0	0	0	0	858.364	0	0	0	0	0	0	0	0	0	0
1007.73	0	0	0	0	0	0	0	0	0	0	0	0	0	0	0	0	0	0	0	0	0	0	0	0	0	0	0	0	664.987	0	0	737.65	0	0	484.312	0	0	0	0	0	0	0
1007.77	0	0	0	0	0	0	0	0	0	0	0	0	0	0	0	0	0	0	0	0	0	381.178	0	1987.29	0	0	270.157	0	0	0	604.414	0	0	0	0	0	0	0	0	0	0	0
1007.78	0	0	0	0	0	0	0	0	0	0	0	0	0	0	0	0	0	0	0	0	0	361.839	0	0	0	575.345	720.188	987.58	0	0	0	0	652.887	0	0	0	399.403	0	0	0	0	0
1007.79	666.624	0	0	0	0	0	0	0	0	0	0	0	0	0	0	0	0	0	0	0	0	0	0	0	0	0	0	408.489	369.077	736.605	703.127	916.278	0	0	0	0	0	0	0	0	0	0
1007.82	0	0	0	0	0	0	0	0	0	0	0	0	0	0	0	0	0	0	0	0	0	505.933	0	0	0	0	0	631.011	0	0	673.571	766.851	0	0	553.902	0	0	0	0	0	0	0
1007.83	0	0	0	0	0	0	0	0	0	0	0	0	0	0	0	0	0	0	0	0	0	0	0	1206.8	0	0	0	0	0	0	484.312	432.139	0	0	0	0	0	0	0	0	0	0
1007.84	0	0	0	0	0	0	0	0	0	0	0	0	0	0	0	0	0	0	0	0	0	0	0	0	0	0	478.741	0	0	0	837.334	1225.63	0	0	0	0	633.115	0	0	0	0	0
1007.86	0	0	0	0	0	0	0	0	0	0	0	0	0	0	0	0	0	0	0	0	0	643.073	0	483.458	0	0	0	0	0	0	0	580.285	0	0	0	0	0	0	0	0	0	0
1007.88	0	0	0	0	0	0	0	0	0	0	0	0	0	678.316	0	0	0	0	0	0	670.391	0	0	0	0	0	0	569.08	0	0	334.491	0	0	0	0	0	0	0	0	0	0	0
1007.89	0	0	0	0	446.994	0	0	533.278	487.772	1856.3	545.509	0	613.75	915.507	976.888	932.459	1274.22	592.284	1036.84	0	0	0	0	0	0	0	0	0	0	0	0	0	952.753	0	0	0	0	0	0	0	261.902	0
1007.9	0	0	0	0	0	0	0	0	0	0	0	0	0	0	0	0	0	0	0	0	0	758.458	0	3127.15	0	4085.7	2928.43	6304.32	2286.8	1210.41	3997.63	1689.34	0	0	2580.52	796.727	1287.56	0	0	0	0	0
1007.91	0	0	0	0	0	0	0	0	0	0	0	0	0	0	0	0	0	0	0	0	0	656.749	0	965.632	0	326.903	632.628	0	704.13	0	821.099	517.305	0	0	245.23	0	1038.1	0	0	0	0	0
1007.92	0	0	0	0	0	0	0	0	0	0	0	728.769	0	0	0	0	0	0	0	0	0	0	0	0	0	269.452	0	0	0	0	861.586	1463.56	1978.38	0	0	0	0	0	0	0	0	0
1007.93	0	0	0	0	0	0	0	0	0	0	0	0	0	0	0	0	0	0	0	780.945	0	571.018	0	275.156	0	0	0	0	0	0	1326.99	533.615	974.884	0	0	0	0	0	0	0	0	0
1007.96	0	0	0	0	0	0	0	0	0	0	0	0	0	0	0	0	0	0	0	0	0	0	1005.62	640.942	0	0	370.804	0	0	0	0	0	0	0	0	0	0	0	0	0	0	0
1007.97	0	0	0	0	0	0	0	0	0	0	0	0	0	0	0	0	0	0	0	0	0	0	0	1204.83	0	0	0	0	473.765	0	0	826.482	0	0	0	0	0	0	0	0	0	0
1007.98	0	0	0	0	230.253	0	0	0	0	0	0	0	0	0	0	0	0	0	0	0	0	871.559	0	538.813	0	0	544.009	0	0	708.3	620.475	0	0	0	0	0	0	0	0	0	0	0
1007.99	0	0	0	0	0	0	0	548.234	0	0	0	0	0	0	0	0	0	0	0	0	0	0	0	840.191	0	0	0	515.98	620.898	0	0	546.45	584.298	0	0	0	0	0	0	0	0	0
1008.03	0	0	0	0	0	0	308.489	289.591	0	0	0	0	0	0	0	0	0	0	0	0	0	0	0	0	0	0	0	0	0	659.129	0	0	0	0	0	0	545.762	0	0	0	0	0
1008.05	0	0	0	0	0	0	0	0	0	0	0	0	0	0	318.028	0	0	0	0	0	0	0	0	0	0	0	0	0	790.451	0	0	0	0	0	0	0	0	0	0	0	162.774	0
1008.06	0	0	0	0	0	0	0	0	0	0	0	0	0	0	0	0	0	0	0	0	0	0	0	652.683	1535.74	3067.52	0	0	0	0	0	698.719	0	0	1814.62	2237.03	1210.7	0	0	0	0	0
1008.07	0	207.072	0	0	0	0	0	0	0	0	0	0	0	0	0	0	0	0	0	0	0	0	0	0	0	0	2646.93	3974.02	1440.68	754.924	612.921	684.799	0	0	0	0	0	0	0	0	0	0
1008.08	0	336.227	0	0	0	0	0	0	0	0	0	674.706	0	0	0	0	0	0	555.144	0	0	556.37	0	0	0	0	0	382.809	0	0	1441.54	379.092	0	0	0	0	0	0	0	0	0	0
1008.09	0	0	0	0	0	0	0	0	0	0	0	0	0	0	0	0	0	0	0	0	0	800.095	0	0	0	0	0	946.368	667.511	0	0	0	1262.99	384.181	560.512	0	554.884	0	0	0	0	0
1008.13	0	0	0	0	0	0	0	0	0	0	0	0	0	0	0	0	392.395	0	467.149	0	0	0	0	0	0	0	0	0	0	0	0	0	0	0	0	0	1299.99	0	0	0	0	0
1008.17	0	0	0	0	598.435	518.612	2440.43	888.365	0	0	0	0	0	0	2065.08	0	855.743	0	832.223	341.745	765.601	0	0	0	1174.79	0	792.511	484.113	0	0	0	0	0	0	0	0	0	0	0	0	0	1173.9
1008.18	0	3076.88	2305.49	5913.51	3763.77	3566.85	3301.64	2072.68	2975.06	3749.88	3858.93	698.672	5295.17	3292.06	3137.63	2138.6	1897.12	2140.93	2615.48	4061.36	1588.42	0	0	498.915	2693.95	5230.51	1468.05	593.13	1138.87	3351.65	1662.17	414.065	0	0	3624.46	3320.39	1366.34	0	0	867.816	2457.07	0
1008.19	0	0	0	0	0	0	0	0	0	0	0	0	0	0	0	0	0	0	0	0	0	0	0	0	0	0	655.848	879.813	593.651	0	816.347	659.957	0	0	0	0	0	0	0	0	0	0
1008.2	0	0	0	0	424.387	0	0	0	0	0	0	0	0	0	0	0	0	0	0	0	0	0	0	0	0	0	406.683	1138.88	438.824	0	621.753	1697.07	0	0	247.276	0	0	0	0	0	165.725	0
1008.23	0	0	0	0	0	0	0	0	0	0	0	0	0	0	0	0	0	0	0	0	0	803.564	0	659.578	0	2349.27	1134.24	0	0	0	1746.11	717.461	0	0	0	871.24	815.505	0	0	0	0	0
1008.24	0	0	0	0	0	0	0	0	0	0	849.377	0	0	0	324.644	0	0	327.683	0	0	0	789.565	0	0	0	603.264	3517.5	5569.67	3095.43	2247.31	0	2493.92	954.365	0	1331.22	697.332	464.939	0	0	0	242.555	0
1008.25	0	0	0	0	0	0	0	311.976	0	0	0	0	0	0	0	0	0	0	0	0	0	0	0	0	0	0	830.771	0	0	658.436	1010.71	446.474	0	0	0	0	1535.79	0	0	0	0	0
1008.26	0	0	0	0	0	0	0	0	0	0	0	0	0	0	0	0	0	0	0	0	0	376.219	0	0	0	0	0	0	0	0	0	1086.6	0	0	0	0	426.022	0	0	0	0	0
1008.27	0	2067.82	0	1997.95	2153.35	1000.27	0	0	0	0	0	0	0	0	0	0	0	0	0	457.094	0	387.676	0	0	409.504	0	265.762	0	0	0	0	0	0	249.238	0	0	0	0	0	0	702.889	404.777
1008.28	0	0	0	0	0	0	0	0	0	0	0	0	0	0	0	0	0	0	0	0	0	0	0	0	0	0	976.438	636.917	419.554	0	0	928.907	0	0	0	0	0	0	0	0	0	0
1008.3	0	0	0	0	0	0	0	0	0	0	0	0	0	0	0	0	0	0	0	294.812	0	0	0	562.365	0	0	0	0	0	0	0	500.206	0	0	0	0	0	0	0	0	0	0
1008.32	0	0	0	0	0	0	0	0	0	0	0	0	0	0	0	0	0	0	0	0	0	0	0	768.592	0	0	645.086	0	0	0	698.145	0	0	0	0	0	0	0	0	0	0	0
1008.33	0	0	0	0	0	0	0	379.772	0	0	0	0	0	0	0	0	0	0	0	0	0	0	0	841.716	0	0	0	0	0	0	0	1049.42	365.595	0	0	0	331.774	0	0	0	0	0
1008.34	0	267.902	0	0	0	0	0	0	0	326.664	0	0	0	492.874	0	0	0	402.708	0	0	0	0	0	0	512.89	1202.03	0	727.473	262.844	851.064	0	0	0	0	0	0	0	0	0	0	0	0
1008.36	0	0	0	0	0	0	0	0	0	0	0	0	0	0	0	0	0	0	0	0	0	0	0	0	0	0	0	0	588.087	0	955.912	1254.22	0	0	0	0	0	0	0	0	0	0
1008.37	0	0	0	0	0	0	0	0	0	0	248.063	0	0	0	0	0	0	0	0	0	0	0	0	1002.03	0	0	0	829.963	0	0	0	0	590.086	0	514.057	0	0	0	0	0	0	0
1008.38	796.234	0	0	0	0	0	0	0	0	0	0	0	0	0	0	0	0	0	0	0	0	669.725	0	0	0	0	1363.23	380.686	0	0	0	0	0	0	0	0	500.761	0	0	0	0	0
1008.4	0	0	0	0	0	0	0	360.357	0	0	0	0	0	0	0	0	0	0	0	0	0	440.258	0	523.538	0	518.702	0	0	0	0	0	0	0	0	0	0	0	0	0	0	0	0
1008.41	0	0	0	0	0	0	0	0	0	0	0	0	0	0	0	0	0	0	0	0	0	399.222	0	1160.49	0	0	748.198	0	0	586.905	0	956.867	0	0	506.286	0	0	0	0	0	0	0
1008.42	0	0	0	0	0	0	0	0	0	0	226.352	0	0	0	0	0	0	0	0	0	0	0	0	0	0	0	0	0	423.761	0	0	0	0	0	0	0	499.65	0	0	0	0	0
1008.47	0	0	0	0	0	0	0	0	0	0	0	0	0	0	0	0	0	0	0	0	0	0	0	493.544	0	0	578.675	0	0	0	0	0	0	0	737.239	0	0	0	0	0	0	0
1008.54	0	9652.02	9561.48	9359.26	8230.06	2459.96	10847.5	11816.9	12476.3	4883.31	1198.88	0	14757.4	12461.1	0	6320.93	7862.61	5851.21	0	0	11625.4	0	0	0	0	0	582.259	0	0	12537.7	0	1218.22	5624.06	0	7671.7	3275.07	0	0	0	0	2211.88	15220.4
1008.55	0	0	0	0	0	0	0	2878.13	0	0	0	0	0	0	0	0	0	0	0	0	0	9322.53	0	6044.1	0	0	4619.87	4803.02	9330.85	9957.84	14145.7	8384.6	11787.5	0	1002.72	1506.22	12182.6	0	0	0	0	0
1008.56	0	0	0	0	0	0	0	0	0	0	0	0	0	0	0	0	0	0	0	0	0	0	0	1142.09	0	618.408	0	0	0	0	0	0	0	621.766	513.139	0	0	0	0	0	0	0
1008.57	0	0	0	0	0	0	0	0	0	0	0	0	0	0	0	0	0	0	0	0	0	1963.75	0	0	710.002	3239.24	3451.79	3643.52	1170.95	1548.09	864.924	2041.68	1221.26	0	894.846	0	1355.42	0	0	0	0	0
1008.58	0	0	0	0	0	0	0	0	0	0	0	1148.27	0	0	0	0	0	0	0	0	0	0	0	3451.1	344.373	518.572	1141.71	0	0	0	0	0	1067.89	0	0	294.728	0	0	0	0	0	0
1008.59	0	0	0	0	0	0	0	0	0	0	0	742.426	0	0	0	0	0	0	458.609	0	0	2025.5	0	705.608	0	0	0	0	377.738	0	810.449	3651.93	0	0	0	0	0	0	0	0	0	0
1008.6	0	0	0	0	0	0	0	0	360.03	0	0	0	0	0	0	0	0	0	0	0	0	685.969	0	0	0	0	0	413.582	0	0	340.81	0	935.608	0	0	0	906.634	0	0	0	0	0
1008.61	0	0	0	0	0	0	0	0	0	0	0	0	0	0	0	0	0	0	0	0	0	0	0	834.93	0	0	565.242	0	679.665	0	757.192	898.57	0	0	0	0	531.735	0	0	0	0	0
1008.71	0	0	0	0	0	0	0	0	414.306	0	0	0	0	0	0	0	0	0	0	0	0	0	0	0	0	0	502.188	0	0	660.012	0	830.551	569.783	0	0	0	0	0	0	0	0	0
1008.74	0	0	0	0	0	0	0	0	0	0	0	0	0	0	0	0	0	0	0	0	0	830.202	0	0	0	0	1049.89	0	489.83	0	0	0	0	0	0	0	954.621	0	0	0	0	0
1008.75	0	0	0	0	0	0	0	0	0	0	0	0	0	0	0	0	0	0	0	0	0	654.221	0	722.232	0	0	0	0	262.635	0	893.735	0	0	0	0	0	0	0	0	0	0	0
1008.77	0	0	0	0	0	0	0	0	0	0	0	0	0	0	0	0	0	0	0	0	0	0	0	728.931	0	0	0	0	0	0	0	526.801	0	0	0	0	443.797	0	0	0	0	0
1008.81	0	0	0	0	0	0	0	0	0	0	0	0	0	0	0	0	0	0	0	0	0	0	0	0	0	335.2	1169.12	501.93	861.355	0	0	0	0	0	0	0	0	0	0	0	0	0
1008.83	0	0	0	0	0	0	0	0	0	0	0	0	0	0	0	0	0	0	0	0	0	958.357	0	0	0	0	0	0	0	853.562	566.653	804.958	679.717	0	0	0	0	0	0	0	0	0
1008.87	0	0	0	0	0	0	0	0	0	0	0	0	0	0	0	0	0	0	0	0	0	741.373	0	0	0	0	802.592	0	652.004	0	484.022	0	0	0	0	0	0	0	385.31	0	0	0
1008.9	0	0	0	0	0	0	0	0	0	0	0	0	0	0	0	0	0	0	0	0	0	973.193	0	581.996	0	452.447	529.017	0	726.088	0	0	916.74	0	0	933.237	0	0	0	0	0	0	0
1008.91	0	0	0	0	0	0	0	0	0	0	0	0	0	0	0	0	0	0	0	0	0	0	0	0	0	414.267	668.077	762.485	1320.46	0	519.625	538.863	0	0	0	0	411.635	0	0	0	0	0
1008.92	0	0	0	0	0	0	0	837.668	0	0	0	0	0	0	0	0	0	0	0	0	0	0	0	0	0	0	310.015	504.31	0	1395.46	0	1621.78	0	0	479.075	526.043	0	0	0	0	0	0
1008.93	0	0	0	0	0	0	0	0	0	0	0	0	0	0	0	0	387.526	0	0	0	0	784.784	0	0	0	0	455.28	0	0	0	0	0	0	0	0	0	0	0	0	0	0	0
1008.94	0	0	0	0	0	0	0	0	0	0	0	0	0	0	0	0	0	0	0	0	0	0	0	0	0	0	680.753	0	524.302	0	0	0	0	0	0	0	434.191	0	0	0	0	0
1009.06	0	0	0	0	0	0	0	334.135	0	0	0	0	0	0	0	0	0	0	0	0	0	0	0	581.557	0	0	0	419.205	0	0	562.171	0	0	0	0	0	0	0	0	0	0	0
1009.07	0	0	0	0	0	0	0	0	0	0	0	0	0	0	0	0	0	0	0	0	0	1346.31	0	0	0	0	1485.57	423.871	0	655.243	0	0	0	0	0	0	0	0	0	0	0	0
1009.09	0	0	0	0	0	0	0	0	0	0	0	0	0	0	0	0	0	0	257.52	0	0	0	0	1466.69	0	0	0	535.972	0	1379.28	2296.1	1419.46	0	0	0	0	0	0	0	0	0	0
1009.1	0	0	0	0	0	0	0	0	0	0	0	0	0	0	0	0	0	0	0	0	0	0	0	329.292	0	386.814	0	0	0	0	0	1896.73	0	0	0	0	1318.58	0	0	0	0	0
1009.16	0	1194.02	227.124	438.766	1675.2	2642.09	3329.96	513.915	1449.95	2156.87	2267.05	1118.29	2967.56	3320.82	2311.34	0	1888.26	0	2078.04	2280.14	0	667.165	809.163	0	625.579	1241.75	0	838.808	0	0	0	0	0	0	0	642.909	0	0	0	0	611.234	0
1009.17	0	0	0	0	0	0	0	509.395	0	0	249.324	0	0	0	0	266.689	0	0	0	400.185	0	0	0	1449.26	566.145	565.561	427.932	670.519	736.935	0	0	0	0	0	1060.89	0	0	0	0	0	237.864	0
1009.18	0	456.583	421.902	1721.87	797.222	0	0	0	298.242	221.53	0	0	0	0	554.349	0	448.803	0	0	0	611.099	565.533	0	0	675.49	1835.82	0	537.167	0	0	0	0	0	0	562.669	1158.05	0	0	0	0	650.044	0
1009.19	0	0	0	0	0	0	0	371.43	0	0	0	0	0	0	0	0	0	0	0	0	0	0	0	1220.61	0	0	0	0	620.467	0	0	757.137	0	0	0	0	0	0	0	0	0	0
1009.22	0	0	0	0	0	0	0	0	0	0	0	0	0	0	0	0	0	0	0	0	0	0	0	0	321.426	0	436.594	0	0	0	0	792.902	0	0	0	0	0	0	0	0	0	0
1009.24	0	0	0	0	0	0	0	0	0	0	0	0	0	0	0	0	0	0	0	0	0	0	0	572.121	0	452.63	530.162	395.589	676.335	0	1477.23	0	0	0	0	0	0	0	0	0	0	0
1009.25	722.333	0	0	0	0	0	0	0	0	0	0	0	0	0	0	0	0	0	0	0	0	496.418	0	0	744.39	526.278	560.175	0	0	0	0	0	765.703	0	506.769	663.518	741.191	0	0	0	0	0
1009.26	0	0	0	0	0	0	0	0	0	0	0	0	0	0	0	0	0	0	0	0	0	856.048	0	0	0	411.523	0	1221.37	1506.71	0	0	673.188	0	956.764	0	0	717.351	0	0	548.44	0	0
1009.27	0	362.73	0	0	0	0	0	0	0	0	0	0	0	0	0	0	0	0	0	0	0	0	0	891.937	0	0	0	0	0	633.031	0	0	0	0	0	0	0	0	0	0	0	0
1009.31	0	0	0	0	0	0	0	0	0	0	0	0	0	0	0	0	0	0	0	0	0	702.473	0	0	0	0	0	782.655	0	0	0	761	0	0	359.885	0	0	0	0	0	0	0
1009.33	0	0	0	0	0	0	0	0	0	0	0	0	0	0	0	0	0	0	0	0	0	477.598	0	799.561	0	524.917	1917.37	0	1872.54	0	0	0	0	0	881.669	0	0	0	0	0	0	0
1009.34	0	296.058	0	0	400.045	0	0	0	0	0	353.282	0	0	0	0	0	0	0	0	0	0	0	0	2333.27	0	511.333	653.38	1245.88	856.363	841.211	0	0	0	0	0	0	0	0	0	0	0	0
1009.35	702.342	0	0	0	0	0	0	0	0	0	0	0	0	0	0	0	0	0	0	0	0	0	0	0	0	0	0	395.044	0	0	488.048	495.759	0	0	0	0	0	0	0	0	0	0
1009.36	0	0	0	0	0	0	0	0	0	0	0	0	0	0	0	0	0	0	0	0	0	0	0	344.781	0	0	786.168	0	0	0	0	768.948	0	0	415.096	0	0	0	0	0	0	365.491
1009.37	0	0	0	0	0	0	0	0	0	0	0	0	0	0	0	0	0	0	0	0	0	0	0	1232.21	0	0	454.602	0	732.602	0	0	742.131	714.054	0	0	0	0	0	0	0	0	0
1009.38	0	0	0	0	0	0	0	0	0	0	0	0	0	0	0	0	0	0	0	0	0	1051.33	0	0	0	0	352.853	499.517	0	1491.57	1282.14	0	0	0	0	0	0	0	0	0	0	0
1009.39	0	0	0	0	0	0	0	0	0	0	0	0	0	0	0	0	0	0	0	0	0	0	0	0	0	0	0	0	438.688	621.59	0	0	620.31	0	0	0	0	0	0	0	0	0
1009.4	0	0	0	0	0	0	0	0	0	0	0	0	0	0	0	0	0	0	0	0	0	0	0	0	0	0	0	542.32	0	0	0	1180.22	0	0	0	0	351.764	0	0	0	0	0
1009.53	0	0	1085.83	329.479	0	0	339.468	0	0	0	0	0	0	0	0	0	0	0	0	0	0	0	0	0	0	0	0	0	0	1597.72	0	0	0	0	0	0	0	0	0	0	0	2343.95
1009.54	0	0	658.805	608.761	0	0	0	482.761	802.682	232.911	0	0	573.072	0	0	271.189	343.919	245.973	0	0	241.545	394.97	0	326.334	0	0	0	603.825	343.683	2293.38	1053.29	0	0	0	510.36	0	508.936	0	0	0	0	227.33
1009.55	0	479.344	0	620.983	0	0	1311.44	1460.4	0	446.535	0	0	328.027	1279.13	0	366.072	0	0	0	0	1039.85	0	0	0	0	0	627.861	857.884	292.068	0	0	730.454	0	0	483.255	0	0	0	0	0	0	2405.51
1009.56	0	522.266	2581.9	1736.59	862.585	0	1452.91	3230.86	3010.49	308.539	0	0	3144.05	3108.68	0	890.069	1205.61	812.635	0	0	631.349	1764.93	0	1470.78	645.412	0	390.697	841.511	0	7330.26	3153.57	0	5316.6	0	403.231	697.002	849.607	0	0	0	0	2703.23
1009.57	0	0	0	0	0	247.874	0	0	0	0	0	0	0	0	0	0	0	0	0	0	0	1553.25	0	1826.83	0	0	1357.1	411.298	905.258	920.769	1367.16	1095.72	0	0	0	0	1528.58	0	0	0	0	0
1009.58	0	0	0	0	0	0	0	0	0	0	0	0	0	0	0	0	0	0	0	0	0	1051.67	0	591.104	0	709.355	0	2535.14	1105.55	0	433.154	0	0	0	1740.27	361.025	0	0	0	0	0	0
1009.59	0	0	0	0	0	0	0	0	0	0	0	0	0	0	0	0	0	0	0	0	0	0	0	3646.16	0	0	3377.17	2401.6	4373.66	619.639	3962.9	4638.63	0	0	0	0	597.178	0	0	0	0	288.593
1009.6	0	0	0	0	0	0	0	0	0	0	0	0	365.93	0	0	0	0	0	0	0	0	537.641	0	1349.86	0	0	0	877.358	0	0	0	0	0	0	0	343.047	1349.21	0	0	0	0	0
1009.61	0	0	0	0	0	0	0	0	0	0	0	0	0	0	0	0	0	0	0	0	0	0	0	0	0	0	630.136	0	0	0	0	732.597	656.435	0	0	371.512	617.825	0	0	0	0	0
1009.72	0	0	0	0	0	0	0	0	0	0	0	0	0	0	0	0	0	0	0	0	0	336.639	0	0	0	0	0	0	405.747	0	0	432.405	0	0	0	0	0	0	0	0	0	0
1009.76	0	0	0	0	0	0	0	0	0	0	0	0	0	0	0	0	0	0	0	0	0	390.169	0	0	0	0	0	417.02	0	0	0	0	0	0	0	0	342.248	0	377.667	0	0	0
1009.77	0	0	0	0	0	0	0	0	0	0	0	0	0	0	0	0	0	0	0	0	0	0	677.83	1219.01	0	520.408	0	790.713	0	560.08	599.014	494.38	421.902	0	0	269.361	0	0	0	0	0	0
1009.78	0	0	0	0	0	0	0	0	0	0	0	0	0	0	0	0	0	0	0	0	0	419.271	0	0	0	0	0	677.752	1145.23	0	0	424.858	0	0	0	0	0	0	0	0	0	0
1009.79	0	0	0	0	0	0	0	0	0	0	0	0	0	0	0	0	0	0	0	0	0	0	0	0	0	0	0	0	806.19	1396.84	808.181	524.183	0	0	0	0	0	0	0	0	0	0
1009.8	0	0	0	0	0	0	0	0	0	0	0	0	0	0	0	0	0	0	0	0	0	0	0	425.38	0	0	689.188	0	530.092	0	0	0	0	0	0	0	0	0	0	0	0	0
1009.81	0	0	0	0	0	0	0	0	0	0	0	0	0	0	0	0	0	0	0	0	0	0	0	0	0	0	469.393	0	1121.95	0	0	0	0	0	420.703	0	347.031	0	0	0	0	0
1009.82	0	0	0	0	0	0	0	0	0	0	0	0	0	0	0	0	0	0	0	0	0	638.723	0	1034.35	0	0	0	3964.43	0	1274.87	538.458	492.051	0	0	675.299	0	634.99	0	0	0	0	0
1009.83	0	0	0	0	0	0	0	765.045	0	0	0	0	0	0	0	0	0	0	0	0	0	0	0	0	482.164	0	639.458	0	0	0	0	0	1039.3	0	0	0	0	0	0	0	0	0
1009.84	0	0	0	0	0	0	0	0	0	0	0	0	0	0	0	0	0	0	0	0	0	1340.9	0	3133.04	0	972.163	643.642	740.758	2708.63	2898.31	3018.18	2793.96	0	544.395	0	0	0	0	0	0	0	0
1009.85	0	0	0	0	0	0	0	0	0	0	0	0	0	0	0	0	0	0	0	0	0	0	0	0	0	0	584.771	0	619.584	0	0	728.019	0	0	0	0	339.719	0	0	0	0	0
1009.9	0	0	0	0	0	0	0	0	0	0	0	0	0	0	0	0	0	0	0	0	0	0	0	539.849	0	0	562.161	0	285.077	0	0	0	0	0	0	0	0	0	0	0	0	0
1009.91	0	0	0	0	0	0	0	0	0	0	0	0	0	0	0	0	0	0	0	0	0	0	0	1282.41	0	0	1144.94	674.886	505.233	0	0	589.555	0	0	0	0	0	0	0	0	0	0
1009.92	0	0	0	0	0	0	0	356.992	0	0	0	0	0	0	0	0	0	0	0	0	0	0	0	0	0	0	455.828	0	0	1323.92	0	1260.92	0	0	971.175	0	0	0	0	0	0	0
1009.93	0	0	0	0	0	0	0	0	0	0	0	0	0	0	0	0	0	0	0	0	0	0	0	0	0	0	0	1088.36	0	0	1075.79	0	0	0	0	0	593.956	0	0	0	0	0
1009.96	0	0	0	0	0	0	0	0	0	0	0	0	0	0	0	0	0	0	0	0	0	0	0	0	0	0	0	458.278	0	467.556	0	724.238	0	0	0	0	0	0	0	0	0	0
1009.97	0	0	0	0	0	0	0	0	0	0	0	0	0	0	0	0	0	0	0	0	0	1419.31	0	0	0	0	1062.73	0	459.688	0	0	0	0	0	0	0	1633.4	0	0	0	0	0
1009.98	0	0	0	0	0	0	0	0	0	0	0	0	0	0	0	0	0	0	0	0	0	988.295	0	0	0	0	1132.09	0	519.29	449.312	464.928	801.533	0	0	0	0	0	0	0	0	0	0
1009.99	0	0	0	0	0	0	0	0	0	0	0	0	0	0	0	0	0	0	0	0	0	0	0	0	0	0	0	530.713	0	1068.03	0	386.239	0	0	0	0	577.545	0	0	0	0	0
101.007	987.492	1031.67	1586.29	1127.24	1084.5	735.127	875.029	0	1055.72	475.95	814.064	441.89	1381.6	963.687	0	0	1373.35	952.007	1457.07	1003.98	0	571.113	584.079	1017.49	1244.9	151.629	465.677	468.004	521.254	242.108	1056.45	650.71	353.238	608.68	269.279	361.996	586.355	430.764	694.741	316.918	1797.61	2132.2
101.024	2806.23	3565.64	3499.17	3906.41	4748.02	3372.16	2150.81	3864.56	4821.3	3322.31	2742.9	2905.92	2037.94	3623.83	3917.59	1204.95	2375.92	841.769	719.812	2837.82	0	2981.21	2409.45	2142.03	3049.27	2925.71	2475.94	2907.27	2244.69	1814.42	2334.96	2014.79	1382.05	2572.63	3113.81	2614.31	2032.05	2370.31	2049.14	2574.29	3838.2	3418.88
101.031	415.034	184.643	465.584	0	291.263	0	0	0	0	0	343.545	388.51	550.088	852.301	0	0	0	0	0	0	0	110.013	0	905.478	152.27	0	763.609	368.926	658.487	0	401.334	207.632	123.203	288.886	0	374.576	399.34	0	366.39	659.044	338.456	1163.78
101.04	0	0	0	0	745.891	0	0	0	0	1196.69	831.763	0	1079.34	0	0	0	766.045	0	0	0	0	726.639	0	249.756	0	0	594.1	319.778	204.301	214.112	131.35	318.933	161.589	0	0	0	141.84	0	0	0	0	310.109
101.06	3224.86	2319.12	2909.44	2485.88	2032.31	1668.45	1809.67	1556.43	2934.01	3990.28	2799.21	2798.74	3271.3	0	0	2076.57	0	989.939	0	1078.51	0	1849.4	3498.78	2384.19	2181.21	1688.76	1801.45	2759.61	1816.97	1250.33	1741.44	1755.02	1309.38	2116.56	1860.14	1531.85	1327.36	2393.36	2658.48	2433.37	2977.29	3112.8
101.071	2689.29	41805.5	36331.4	41894.6	38901.3	22868.7	31346.8	31883.7	32400.7	36570.6	33234.8	2814.01	32448.1	32407.5	43379.3	28974.5	39677.9	20053.4	30822.4	47269.6	28020.9	23539.1	3414.28	22839.3	36971.3	34599.9	32796.5	27986.7	26873.3	18522.3	29892.8	21495	21130.4	1582.69	43489.7	28590.8	22777.2	4661.93	1392.13	1478.41	27173.1	32326.1
101.108	266.778	0	164.291	0	0	291.652	0	0	0	0	0	280.39	0	0	0	0	0	0	0	0	0	0	979.359	0	0	0	153.121	0	0	0	0	0	0	143.634	0	0	112.622	430.327	511.921	0	0	0
101.187	0	0	0	0	187.463	0	0	0	0	0	0	0	0	0	0	0	0	0	607.505	0	0	0	0	0	0	0	0	0	0	0	0	0	0	0	0	0	86.6489	0	0	0	0	0
101.52	0	0	0	0	0	0	0	0	0	0	0	0	0	0	529.353	0	0	0	0	0	0	0	0	0	0	0	0	0	0	0	237.388	0	159.171	0	0	0	0	172.33	180.154	495.587	0	417.062
101.529	0	0	0	0	0	254.021	0	0	0	0	0	0	0	559.379	1430.05	0	0	0	0	0	0	0	0	0	0	0	0	0	0	0	0	0	0	0	0	0	109.294	0	0	0	354.251	251.81
101.544	0	0	0	0	0	0	0	0	0	0	655.255	0	468.949	0	692.84	0	0	0	0	0	0	113.868	0	0	0	0	0	0	0	0	0	0	0	0	0	0	0	0	0	0	0	0
101.545	0	0	359.554	595.071	0	312.054	0	0	0	0	0	786.01	0	0	1025.16	0	0	0	0	0	0	136.515	620.76	472.435	235.021	0	300.643	417.811	0	0	259.597	1119.22	599.978	472.174	483.904	184.39	810.756	228.696	0	172.348	0	278.613
101.562	0	0	0	0	254.107	0	0	0	0	0	0	0	0	0	1085.03	0	0	608.119	0	0	0	0	0	131.942	0	0	0	0	0	0	0	137.349	0	0	0	0	108.767	0	0	0	0	0
101.598	0	0	0	0	0	0	0	0	401.872	0	0	0	0	0	2045.39	0	0	0	642.832	0	504.413	0	0	0	0	0	0	0	0	0	0	0	0	0	0	0	0	0	0	0	0	0
101.625	0	0	0	0	0	0	0	0	0	0	0	0	0	449.049	693.764	0	0	0	1260.81	0	0	0	0	0	0	0	0	170.308	0	0	0	0	0	0	0	0	0	0	0	0	0	0
101.635	0	0	0	0	0	0	0	0	0	0	0	0	0	0	1110.64	0	811.517	0	0	0	0	0	0	0	0	0	0	0	0	0	0	122.503	0	0	0	0	0	0	0	0	0	0
101.689	0	0	0	0	0	0	0	0	0	0	0	0	0	0	2477.49	516.346	0	0	488.978	0	484.489	0	0	0	0	0	0	0	0	0	0	0	0	0	0	0	0	0	0	0	0	0
101.698	0	0	0	0	0	0	0	0	0	0	0	0	0	0	1540.4	0	0	0	677.873	0	0	0	0	0	0	0	0	198.821	0	0	0	0	0	0	0	0	0	0	0	0	0	0
101.712	0	0	0	0	0	0	0	0	0	0	0	0	0	472.146	1096.69	0	0	0	0	916.476	0	0	0	0	0	0	0	0	0	0	0	0	0	0	0	0	0	0	95.9286	0	0	0
101.729	0	0	0	0	0	0	0	338.034	366.261	0	0	0	364.169	0	2620.07	0	0	0	2371.01	0	632.841	0	0	0	0	0	0	136.073	0	0	0	0	0	0	0	0	0	0	0	0	0	0
101.742	0	0	0	0	0	0	0	0	0	0	0	0	0	0	1087.42	0	874.647	0	696.375	657.721	0	0	0	0	0	0	0	0	0	0	0	0	0	0	0	0	0	0	0	0	0	0
101.75	0	0	0	0	0	0	0	0	0	0	0	0	0	0	573.745	0	0	517.442	2982.5	946.803	0	0	0	0	0	0	0	0	0	0	0	0	0	0	0	0	0	0	0	0	0	0
101.759	0	0	0	0	0	170.089	0	0	0	0	0	0	0	387.352	1748.47	0	763.106	0	483.826	0	0	0	0	0	0	0	0	0	0	0	0	0	0	0	0	0	0	0	0	0	0	0
101.765	0	0	0	0	0	0	0	0	0	0	0	0	0	0	3071.6	0	0	0	498.337	467.523	0	0	0	0	0	0	0	0	0	0	0	0	0	0	0	0	0	0	0	0	0	0
101.778	0	0	0	0	0	0	0	0	0	0	0	0	0	480.765	2289.29	0	0	0	822.733	644.266	758.569	0	0	0	0	0	0	0	0	0	0	0	0	0	0	0	0	0	0	0	0	0
101.795	0	0	0	0	0	0	347.469	0	0	0	0	0	0	0	5316.71	0	0	0	615.329	0	0	0	0	0	0	0	0	0	0	0	0	0	0	0	147.969	0	0	0	0	0	0	0
101.797	0	0	0	0	0	0	0	0	0	306.228	0	0	0	0	4070.19	0	0	416.411	2109.52	929.058	0	0	0	0	0	0	0	0	0	0	0	0	0	0	0	0	0	0	0	0	0	0
101.807	0	0	239.095	0	0	0	0	0	0	0	0	0	0	0	3250.82	0	0	0	852.319	0	0	0	0	0	0	0	0	0	0	0	0	0	0	0	0	0	0	0	0	0	0	0
101.824	0	0	0	0	0	0	506.744	0	0	0	0	0	0	0	3752.37	0	0	0	984.892	0	381.959	0	0	0	0	0	0	0	0	0	0	0	0	0	0	0	0	0	0	0	0	0
101.83	0	0	0	0	0	0	0	0	0	0	0	0	0	0	5889.39	0	0	0	572.367	0	0	0	0	0	0	0	0	0	0	0	0	0	0	0	0	0	0	0	0	110.694	139.801	0
101.862	0	0	0	222.403	0	0	0	0	0	0	0	0	0	0	2059.9	0	832.35	0	524.815	0	0	0	0	0	0	0	0	0	0	0	0	0	0	0	0	0	0	0	0	0	0	288.919
101.875	0	0	0	0	0	0	427.125	0	0	0	0	0	0	0	5708.98	436.95	0	893.757	2122.75	635.068	1497.86	0	0	0	0	0	0	0	0	0	0	0	0	0	0	0	0	0	0	0	0	0
101.883	0	0	0	0	0	0	0	0	0	0	494.759	0	0	0	6968.29	0	0	491.542	669.142	0	0	0	0	0	0	0	0	0	0	0	0	0	0	0	0	0	0	0	0	0	0	0
101.886	0	0	0	0	0	0	623.907	469.442	0	270.64	0	0	0	739.228	4426.12	0	0	0	513.994	0	0	0	0	0	0	0	0	0	0	0	0	0	0	0	0	0	0	0	0	0	0	0
101.911	0	0	0	0	0	0	0	0	0	0	0	0	0	0	6245.82	0	0	0	1499.35	1990.5	642.652	0	0	0	0	0	0	0	0	0	0	0	0	0	0	0	0	0	0	0	0	0
101.919	0	0	0	0	0	0	411.851	0	0	0	0	0	0	0	8216.83	0	0	576.973	1583.84	0	0	0	0	0	0	0	0	0	0	0	0	0	0	0	0	0	0	0	0	0	0	0
101.926	0	0	0	0	0	0	335.227	0	0	0	0	0	0	0	5432.65	0	0	0	1183.27	0	0	0	0	0	0	0	0	0	0	0	0	0	0	0	0	0	0	0	0	0	0	241.078
101.939	0	0	0	0	0	0	0	0	0	0	0	0	0	0	8109.88	0	0	0	1597.72	441.499	0	0	0	0	0	0	0	0	0	0	0	0	70.1511	0	0	0	0	0	0	0	0	0
101.952	0	920.93	0	0	498.081	0	521.582	998.94	0	946.199	0	0	0	1948.5	3169.87	521.46	0	0	1028.84	0	487.461	743.916	0	716.143	680.987	580.194	336.398	652.095	282.357	137.259	212.442	224.541	206.947	0	463.101	461.357	414.401	0	0	0	624.208	321.869
101.96	0	0	0	0	0	0	0	0	0	0	0	0	0	368.779	7999.27	0	1028.63	0	3323.19	0	621.464	0	0	0	0	0	0	0	0	0	0	0	0	0	0	0	0	0	0	0	0	0
101.972	0	0	0	0	0	0	0	432.405	549.245	0	0	0	0	0	6699.58	0	1481.09	772.642	2090.58	441.878	0	0	0	0	0	0	0	0	0	0	0	0	0	0	0	0	0	0	0	0	209.379	0
101.978	0	0	0	0	0	0	0	0	0	0	0	0	0	1274.44	6078.15	678.866	338.807	0	3384.79	1077.09	581.126	0	0	0	0	0	0	0	0	0	0	0	0	0	0	0	0	0	0	0	0	0
101.988	0	0	0	0	0	0	0	0	640.528	299.823	0	0	0	561.008	9250.63	710.096	0	0	3044.07	0	1510.11	0	0	0	0	0	0	0	0	0	0	0	0	0	0	0	0	0	0	0	0	0
1010	0	0	0	0	0	0	0	0	0	0	0	0	0	0	0	0	391.567	0	0	0	0	0	0	0	0	0	683.7	0	0	0	0	980.321	0	0	0	0	0	0	0	0	0	0
1010.01	0	0	0	0	0	0	0	0	0	0	0	0	0	0	0	0	0	0	0	0	0	0	0	0	0	0	315.621	457.778	0	0	0	510.49	0	0	0	0	377.645	0	0	0	0	0
1010.07	0	0	0	0	0	0	0	0	0	358.16	0	0	0	0	0	0	0	0	0	0	0	0	0	1053.78	388.668	0	1347.14	2967.96	2277.39	992.206	2173.78	2114.39	1916.14	0	1468.31	0	2570.85	0	0	0	0	0
1010.08	0	431.228	0	1139.4	0	0	373.395	1122.92	965.797	796.257	815.119	0	1702.96	1275.69	797.315	661.54	804.354	0	404.437	356.332	0	0	0	0	0	1458.56	0	0	0	0	418.704	0	0	0	0	1122.8	0	0	0	0	835.48	399.557
1010.09	0	0	0	0	0	0	0	0	0	0	0	0	0	0	0	0	0	0	0	0	0	523.621	0	881.943	0	1088.89	3088.06	967.102	2268.15	0	2914.53	1198.57	0	0	0	0	533.12	0	0	0	0	0
1010.1	0	0	0	0	0	0	0	0	0	0	0	0	0	0	0	0	0	0	0	0	0	338.867	0	720.874	0	0	0	0	0	0	670.651	2227.77	0	0	0	0	0	0	0	0	0	0
1010.11	0	0	0	0	0	0	0	0	0	297.438	0	0	0	0	0	0	0	0	0	0	0	0	0	0	0	0	0	0	0	0	0	451.055	425.459	0	0	300.956	0	0	0	0	0	0
1010.15	0	0	0	0	0	0	0	0	0	0	0	0	0	0	306.742	0	0	0	0	0	0	565.341	0	0	0	0	0	0	514.644	0	482.639	0	0	0	0	0	0	0	0	0	0	0
1010.16	0	0	0	0	0	308.084	0	566.375	0	396.414	0	0	0	0	0	165.656	0	0	0	0	0	1051.28	0	1323.22	0	713.497	0	0	0	0	0	0	0	0	611.938	0	675.766	0	0	0	0	0
1010.17	0	0	0	0	0	0	0	0	0	0	0	0	0	0	0	0	0	0	0	0	0	549.626	0	0	0	0	3216.76	1155.29	426.565	0	1237.98	1509.47	0	0	0	0	0	0	0	0	0	0
1010.18	0	286.419	333.76	0	610.323	0	0	0	0	0	0	0	0	0	393.304	300.924	0	262.606	0	340.6	0	0	0	0	0	425.956	0	299.502	675.922	0	1134.51	0	855.62	0	0	0	0	0	0	0	0	0
1010.19	0	0	0	0	0	0	0	0	0	0	0	0	0	0	0	0	0	0	0	0	0	1875.66	0	0	0	0	0	567.222	494.869	0	0	382.576	0	0	0	287.005	0	0	0	0	0	0
1010.22	0	0	0	0	0	0	0	0	0	0	0	0	0	0	0	0	0	0	0	0	0	548.682	0	363.721	0	0	0	0	0	1392.59	0	428.432	0	0	0	0	0	0	0	0	0	0
1010.24	0	0	0	0	0	0	0	0	0	0	0	0	0	0	0	0	0	0	0	0	0	0	0	0	0	0	0	0	516.773	432.405	345.909	0	0	0	0	0	0	0	0	0	0	0
1010.25	0	0	0	0	0	0	0	0	0	0	0	0	0	0	0	0	0	0	0	0	0	868.983	0	873.74	0	0	563.1	0	756.327	0	0	0	0	0	494.827	446.818	0	0	0	0	0	0
1010.26	0	0	0	0	0	0	0	0	0	0	0	0	0	0	0	0	0	0	316.804	0	0	0	0	0	0	0	0	591.291	0	0	0	666.33	0	0	0	0	652.349	0	0	0	0	0
1010.27	0	335.371	0	0	0	0	0	0	0	0	0	0	0	0	0	0	0	0	0	0	0	485.204	0	488.403	0	0	0	322.282	721.481	0	0	509.813	0	0	0	0	981.78	0	0	0	0	0
1010.29	0	0	0	0	0	0	0	0	0	0	309.591	0	0	0	0	0	0	0	0	0	0	693.977	0	938.172	0	0	0	0	0	855.728	0	0	0	0	0	0	0	0	0	0	0	0
1010.32	0	0	0	0	0	0	0	0	0	0	0	0	0	0	0	0	0	0	0	0	0	380.207	0	655.068	0	0	597.587	2533.94	1385.75	848.868	0	1821.47	0	0	0	715.66	0	0	0	0	0	0
1010.33	0	0	0	0	0	0	0	0	0	320.131	0	0	0	0	0	0	0	0	0	0	0	0	0	0	0	415.092	0	0	0	0	1460.43	2139.69	0	0	1216.74	0	692.596	0	0	0	0	0
1010.34	0	0	0	0	0	0	0	0	0	0	0	0	0	0	0	0	0	0	0	0	0	740.426	0	0	0	0	1197.97	408.692	937.372	0	0	596.065	0	0	0	0	0	0	0	0	0	0
1010.35	0	0	0	0	0	0	0	450.284	0	301.623	0	0	0	0	0	0	0	0	0	0	0	0	0	0	0	0	0	0	484.162	0	0	1103.88	0	0	0	0	0	0	0	0	0	0
1010.37	0	0	0	0	0	0	0	0	0	0	0	0	0	0	0	0	0	0	0	0	0	0	0	0	0	0	1298.98	446.039	0	406.049	421.905	1296.88	931.922	0	0	0	1288.52	0	0	0	0	0
1010.38	0	0	0	0	0	0	0	0	0	0	0	0	0	0	0	0	0	0	0	0	0	1694.07	0	0	0	0	0	830.127	0	989.235	0	1494.31	0	0	0	0	673.057	0	0	0	0	0
1010.4	0	0	0	0	0	0	0	0	500.063	0	0	0	0	0	0	0	0	0	0	0	0	0	0	0	0	0	437.108	528.191	690.169	0	0	481.249	0	0	0	0	425.339	0	0	0	0	0
1010.54	0	0	559.641	395.895	0	0	0	0	0	0	0	0	0	243.568	0	0	0	0	0	0	0	1122.64	0	447.719	0	0	0	0	0	0	0	0	0	0	0	0	0	0	0	0	0	546.86
1010.55	0	404.738	0	0	0	0	0	0	0	0	0	0	0	0	0	0	0	0	0	0	1081.6	706.199	0	0	0	0	0	0	0	0	0	317.559	0	0	1174.77	0	0	0	0	0	0	0
1010.56	0	711.594	1126.6	645.552	756.217	0	1864.07	1924.36	1611.97	470.793	0	0	769.52	1517.45	0	1068.14	371.33	403.647	0	0	1419.66	0	0	1735.62	0	395.767	0	0	0	3661.53	1197.42	1286.47	915.843	0	0	0	759.998	0	0	0	0	2721.15
1010.57	0	0	0	0	0	0	0	0	0	0	0	0	0	0	0	0	0	0	0	0	0	1345.53	0	1389.89	702.757	0	2497.53	1814.62	1876.18	1391.67	0	3005.63	476.968	0	689.798	0	3443.73	0	0	0	0	0
1010.58	0	0	0	0	0	0	0	0	0	0	0	0	0	0	0	0	0	0	0	0	0	1215.81	0	0	0	472.804	0	772.815	1436.8	1397.78	2548.3	0	0	0	361.484	461.4	0	0	0	0	0	0
1010.59	0	0	0	0	0	0	0	397.903	0	0	0	0	0	0	0	0	0	0	0	0	0	541.553	0	1801.02	0	824.653	1250.14	1275.94	0	802.579	985.129	0	0	0	0	0	0	0	0	0	0	0
1010.6	0	0	0	0	0	0	0	374.506	0	0	0	0	0	0	0	0	0	0	0	0	0	427.183	0	2074.66	0	0	0	578.806	617.709	0	1401.88	4203.96	1894.57	0	0	0	1631.35	0	0	0	0	0
1010.61	0	0	0	0	0	0	0	0	0	0	0	0	0	0	0	176.861	0	0	0	0	0	0	0	0	0	0	0	0	0	1081.07	0	0	754.288	0	0	605.207	0	0	0	0	0	0
1010.68	0	0	0	0	0	0	753.944	0	318.553	0	0	0	0	0	0	0	0	0	0	0	0	0	0	567.759	0	0	0	0	0	0	0	0	0	0	0	0	0	0	0	0	0	0
1010.69	0	0	0	0	0	0	0	0	0	0	0	0	0	0	0	0	0	0	0	0	0	833.958	0	0	0	0	0	441.201	0	0	0	0	0	631.43	0	0	0	0	0	0	0	0
1010.7	0	0	0	0	0	0	0	0	471.072	0	0	0	0	0	0	0	0	0	0	0	0	0	0	0	0	0	0	394.54	0	0	0	0	0	0	0	0	0	0	0	441.814	0	0
1010.71	0	0	0	0	0	0	0	0	0	0	0	0	0	0	0	0	0	0	0	0	0	0	0	0	0	0	0	609.607	0	586.524	0	916.017	0	0	0	0	0	0	0	0	0	0
1010.76	0	0	0	0	0	0	0	0	0	0	243.761	0	0	0	0	0	0	0	0	0	0	0	0	0	0	0	0	0	0	1714.22	733.333	1296.42	585.108	0	0	0	404.41	0	0	0	0	0
1010.77	0	0	0	0	0	0	0	0	0	0	0	0	0	0	0	0	0	0	0	0	0	0	0	0	0	0	0	0	725.196	0	0	385.873	916.802	0	0	0	0	0	0	0	0	0
1010.8	0	0	0	0	0	0	0	310.456	0	0	0	0	0	0	0	0	0	0	0	0	0	0	0	0	0	0	488.641	0	0	0	1037.67	0	361.06	0	0	0	0	0	0	0	0	0
1010.81	0	0	0	0	0	0	0	0	0	0	0	0	0	0	0	0	0	0	0	0	0	792.608	0	0	0	0	0	0	1103.55	792.719	0	0	0	0	510.612	0	0	0	0	0	0	0
1010.82	0	0	0	0	0	0	0	0	0	0	0	0	0	0	0	0	0	0	0	0	0	0	0	328.283	0	0	1936.56	577.623	1173.4	1144.61	755.177	1306.74	613.353	0	0	443.176	0	0	0	0	0	0
1010.83	0	0	0	0	0	0	0	0	0	0	0	0	0	419.15	0	0	0	0	0	0	0	0	0	1202.24	0	0	1241.41	0	0	0	0	0	0	0	559.96	0	0	0	0	0	0	0
1010.84	0	0	0	0	0	0	0	0	0	0	0	0	0	0	0	0	0	0	0	0	0	0	0	0	0	0	646.752	0	0	0	1556.73	1554.51	0	0	0	0	903.428	0	0	0	0	0
1010.85	0	0	0	0	0	0	0	0	0	0	0	0	0	0	0	210.979	0	0	0	0	0	0	0	0	0	578.393	0	0	1164.5	0	0	0	0	0	488.561	0	0	0	0	0	0	0
1010.91	0	0	0	0	0	0	0	0	0	0	0	0	0	0	0	0	0	0	0	0	0	0	0	423.899	0	0	425.39	524.829	0	0	0	0	0	0	0	0	0	0	0	0	0	0
1010.93	0	0	0	0	0	0	0	0	0	0	0	0	0	0	313.949	0	0	0	0	0	0	0	0	0	0	0	0	0	0	0	947.231	0	0	0	0	0	645.653	0	0	0	0	0
1010.98	0	0	0	0	0	0	0	0	0	0	0	0	0	0	0	0	0	0	0	0	0	0	0	795.061	0	0	320.634	0	0	0	853.965	510.951	0	0	0	0	990.678	0	0	0	0	0
1011	0	0	0	0	0	0	0	0	0	0	0	0	432.222	0	0	0	0	0	0	0	0	0	0	0	0	0	0	1104.59	0	0	0	479.337	0	0	0	0	0	0	0	0	0	0
1011.01	0	0	0	0	0	0	0	0	0	0	0	0	0	0	0	0	0	0	0	0	0	365.828	0	0	340.69	0	283.905	0	0	0	0	883.019	0	0	0	0	0	0	0	0	0	0
1011.07	0	0	0	0	0	0	0	0	0	0	602.058	0	0	0	364.22	0	0	0	265.714	0	0	0	0	0	0	430.306	999.978	0	630.042	0	921.271	0	1693.76	0	0	0	0	0	0	0	0	0
1011.08	0	0	0	0	0	0	0	0	0	0	0	0	0	0	0	0	0	0	0	309.28	0	0	0	2007.53	0	0	0	525.363	512.65	0	0	352.816	760.056	0	405.446	0	0	0	0	0	0	0
1011.09	0	0	0	0	0	0	0	0	0	0	0	0	0	0	0	0	0	0	0	0	0	0	0	0	0	0	0	0	726.851	0	0	1367.42	0	0	411.751	0	0	0	0	0	0	0
1011.11	0	0	0	0	0	0	0	0	0	0	0	0	0	0	0	0	0	0	0	0	0	0	0	0	0	0	422.57	0	0	2156.37	0	1332.2	0	0	0	0	603.729	0	0	0	0	0
1011.16	0	362.889	0	0	0	0	0	0	0	0	0	0	729.191	0	222.611	0	0	412.152	0	0	0	0	0	0	352.835	0	0	471.966	0	0	0	0	0	0	0	0	0	0	0	0	0	0
1011.17	0	0	0	0	0	0	0	0	0	0	0	0	0	0	0	0	0	0	0	0	0	0	0	440.681	0	0	0	0	0	0	500.257	0	0	0	0	0	0	0	494.869	0	0	0
1011.18	0	0	0	0	0	0	0	0	0	0	0	1031.38	0	0	369.338	0	0	0	303.974	0	0	0	0	0	0	589.938	0	0	0	0	0	0	763.724	0	0	0	1227.63	0	0	0	0	0
1011.2	285.82	0	0	0	0	0	0	0	0	0	0	0	0	0	213.433	373.1	0	0	0	0	0	669.202	0	0	0	0	0	0	0	1026.24	0	865.888	0	0	0	0	0	0	0	0	0	0
1011.21	0	0	0	0	0	0	0	0	0	0	0	0	0	0	0	0	0	0	0	0	0	0	0	0	438.789	0	0	851.551	0	0	0	781.744	0	0	0	0	0	0	0	0	0	0
1011.23	0	0	0	0	0	0	0	483.324	0	0	0	0	0	0	358.447	0	0	0	0	0	0	0	0	0	0	0	0	0	0	0	0	677.309	0	0	0	0	0	0	0	0	0	0
1011.25	0	0	0	0	0	0	0	0	0	0	0	0	0	0	0	0	0	0	0	0	0	0	0	319.942	0	0	0	0	760.327	0	1027.39	800.707	0	0	0	0	0	0	0	0	0	0
1011.26	0	0	0	0	0	0	0	0	0	0	0	0	0	0	0	0	0	0	0	0	0	990.198	0	0	0	0	0	662.68	0	472.832	0	550.915	722.662	0	0	0	0	0	480.273	0	0	0
1011.32	0	0	0	0	0	0	0	656.752	0	0	0	0	0	0	0	0	0	0	0	0	0	1658.4	0	0	0	0	1201.81	532.431	606.2	0	0	0	0	0	0	0	1492.2	0	0	0	0	0
1011.33	0	0	0	0	309.897	0	0	0	0	0	0	0	0	0	0	0	0	0	0	0	0	0	0	507.114	0	0	626.478	0	0	754.822	0	0	0	0	630.839	0	0	0	0	0	0	0
1011.34	0	0	0	0	0	0	0	0	0	0	0	0	0	0	0	0	0	0	0	0	0	0	0	1182.12	0	0	0	998.912	0	0	1061.13	476.39	414.183	0	0	446.639	0	0	2059.08	0	215.548	0
1011.39	0	0	0	0	0	0	0	0	0	0	0	0	0	0	0	0	0	0	0	0	0	0	778.523	1165.48	0	0	0	0	0	0	0	750.684	0	0	0	0	0	0	0	0	0	0
1011.4	0	0	0	0	0	0	0	0	0	0	0	0	0	0	0	0	0	0	0	0	0	0	0	0	0	0	565.928	0	429.484	571.425	0	1300.39	0	0	0	0	0	0	0	0	0	0
1011.41	0	0	0	0	0	0	0	0	0	0	0	0	0	0	0	0	0	0	0	0	0	545.601	0	1003.74	0	0	0	0	0	0	508.808	0	0	0	0	0	0	0	0	0	0	0
1011.42	0	0	0	0	0	0	0	0	0	0	0	0	0	0	0	0	0	0	0	0	0	0	0	455.9	0	0	480.392	0	0	1536.78	0	0	1003.59	0	0	0	0	0	437.427	0	0	0
1011.57	0	3171.73	3699.76	4326.88	3200.18	0	6881.61	8720.78	8244.65	768.879	0	0	9454.33	7226.4	0	2758.34	3616.79	1580.4	696.118	0	6831.99	3056.82	0	1911.94	0	0	1595.49	3766.85	2614.25	10839.8	6131.63	1468.87	5015.72	0	4887.03	1504.74	0	0	0	0	814.524	6714.87
1011.58	0	0	0	0	0	0	0	0	0	0	0	0	0	0	0	0	0	0	0	0	0	2544.88	0	2354.12	0	486.037	2484.3	1160.44	3021.3	5922.29	2138.34	6934.49	3058.03	0	0	0	5429.72	0	0	0	0	0
1011.59	0	0	0	0	0	0	0	0	0	0	0	0	0	0	0	0	0	0	0	0	0	783.034	0	0	0	0	852.927	0	0	0	3255.46	0	1296.25	0	0	0	430.385	0	0	0	0	0
1011.6	0	0	0	0	0	0	0	0	0	0	0	0	0	0	0	0	0	0	0	0	0	0	0	0	0	0	1086.36	695.872	0	0	0	0	0	0	610.923	0	576.091	0	0	0	0	0
1011.61	0	0	0	0	0	0	0	0	0	0	0	0	0	0	0	0	0	0	0	0	0	523.983	0	0	0	421.239	0	0	0	0	0	0	0	0	0	0	509.481	0	0	0	0	202.114
1011.63	0	0	0	0	0	0	0	0	0	0	0	0	0	0	0	0	0	0	0	0	0	0	0	789.109	0	0	0	644.118	0	0	0	699.424	0	0	0	0	0	0	0	0	332.958	0
1011.67	0	0	0	0	0	0	0	0	0	0	0	0	429.824	0	0	0	0	0	0	0	0	905.634	0	827.448	0	0	0	0	0	0	0	0	0	0	0	0	0	0	0	0	0	0
1011.72	0	0	0	0	0	0	0	0	0	0	0	0	0	0	0	0	0	0	0	0	0	0	0	0	0	0	394.781	465.744	0	0	0	863.146	0	0	0	0	776.739	0	0	0	0	0
1011.77	0	0	0	0	0	0	0	0	0	0	0	0	0	0	0	0	0	0	0	0	0	0	0	805.557	299.851	0	0	0	675.445	0	737.89	1350.89	0	0	446.73	0	0	0	0	0	0	0
1011.8	0	0	0	0	0	0	0	0	0	0	0	0	0	0	0	0	0	0	0	0	0	0	0	1560.22	0	0	937.321	602.663	0	0	0	0	0	0	0	0	546.825	0	0	0	0	0
1011.81	0	0	0	0	0	0	0	0	540.3	0	0	0	0	0	0	234.249	0	0	0	0	0	0	0	0	0	0	0	0	0	0	2259.64	846.69	552.485	0	0	729.012	0	0	0	0	0	649.673
1011.82	0	400.313	0	0	0	0	0	0	0	0	0	0	0	0	0	0	0	0	0	0	0	1086.84	0	2073.79	0	0	0	491.963	3427.06	0	600.1	0	0	146.586	2414.82	0	2551.94	0	0	0	0	0
1011.83	0	0	0	0	0	0	0	443.533	0	0	0	0	0	0	0	0	0	0	0	0	0	0	0	686.945	0	0	0	680.216	0	0	244.928	1447.07	0	0	383.573	0	803.595	0	0	0	0	0
1011.84	0	0	0	0	0	0	0	0	0	0	0	0	0	0	0	0	0	0	0	0	0	1645.12	0	683.212	0	0	752.947	0	0	0	863.58	0	493.944	0	0	0	446.882	0	0	0	0	0
1011.86	0	0	0	0	0	0	0	0	0	0	0	0	0	0	0	0	0	0	0	0	0	0	0	986.037	0	397.713	0	0	0	0	0	328.715	0	0	0	0	0	0	0	0	0	0
1011.88	0	0	0	0	0	0	0	0	0	0	0	0	0	0	0	0	0	0	0	0	0	0	0	0	0	0	0	617.862	371.334	0	0	1208.81	0	0	0	0	0	0	0	0	0	0
1011.9	0	0	0	0	0	0	0	0	0	0	0	0	0	0	0	0	0	0	0	0	0	0	0	0	0	493.787	0	575.419	630.03	0	0	0	0	0	0	293.742	0	0	0	0	0	0
1011.91	0	0	0	0	0	0	0	737.48	0	0	0	0	0	0	0	0	0	0	0	0	0	0	0	796.241	0	452.479	0	0	0	0	932.636	971.336	0	0	0	0	0	0	0	0	0	0
1011.92	0	0	0	0	0	0	0	0	0	0	0	0	0	0	0	0	0	0	0	0	0	1007.62	0	0	0	0	0	0	671.204	0	630.249	728.636	0	0	0	0	0	0	0	0	0	0
1012	0	0	0	0	0	0	0	0	0	0	0	0	0	0	0	0	0	0	0	0	0	771.976	0	0	0	0	0	0	0	0	1000.19	615.775	0	0	0	0	0	0	0	0	0	0
1012.05	0	0	0	0	0	0	0	0	0	0	0	0	0	0	0	0	0	0	0	0	0	615.188	0	0	0	345.697	0	0	0	0	554.431	385.375	0	0	0	518.48	0	0	0	0	0	0
1012.06	0	0	0	0	0	432.814	0	0	0	0	0	0	0	0	0	0	0	0	0	0	0	0	0	484.69	0	1556.66	0	0	0	0	506.419	0	0	0	0	0	0	0	0	0	0	0
1012.07	0	0	0	0	0	0	0	0	0	0	0	0	0	0	0	0	0	0	0	0	0	0	0	0	0	467.215	1120.32	0	0	0	0	866.02	0	0	0	0	0	0	0	0	0	0
1012.08	0	0	0	0	0	0	0	0	0	0	0	0	0	0	0	0	0	0	0	0	0	0	0	911.993	0	748.852	0	321.966	648.952	0	763.546	1139.44	1903.48	0	625.188	0	0	0	0	0	0	271.7
1012.09	0	0	0	0	0	0	278.557	0	0	0	181.188	0	0	0	0	0	0	0	0	0	0	0	0	0	0	0	654.961	0	0	1350.34	346.578	1115.55	826.363	0	0	0	1018.28	0	0	0	0	0
1012.1	0	0	0	0	0	0	0	0	0	0	193.333	0	0	0	0	0	0	0	0	0	0	2060.87	0	0	0	0	0	0	0	0	0	779.859	0	0	0	0	0	0	0	0	199.459	0
1012.15	0	0	0	0	0	0	242.767	0	0	0	0	0	0	0	0	0	0	0	0	0	0	0	0	620.297	0	0	0	0	0	0	0	1058.89	0	0	0	0	0	0	0	0	0	0
1012.17	0	0	0	0	0	0	0	0	0	0	0	0	0	0	302.096	0	0	0	379.1	0	0	736.67	0	0	0	0	0	0	0	0	0	1140.91	0	0	0	0	480.544	0	0	0	0	0
1012.19	0	0	0	0	0	0	0	0	0	0	0	0	0	0	0	0	0	0	0	0	0	0	0	0	0	0	786.042	1688	591.344	744.186	0	1150.52	0	0	0	0	0	0	0	0	0	0
1012.2	0	0	0	0	0	0	329.878	0	0	0	0	0	0	0	0	0	0	0	0	0	0	346.922	0	0	0	0	0	272.774	0	0	626.211	0	0	0	0	0	0	0	0	0	0	0
1012.22	0	0	0	0	0	0	0	0	0	0	0	0	0	0	0	0	0	0	0	0	0	414.478	0	0	0	0	0	564.819	0	0	0	0	0	0	0	0	585.426	0	0	0	0	0
1012.23	0	0	0	0	0	0	337.915	409.649	1123.81	315.203	0	0	635.401	0	4639.68	0	1167.63	1010.28	3060.14	2428.95	2551.17	1122.67	0	566.82	0	0	0	0	0	0	0	0	0	0	505.169	0	0	0	0	0	0	0
1012.24	0	0	0	0	0	0	330.383	0	0	0	358.158	0	0	0	2231.07	1324.55	2346.58	3106.16	2260.13	2074.6	994.267	390.117	0	1295.97	822.217	1513.67	3053.42	2674.58	581.108	572.658	890.706	673.53	1045.53	0	1288.93	304.871	839.012	0	0	0	0	0
1012.25	0	0	0	0	248.664	0	0	0	0	0	0	0	0	0	0	0	0	0	0	0	0	0	0	609.985	0	0	0	684.588	254.076	0	0	1226.89	688.959	0	0	0	652.172	0	0	0	0	0
1012.26	0	0	0	0	0	0	0	0	0	0	0	0	0	0	0	0	0	0	0	0	0	0	0	733.677	463.137	0	0	379.693	643.156	416.482	0	584.351	0	0	0	0	0	0	0	0	0	0
1012.28	0	0	0	0	0	0	0	0	0	0	0	0	0	0	0	0	0	0	0	0	0	583.49	0	0	0	0	0	0	0	0	774.3	815.013	0	0	0	607.042	0	0	0	0	0	0
1012.32	0	0	0	0	0	0	0	304.928	0	0	0	0	0	0	0	0	0	0	0	0	0	0	0	1193.75	0	0	0	0	504.935	0	0	0	0	0	0	0	0	0	0	0	0	0
1012.33	0	0	0	0	0	0	0	0	0	0	0	0	0	0	0	0	0	0	0	0	0	289.122	0	0	0	0	0	0	0	0	1400.67	0	0	0	0	0	958.991	0	0	0	0	0
1012.34	0	245.585	0	0	212.247	0	0	0	0	371.217	0	0	0	0	0	0	0	0	0	0	0	713.797	0	785.304	310.001	0	0	0	0	0	579.77	0	1238.73	0	644.766	341.688	0	0	0	0	0	0
1012.35	0	0	0	0	0	362.269	0	0	0	0	0	0	0	0	0	0	0	0	0	0	0	421.712	0	0	0	0	0	0	0	0	0	929.079	339.347	0	0	0	0	0	0	0	0	0
1012.36	0	0	0	0	0	0	0	0	0	0	0	0	0	0	0	0	0	0	0	0	0	0	0	0	0	0	315.158	518.851	0	0	0	549.271	0	0	0	0	0	0	0	0	0	0
1012.37	0	0	0	0	0	0	0	0	0	320.83	0	0	391.985	0	3674.21	0	0	0	1675.67	2129.58	1068.19	0	0	0	0	0	0	0	0	0	0	0	0	0	0	0	694.959	0	0	0	0	0
1012.38	0	0	0	0	0	0	0	453.755	0	834.207	1174.66	0	371.591	634.994	5091.66	3558.11	4321.03	3944.27	3436.9	4225.15	1996.17	0	0	0	0	0	660.568	335.191	0	0	1394.43	2293.41	0	0	0	0	0	0	0	0	0	0
1012.4	0	0	0	0	0	0	0	0	0	0	0	0	0	0	0	0	0	0	0	0	0	0	0	755.419	0	0	0	0	482.352	0	0	680.774	0	0	525.962	0	572.244	0	0	0	0	0
1012.41	0	0	0	0	0	0	0	0	0	0	0	0	0	0	0	0	0	0	0	0	0	1002	0	560.606	0	0	0	0	0	0	1197.92	0	0	0	534.242	0	0	0	0	0	0	0
1012.44	0	0	409.04	0	0	0	0	0	0	0	0	0	0	0	0	0	0	0	0	0	0	0	0	0	0	0	0	429.043	0	0	0	554.155	0	0	0	617.677	0	0	0	0	0	0
1012.55	0	0	0	0	0	0	0	0	0	0	0	0	0	0	0	0	0	0	0	0	0	570.618	0	0	0	0	439.089	0	0	0	0	1232.65	0	0	0	0	1412.27	0	0	0	0	0
1012.56	0	0	0	0	0	0	0	0	0	0	0	0	0	0	0	0	0	0	0	0	0	0	0	507.803	0	0	0	0	0	0	208.327	0	0	0	0	0	448.439	0	0	0	0	0
1012.57	531.461	1855.02	1319.03	1772.8	826.34	0	4735.27	4005.81	2949.91	834.186	0	0	5464.72	5193.66	0	390.23	1824.73	448.752	0	0	2258.07	1973.38	0	3279.72	1302.49	6190.28	6161.63	5502.97	2885.29	0	3939.28	0	3565.74	0	6220.72	4907.67	1341.08	0	0	0	0	4487.98
1012.58	0	453.728	0	0	0	0	0	1539.77	645.104	0	0	0	0	0	0	361.564	0	0	0	0	329.251	5631.4	0	2467.23	0	0	1653.63	778.518	3471.5	11797.7	2239.83	9145.77	6676.37	0	0	0	4572.98	0	0	0	0	0
1012.59	0	0	0	0	0	0	0	0	0	0	0	0	0	0	0	0	0	0	0	0	0	746.157	0	3857.52	323.596	0	1330.53	0	420.996	0	3637.76	1233.28	0	0	646.821	0	746.265	0	0	0	0	0
1012.6	0	0	0	0	0	0	0	0	0	0	0	1612.07	0	0	0	0	0	0	0	0	0	769.037	0	1128.61	0	1199.93	0	456.287	1007.45	0	671.018	1265.82	312.154	0	307.767	0	966.29	0	0	0	0	0
1012.69	0	1387.72	651.481	2205.96	676.463	0	3508.13	1550.28	490.597	0	0	0	2967.26	4041.37	0	411.769	532.559	0	0	0	7285.02	0	0	0	0	0	0	0	0	0	0	0	0	0	0	0	0	0	0	0	0	742.887
1012.73	0	0	0	0	0	0	0	0	0	0	0	0	0	0	0	0	0	0	0	592.336	0	542.047	0	0	0	547.808	0	0	0	0	0	0	0	0	0	0	0	0	0	0	0	0
1012.75	0	0	0	0	0	0	0	0	0	0	0	0	0	0	0	0	0	0	0	0	0	1021.5	0	0	0	0	0	0	0	0	597.88	1149.57	0	0	0	0	421.642	0	0	0	0	0
1012.76	0	0	0	0	0	0	0	0	0	0	0	0	0	0	0	0	0	0	0	0	0	0	0	0	0	0	0	589.884	0	0	674.856	375.871	0	0	902.037	0	0	0	0	0	0	0
1012.77	0	0	0	0	0	0	0	0	0	0	0	0	0	0	0	0	0	0	0	0	0	0	0	822.154	0	0	506.142	0	884.498	0	446.85	648.962	708.281	0	872.816	0	0	0	0	0	0	0
1012.78	0	0	0	0	0	0	0	0	0	0	0	0	0	0	0	0	0	0	0	0	0	0	0	1590.99	0	0	0	2425.21	0	0	746.424	853.616	0	0	0	0	0	0	0	0	0	324.911
1012.79	0	0	0	0	0	0	0	0	0	0	0	0	0	0	0	0	0	0	0	0	0	462.843	0	0	0	0	0	458.41	1572.33	0	0	1456.56	0	0	837.768	0	2175.41	0	0	0	0	0
1012.8	0	0	0	0	0	0	0	0	0	0	0	0	0	0	0	0	0	0	0	0	0	0	0	1390.5	0	0	0	0	0	0	1441.07	0	0	0	576.717	0	0	0	0	0	0	0
1012.82	0	0	0	0	0	0	0	0	0	0	0	0	0	0	0	0	0	0	0	0	0	0	0	0	0	0	0	637.334	2162.68	0	0	0	777.137	0	580.025	820.568	853.653	0	0	0	0	468.055
1012.84	0	0	0	0	0	0	0	0	0	0	0	0	0	0	0	0	0	0	0	0	0	0	0	1138.35	0	0	600.923	535.299	0	1098.5	0	568.836	672.778	0	0	0	0	0	0	0	0	0
1012.85	0	0	0	0	0	0	0	0	0	0	0	0	0	0	0	0	0	0	0	0	0	0	0	727.421	0	0	393.187	0	733.118	0	396.416	0	0	0	0	0	0	0	0	0	0	0
1012.86	0	0	0	0	0	0	0	0	0	0	0	0	0	0	0	0	0	0	0	0	0	0	0	0	0	0	456.922	1225.12	584.14	0	936.372	502.226	0	0	0	0	0	0	0	0	0	0
1012.9	0	0	0	0	0	0	0	0	0	0	0	0	0	0	0	0	0	0	0	0	0	661.149	0	0	0	2269.23	715.179	333.642	0	0	0	548.05	1226.69	0	3051.31	0	0	0	0	0	0	0
1012.91	0	0	0	0	0	0	0	0	0	0	0	0	0	0	0	0	0	0	0	0	0	2924.86	945.27	2969.78	0	2802.92	5130.86	6073.85	3901.5	1802.98	3213.14	4383.9	2651.84	0	490.561	967.662	3064.48	0	0	0	0	0
1012.92	0	0	0	0	0	0	0	0	0	0	0	0	0	0	0	0	0	0	0	0	0	0	0	0	0	0	0	289.127	0	0	1577.99	358.901	0	0	0	0	0	0	0	0	0	0
1012.97	0	0	0	0	0	0	0	0	0	351.539	0	0	0	363.716	0	0	0	0	0	0	0	736.763	0	0	0	834.24	1640.48	1529.69	0	0	1635.04	408.051	1365.1	0	0	0	845.648	0	0	0	0	0
1012.99	0	0	0	0	0	0	0	0	0	0	0	0	0	0	0	0	0	0	0	0	0	0	0	464.085	0	0	1463.65	1188.54	0	0	0	0	0	0	0	405.636	0	0	0	0	0	0
1013	0	0	0	0	0	0	0	0	0	0	0	0	0	0	0	0	0	0	0	0	0	0	0	0	0	312.89	0	556.544	488.486	0	0	1503.61	0	0	0	0	0	0	0	0	0	0
1013.01	0	0	0	0	0	0	0	495.829	0	0	0	0	0	0	0	0	0	0	0	0	0	0	0	0	0	0	964.197	0	0	364.595	0	1388.34	0	0	0	0	814.347	0	0	0	0	0
1013.06	0	0	0	0	0	0	0	0	0	0	0	0	0	0	0	0	0	0	0	0	0	0	0	0	443.872	1101.53	889.98	0	0	2258.54	0	0	1073.3	0	1106.71	0	0	0	0	0	0	0
1013.07	0	0	0	0	0	0	0	0	0	0	0	0	0	0	0	0	0	0	0	0	0	0	0	0	0	316.585	0	0	0	0	684.65	0	548.884	0	588.1	403.757	565.565	0	0	0	0	0
1013.08	0	0	0	0	0	0	0	0	0	0	0	0	0	0	0	0	0	204.493	0	0	0	464.484	0	1094.76	0	0	777.231	0	0	0	0	765.863	0	0	255.009	0	0	0	0	0	0	0
1013.09	0	0	0	0	0	0	700.217	0	0	0	0	0	0	0	0	0	0	0	0	0	0	572.626	0	1122.13	0	0	1055.67	696.845	597.874	740.206	1568.26	931.826	0	0	969.295	487.001	0	0	0	0	0	0
1013.1	0	0	0	0	0	0	0	0	0	0	0	0	0	0	419.748	0	0	0	0	0	0	1818.12	0	0	0	0	0	968.885	1126.05	0	0	743.183	2277.87	0	913.419	0	0	0	0	0	0	0
1013.17	0	0	0	0	0	0	0	0	0	0	0	0	0	0	0	0	0	0	0	0	0	0	0	1256.09	0	859.321	927.618	0	1463.76	0	2738.97	1790.67	307.16	0	720.102	0	541.331	0	0	0	0	0
1013.18	0	0	0	0	0	0	0	0	0	0	0	0	0	0	0	0	0	0	0	0	0	2198.13	0	1547.49	0	0	1124.88	516.603	0	0	0	0	0	0	596.431	0	0	0	0	0	0	0
1013.19	0	0	0	0	0	0	0	0	0	0	0	0	0	0	0	0	0	0	0	0	0	0	0	833.38	0	479.532	0	0	1221.67	1526.05	2386.43	1577.48	636.215	0	0	0	1454.03	0	0	0	0	0
1013.2	0	0	0	0	0	0	0	0	0	0	0	0	0	0	0	0	0	0	0	0	0	0	0	0	0	0	0	0	0	0	250.58	873.486	0	0	0	0	603.978	0	0	0	0	0
1013.23	0	0	0	0	0	0	0	0	0	0	0	0	0	0	0	0	0	0	0	449.237	0	0	0	0	0	1422.78	0	0	0	0	0	0	0	0	980.536	0	0	0	0	0	0	0
1013.24	1885.28	352.478	0	0	1032.42	2258.04	1154.87	0	422.63	0	689.501	6932.88	1146.03	557.014	3791.89	388.901	1813.43	1289.71	1988.65	3154.18	2194.64	507.311	6438.45	553.475	1105.61	2667.01	368.049	2233.16	1135.46	1116.92	2059.12	892.043	367.18	989.051	2147.22	1207.41	0	3079.51	702.439	5785.98	629.71	369.645
1013.25	0	0	0	0	0	0	0	0	0	0	0	0	0	0	0	0	0	0	0	0	0	0	0	897.801	0	995.673	2076.68	878.773	780.814	1147.26	0	0	0	0	0	0	1469.02	0	0	0	0	0
1013.26	0	0	0	0	0	0	0	0	0	0	0	0	0	0	0	0	0	0	0	0	0	0	0	392.458	0	0	0	0	552.208	0	0	779.422	0	0	0	496.083	0	0	0	0	0	0
1013.27	0	0	0	0	0	0	0	0	0	0	0	0	0	0	0	0	0	0	0	0	0	0	0	0	0	0	454.289	396.659	0	0	0	878.828	0	0	0	0	0	0	0	0	0	0
1013.28	0	285.809	734.607	1432.51	1269.75	817.013	549.733	336.831	0	284.243	0	0	0	345.988	874.636	0	0	0	0	487.522	0	0	0	0	1525.96	0	0	0	0	0	0	0	0	0	454.983	0	0	0	0	0	1010.64	883.196
1013.3	0	0	0	0	0	487.211	0	0	0	0	0	0	0	0	0	0	0	0	0	275.347	0	398.427	0	0	0	0	0	0	0	0	0	0	0	0	0	0	0	0	0	0	0	0
1013.32	0	0	0	0	0	0	0	0	0	0	0	0	0	0	0	0	0	0	0	0	0	0	0	877.05	0	0	515.118	566.854	0	0	0	0	0	0	0	0	0	0	0	0	0	0
1013.33	0	0	0	0	0	0	0	0	0	0	0	0	0	0	0	0	0	0	0	0	0	762.697	0	0	0	0	0	854.081	442.838	0	0	0	0	0	0	349.389	0	0	0	0	0	0
1013.34	0	0	0	0	0	0	0	0	0	0	0	0	0	0	0	0	0	0	0	0	0	0	0	0	0	0	496.354	1423.86	929.694	0	390.881	1396.21	0	0	0	0	0	0	0	0	0	0
1013.35	0	0	0	0	0	0	0	0	0	0	0	0	0	0	0	0	0	0	0	0	0	482.38	0	1566.71	0	0	672.217	0	1276.2	0	1459.3	0	0	0	785.088	332.434	613.705	0	0	0	0	0
1013.36	0	0	0	0	0	0	0	0	0	621.477	0	0	0	0	0	0	356.418	0	0	0	0	0	0	0	0	0	550.941	0	0	0	996.169	1307.88	0	0	0	0	0	0	0	0	0	0
1013.37	0	0	0	0	0	0	0	0	0	0	0	0	0	0	0	0	0	0	0	0	0	803.456	0	623.239	0	0	501.237	2637.74	0	0	1328.89	0	410.131	0	426.443	295.398	1551.05	0	0	0	0	0
1013.38	0	0	0	0	0	0	0	0	0	0	324.714	0	0	0	3022.76	1250.89	2385.48	1237.77	594.439	2539.81	1180.49	0	0	0	0	254.106	1019.38	0	0	639.645	0	2106.76	0	0	0	0	0	0	0	0	0	0
1013.39	0	0	0	0	0	0	0	0	0	0	0	0	0	0	0	0	0	0	0	0	0	0	0	845.582	0	619.083	863.03	0	1334.1	2414.29	613.602	0	0	0	0	0	0	0	0	0	0	0
1013.4	0	0	0	0	0	0	0	0	0	0	0	0	0	0	0	0	0	0	0	0	0	0	0	1235.7	0	0	470.076	0	561.014	0	0	598.102	0	0	0	0	0	0	0	0	0	0
1013.41	0	0	0	0	0	0	0	0	0	0	0	0	0	0	0	0	0	0	0	0	0	0	0	339.955	0	0	0	0	0	0	305.81	0	913.659	0	0	0	0	0	0	0	0	0
1013.43	0	0	0	0	0	0	0	0	0	0	0	802.587	0	0	0	0	0	0	0	0	0	0	0	452.54	0	0	0	450.777	0	0	0	629.972	0	0	0	0	0	0	0	0	0	0
1013.44	0	0	0	0	0	0	0	0	0	0	0	0	0	0	0	0	0	0	0	0	0	0	0	0	0	0	499.481	405.315	0	0	0	623.473	0	0	0	0	0	0	0	0	0	0
1013.46	0	0	0	0	0	0	0	0	0	0	0	0	0	0	0	0	0	0	0	0	0	0	0	577.634	0	0	0	0	0	0	665.378	769.244	0	0	0	0	0	0	0	0	0	0
1013.55	0	0	0	0	0	0	0	0	0	0	0	0	0	0	0	0	0	0	0	0	0	537.607	0	0	0	0	0	0	0	0	0	0	949.685	0	541.604	0	0	0	0	0	0	0
1013.56	0	0	0	0	0	0	0	0	0	0	0	0	0	0	0	0	0	0	0	0	0	414.516	0	0	1408.88	522.896	1871.35	1200.66	671.996	0	0	0	0	0	0	0	0	0	0	0	0	0
1013.57	0	0	0	0	0	0	0	0	0	0	0	0	0	0	0	0	0	0	0	0	0	1866.73	0	2068.59	0	1708.34	1354.73	2585.27	3386.59	4560.61	4502.18	2888.15	1271.07	0	5541.5	1959.59	746.55	0	0	0	0	0
1013.58	0	0	0	0	0	0	705.214	0	0	0	0	1011.82	0	974.342	0	212.596	417.186	0	289.17	262.402	0	662.404	0	1196.98	562.879	1052.6	1474.93	2120.8	0	655.098	0	4812.08	950.896	0	0	0	2237.7	0	0	0	0	0
1013.59	0	633.947	718.496	0	0	0	1381.47	2192.06	1887.09	0	0	0	2203.83	0	0	0	764.121	560.717	0	0	1012.86	2493.61	676.779	2162.86	0	1155.44	2746.67	0	1567.14	7727.41	2785.24	950.363	2218.63	0	1540.41	584.342	1302.32	0	0	0	0	1297.35
1013.6	0	0	0	0	0	0	0	0	0	0	0	0	0	0	0	0	0	0	0	0	0	1166.7	1462.44	451.268	0	0	411.181	411.489	2200.01	588.819	0	1568.49	0	0	0	0	978.208	0	0	0	0	0
1013.61	0	0	0	0	0	0	0	0	0	0	0	0	0	0	0	0	0	0	0	0	0	438.276	0	0	0	0	466.099	687.13	0	0	2689.4	2314.62	1487.41	0	0	0	1436.39	0	0	0	0	0
1013.68	0	0	0	0	0	0	0	0	1157.09	0	0	0	376.057	0	0	0	0	0	0	0	0	0	0	0	0	0	0	0	0	853.765	0	0	0	0	0	0	0	0	0	0	0	0
1013.69	0	0	0	706.858	0	0	3110.2	640.182	916.842	0	0	0	631.408	1828.07	0	0	0	0	0	0	3472.3	0	0	0	0	0	0	0	0	0	0	553.194	0	0	0	0	0	0	0	0	0	0
1013.7	0	0	0	0	0	0	0	0	0	0	0	0	0	459.414	0	0	0	388.609	0	0	2611.28	0	0	0	0	0	0	0	635.139	0	0	613.059	0	0	0	0	0	0	0	0	0	0
1013.74	0	0	0	0	0	0	0	0	0	0	0	637.036	0	0	0	0	0	0	0	0	0	0	0	0	0	320.291	0	0	0	0	0	817.496	738.598	0	0	0	0	0	0	0	0	0
1013.75	937.936	0	0	0	0	0	0	0	0	0	0	0	0	0	0	0	0	0	0	0	0	0	0	0	0	0	506.251	949.424	0	0	846.511	0	0	0	0	0	0	0	0	0	0	0
1013.77	0	0	0	0	0	0	0	0	0	0	0	0	0	0	0	0	0	209.851	0	0	0	1032.76	0	0	0	927.729	613.471	348.371	2565.23	0	0	0	599.466	0	1496.59	0	0	0	0	0	0	0
1013.79	0	0	0	0	0	0	0	0	0	0	0	0	0	0	0	0	0	0	0	0	0	721.289	0	780.85	0	0	0	0	530.246	0	305.163	733.665	0	0	0	0	0	0	0	0	0	0
1013.8	702.984	0	0	0	0	0	0	0	0	0	0	0	0	0	0	0	0	0	0	0	0	319.244	0	0	0	0	347.495	0	0	0	0	1171.4	0	0	0	0	1316.49	0	0	0	0	0
1013.81	0	0	0	0	0	0	0	0	0	0	0	0	0	0	0	0	0	0	0	0	0	0	0	0	0	0	614.964	0	770.884	0	641.132	807.055	0	0	0	0	737.133	0	0	0	0	0
1013.82	0	0	0	0	0	0	0	0	0	0	0	0	0	0	0	0	0	0	0	0	0	0	0	0	0	292.699	0	0	461.804	0	0	0	0	131.112	0	408.249	0	0	0	0	0	0
1013.83	0	0	0	0	0	0	0	0	796.571	0	0	1376.34	0	1267.71	0	303.092	0	0	0	0	0	589.906	0	0	0	434.339	0	0	665.911	0	546.234	519.137	0	0	2538.01	827.814	990.491	0	742.517	0	0	864.721
1013.84	0	0	0	0	0	0	0	0	0	0	0	0	0	0	0	0	0	0	0	0	0	630.35	0	577.101	0	0	1290.64	484.241	537.669	704.279	1102.61	1190.73	0	0	0	0	368.242	0	0	0	0	0
1013.85	0	0	0	0	0	0	0	0	0	0	0	0	0	0	0	0	0	0	0	0	0	419.175	0	0	0	0	1385.54	486.619	1096.33	0	750.613	490.662	0	0	0	0	852.193	0	0	0	0	0
1013.86	0	0	0	0	0	0	0	0	0	368.218	0	0	0	0	0	0	0	0	0	0	0	0	0	622.269	0	0	0	512.79	0	0	0	579.819	0	0	0	0	293.605	0	0	0	0	0
1013.89	0	0	0	0	0	0	0	0	0	0	0	0	0	0	0	0	0	0	0	0	0	0	0	0	0	0	605.349	0	0	576.109	0	651.279	0	0	0	0	0	0	0	0	0	0
1013.9	0	0	0	0	0	0	0	0	0	0	0	0	0	0	0	0	0	0	0	0	0	0	0	0	349.732	464.984	0	0	1220.78	0	0	761.524	0	0	408.18	0	0	0	0	0	0	0
1013.91	0	0	0	0	0	0	0	0	0	0	0	0	0	0	0	0	0	0	0	0	0	0	0	1120.23	0	0	1377.71	0	0	0	0	0	950.083	0	0	0	585.569	0	0	0	0	0
1013.92	0	0	0	0	0	0	0	0	0	0	0	0	0	0	0	0	0	0	0	0	0	0	0	473.948	0	0	0	724.073	1010.3	0	0	0	670.588	0	0	286.34	0	0	0	0	0	0
1013.93	0	0	0	0	0	0	0	0	0	0	0	0	0	0	0	0	0	0	0	0	0	0	0	1052.36	0	0	605.683	0	856.942	0	1225.85	1811.82	0	0	0	0	0	0	0	0	0	0
1013.94	0	0	0	0	0	0	0	547.637	0	0	0	0	0	0	0	0	0	0	0	0	0	0	0	0	0	486.566	0	0	0	0	368.37	0	0	0	0	0	894.561	0	0	0	0	0
1013.95	0	0	0	0	0	0	0	0	0	0	0	0	0	0	0	0	0	0	0	0	0	0	0	0	0	320.807	907.15	0	0	1348.81	0	0	1393.61	0	0	0	0	0	0	0	0	0
1013.97	0	0	0	0	0	0	0	0	0	0	0	0	0	0	0	0	0	0	0	0	0	0	0	508.955	0	0	694.59	0	690.398	0	0	756.14	976.754	0	0	0	650.508	0	0	0	0	0
1013.98	0	0	0	0	0	0	0	0	0	0	0	0	0	0	0	0	0	0	0	0	0	619.795	0	0	0	0	0	726.74	0	0	0	0	0	0	0	0	0	0	0	0	0	219.523
1013.99	0	0	0	0	0	0	0	0	0	0	0	0	0	0	0	0	0	0	0	0	0	1029.12	0	579.318	0	0	351.317	447.448	0	0	919.33	0	0	0	0	0	364.4	0	0	0	0	0
1014	0	0	0	0	0	0	0	368.932	0	0	0	0	0	0	0	0	0	323.155	0	0	0	658.648	0	0	0	0	0	0	0	0	579.862	0	0	0	0	0	0	0	0	0	0	0
1014.02	0	0	0	0	0	0	0	0	0	0	0	0	0	0	0	0	0	0	0	0	0	0	0	0	0	0	519.489	0	0	1108.02	0	1516.7	0	0	328.272	0	0	0	0	0	0	0
1014.04	0	0	0	228.045	0	0	0	0	0	0	0	0	0	0	0	0	0	0	0	0	0	0	0	0	0	464.435	0	0	0	0	0	0	0	0	0	0	843.185	0	0	0	0	0
1014.06	0	0	0	0	0	0	0	0	0	0	204.53	0	0	0	0	0	0	0	0	0	0	630.772	0	0	404.827	936.419	0	458.512	0	0	0	0	0	0	0	910.853	0	0	0	0	0	0
1014.07	0	0	0	0	0	0	0	0	0	0	0	0	0	0	0	0	0	0	0	0	0	0	0	1375.69	0	1478.94	1693.61	1817.03	2116.5	0	720.643	0	0	0	2261.1	686.532	1736.94	0	0	0	0	344.343
1014.08	0	0	0	0	0	0	0	0	0	0	0	0	0	0	0	0	0	0	0	0	0	0	0	0	0	0	1374.34	0	566.341	2628.55	0	0	0	0	0	0	900.351	0	0	0	0	0
1014.09	0	0	0	0	0	0	0	0	0	0	0	0	0	0	0	0	0	0	0	0	0	954.53	0	1567.83	0	0	387.881	0	0	0	1049.96	0	0	0	314.116	0	0	0	0	0	0	0
1014.1	0	0	0	0	0	0	0	0	0	0	0	0	0	0	0	0	0	0	0	0	0	0	0	0	0	0	0	349.537	0	830.065	430.544	0	0	0	0	0	711.204	0	0	0	0	0
1014.11	0	0	0	0	0	0	0	0	0	0	0	0	0	343.383	0	0	0	0	0	0	0	0	0	0	0	0	0	0	0	623.644	0	1045.29	0	0	0	0	0	0	0	0	0	0
1014.17	0	0	0	0	0	0	0	0	288.455	0	0	0	0	0	0	0	0	0	0	0	0	0	0	0	0	0	0	0	0	1331.65	697.292	0	0	0	0	0	0	0	0	0	237.206	0
1014.18	0	0	0	0	0	0	0	0	0	0	0	0	0	0	0	0	0	0	0	0	0	512.705	0	0	0	0	0	0	0	503.312	0	1104.55	0	0	0	0	0	0	0	0	0	281.867
1014.2	0	0	0	0	0	0	0	0	0	0	0	0	0	0	0	0	0	0	0	0	0	579.324	0	982.93	0	0	0	0	1153.3	0	545.797	0	0	0	0	0	0	0	0	0	0	0
1014.23	0	0	0	0	0	0	0	0	0	0	0	0	0	0	0	0	0	0	0	0	0	0	0	0	0	0	0	0	640.158	994.689	0	0	608.347	0	0	764.894	0	0	0	0	0	0
1014.24	1042.24	0	0	0	0	0	0	0	0	0	0	0	0	0	0	0	0	413.2	0	467.79	0	0	1270.4	944.331	0	598.097	1161.6	887.235	0	548.395	0	603.009	0	0	0	0	1788.12	0	0	1334.38	0	0
1014.25	0	0	0	0	0	0	0	0	0	0	0	0	0	0	0	0	0	0	0	0	0	0	0	0	0	0	0	302.057	444.566	0	2058.16	0	0	0	0	0	0	0	0	0	0	0
1014.26	0	0	0	0	0	0	0	0	0	0	0	0	0	0	0	0	0	0	0	0	0	648.278	0	522.461	651.933	0	0	0	0	0	0	0	0	0	635.934	0	1382.48	0	0	0	0	0
1014.27	0	0	0	0	0	0	0	472.779	0	0	0	0	0	0	0	0	0	0	0	0	0	0	0	590.482	0	0	0	0	0	3556.06	0	0	0	0	0	0	0	0	0	0	0	0
1014.28	0	575.568	289.273	0	0	1136.58	0	0	0	308.594	205.965	0	0	401.134	0	0	0	0	0	0	0	749.899	0	743.423	0	0	0	0	0	0	708.456	0	0	0	0	0	0	0	0	0	460.169	0
1014.3	0	0	0	0	0	0	0	0	0	0	0	0	0	0	0	0	0	0	252.497	0	0	424.97	0	0	0	0	0	0	424.952	0	746.665	662.843	0	0	0	0	439.907	0	689.257	0	0	0
1014.32	0	0	0	0	0	0	0	0	0	0	0	0	0	0	0	0	0	0	0	0	0	0	0	0	0	0	512.611	0	1115.76	0	0	511.787	0	0	0	0	0	0	0	0	0	0
1014.33	0	0	0	0	0	0	0	0	0	0	0	0	0	0	0	0	0	0	0	0	0	0	0	680.31	0	0	0	567.276	0	0	0	547.44	1313.52	0	0	0	0	0	0	362.962	0	0
1014.34	0	200.648	0	0	0	0	0	0	0	0	0	0	0	0	0	0	0	0	0	0	0	0	0	0	0	0	0	0	411.35	0	413.343	0	0	0	572.262	0	0	0	0	0	0	0
1014.35	0	0	0	0	0	0	0	0	0	0	0	649.592	0	0	0	0	0	0	0	0	0	0	0	0	0	0	592.189	411.732	476.013	0	0	832.306	322.158	0	0	0	0	0	0	0	0	265.101
1014.38	0	0	0	0	0	0	0	0	0	0	0	0	0	0	1035.77	0	0	0	721.019	462.939	0	0	0	318.137	0	0	0	473.633	567.672	948.518	0	985.818	2745.63	0	0	0	339.827	0	0	0	0	0
1014.39	0	0	325.204	0	0	0	0	0	0	0	0	0	0	0	0	0	0	0	0	0	0	953.661	0	554.275	0	0	1252.27	0	0	0	0	0	0	0	0	0	0	0	0	0	0	0
1014.4	0	0	0	0	0	0	0	0	0	0	0	0	0	0	0	0	0	0	0	0	0	1830.42	0	0	0	0	537.289	1381.47	308.197	0	0	886.717	0	0	502.88	0	0	0	0	0	0	0
1014.41	0	0	0	0	0	0	0	0	0	0	0	0	0	0	0	0	0	0	0	0	0	0	0	798.666	0	0	0	444.036	0	1652.46	0	0	0	0	0	0	1006.88	0	0	0	0	0
1014.42	0	0	0	0	0	0	0	0	0	0	0	0	0	0	0	0	0	0	0	0	0	812.073	0	321.015	0	0	0	0	0	0	1456.14	1329.7	0	0	0	0	0	0	0	0	0	0
1014.43	0	0	0	0	0	0	0	0	0	0	0	0	0	0	0	0	0	0	0	0	0	0	0	0	0	0	530.745	331.191	0	0	0	0	0	0	0	0	295.852	0	0	0	0	0
1014.5	0	0	0	0	0	0	0	301.164	0	0	0	0	0	0	0	0	0	0	0	0	0	0	0	506.67	0	0	0	0	0	0	0	0	0	0	0	0	0	0	584.246	0	0	0
1014.56	0	0	0	0	0	0	0	0	0	0	0	0	0	0	0	0	0	0	0	0	0	0	0	983.035	448.694	749.453	0	0	658.993	0	0	0	0	0	0	928.54	0	0	0	0	0	0
1014.57	0	0	0	0	0	0	0	0	0	327.509	0	0	0	0	0	0	0	0	0	0	0	424.652	0	3222.48	1319.35	0	2427.66	3115.5	1451.95	0	3497.16	0	812.582	0	2312.27	1899.47	904.415	0	0	0	0	0
1014.58	0	0	214.809	0	0	0	0	0	0	0	0	0	0	0	0	0	0	0	0	0	0	2500.88	0	1750.41	0	459.715	0	1332.5	3008.85	709.749	3444.52	5856.48	0	0	280.254	0	453.141	762.028	0	0	0	0
1014.59	0	0	200.265	0	0	0	0	0	578.147	0	0	0	0	1297.39	0	0	397.393	0	0	0	1245.1	416.483	0	765.963	0	457.685	0	0	0	4807.85	2172.47	549.383	1255.87	0	1633.35	493.702	2084.09	0	0	0	0	1259.81
1014.6	0	324.547	0	0	0	0	0	0	0	0	0	0	0	0	0	0	0	0	0	0	0	2406.11	0	656.908	0	0	498.232	1236.38	956.347	1413.52	1572.26	4298.4	1031.34	0	0	0	830.621	0	0	0	0	0
1014.61	0	0	0	0	0	0	0	0	0	0	0	0	0	0	0	0	0	0	0	0	0	727.556	0	736.763	0	0	616.421	0	585.671	0	832.504	0	0	0	703.124	0	594.67	0	0	0	0	0
1014.64	0	0	0	0	0	0	0	0	0	0	0	0	280.99	0	0	0	0	0	0	0	0	0	0	0	0	0	0	0	0	644.294	0	0	0	0	0	0	379.71	0	0	0	0	0
1014.7	0	0	291.897	0	0	0	925.784	0	0	0	0	0	0	0	0	0	0	0	0	0	0	0	0	0	0	0	0	0	0	0	0	0	0	0	0	0	823.553	0	0	0	0	0
1014.76	0	0	0	0	0	0	0	0	0	0	0	0	0	0	0	217.592	0	0	0	0	0	0	0	0	0	0	0	0	508.535	0	0	518.834	0	0	0	0	0	0	0	0	0	0
1014.78	0	0	0	0	0	0	0	0	0	0	0	0	0	0	0	0	0	0	0	0	0	671.625	0	1099.43	0	0	684.58	0	0	0	0	819.73	0	0	0	0	0	0	0	0	0	0
1014.81	0	0	0	0	0	0	0	0	0	0	0	0	0	0	0	0	0	0	0	0	0	1137.49	0	0	0	0	0	439.269	0	2303.29	0	0	1085.6	0	0	0	0	0	0	0	0	0
1014.83	0	0	234.739	0	0	0	0	0	0	0	0	0	506.364	0	0	0	0	0	0	0	0	0	0	477.306	0	0	0	0	0	0	0	0	0	0	997.972	578.713	0	0	0	0	0	467.804
1014.84	0	0	0	0	0	0	0	0	0	0	0	0	0	0	0	0	0	0	0	0	0	1544.09	0	579.651	0	0	1742.93	0	1830.39	0	1015.94	0	0	0	610.654	0	2063.31	0	0	0	0	0
1014.88	0	0	0	0	0	0	0	0	0	0	218.625	0	0	0	0	0	0	0	0	0	0	0	0	0	0	0	0	0	0	0	711.833	0	239.021	0	0	0	432.181	0	0	0	0	0
1014.91	0	0	0	0	0	0	0	0	0	0	0	0	0	0	0	0	0	0	0	0	0	334.663	0	416.376	0	0	0	0	0	0	0	568.458	0	0	0	0	0	0	0	0	0	263.567
1014.92	0	0	0	0	0	0	0	0	0	0	0	0	0	0	0	0	0	0	0	0	0	1661.04	0	0	0	0	0	0	1379.3	0	1560.16	648.119	0	0	0	0	938.506	0	0	0	0	0
1014.94	0	0	0	0	0	0	0	540.385	0	0	0	0	0	0	0	0	0	0	0	0	0	0	0	0	301.567	0	668.138	0	0	0	0	420.021	0	0	0	0	740.325	0	0	0	0	0
1014.99	0	0	0	308.665	0	0	0	0	0	0	0	0	0	0	0	0	0	0	0	0	0	0	0	471.759	0	0	592.929	0	0	0	0	1769.72	0	0	0	0	0	0	0	0	0	0
1015	0	0	0	0	0	0	0	0	0	0	0	0	0	0	248.977	0	0	0	0	0	0	1766.23	0	0	0	0	0	414.458	0	0	0	0	0	0	0	0	0	0	0	0	0	0
1015.01	0	0	0	0	0	0	0	0	0	0	0	0	0	0	0	0	257.375	0	0	0	0	0	0	0	0	0	0	390.749	0	820.104	0	0	0	0	0	0	0	0	0	0	0	0
1015.07	0	0	0	0	0	0	0	0	0	0	0	0	0	0	0	175.67	0	0	209.037	0	0	1098.22	0	940.735	0	644.416	756.569	0	652.326	0	1126.39	0	0	0	1491.64	362.86	1343.33	0	0	0	0	0
1015.08	0	0	0	0	0	0	0	0	0	0	0	0	0	0	0	0	0	0	0	0	0	434.156	705.938	1164.44	0	435.577	0	1699	0	0	1053.67	0	0	0	0	0	411.247	324.15	0	0	0	0
1015.09	597.307	0	0	0	249.973	0	756.282	654.962	0	491.334	749.91	726.833	373.091	530.016	555.96	0	532.604	0	0	498.74	0	741.951	1515.87	1872.64	0	0	0	408.816	0	594.323	930.958	1659.24	0	598.848	515.397	0	515.11	366.171	1558.76	2014.68	0	0
1015.1	3258.86	567.474	0	555.611	0	1869.44	1353.14	1045.34	0	1561.89	355.504	2417.38	1486.07	0	401.852	651.908	0	0	0	549.93	0	0	2916.17	0	0	308.459	477.465	0	0	1743.15	912.391	758.162	1527.19	806.022	0	0	0	1420.09	752.732	3399.13	576.01	0
1015.17	0	0	0	0	0	0	0	0	0	0	0	0	0	0	0	0	0	0	0	0	0	0	0	0	0	0	0	548.589	0	1668.78	762.813	0	0	0	0	0	0	0	0	0	0	0
1015.18	0	0	0	0	0	0	0	0	0	0	0	0	0	0	0	0	0	0	0	0	0	556.745	0	0	0	495.948	0	0	639.581	0	0	0	0	0	0	0	0	0	0	0	0	0
1015.19	3143.28	1169.14	2664.91	2486.12	3185.68	3600.24	306.981	566.586	783.362	918.045	950.057	651.905	0	443.814	0	0	0	0	0	507.812	0	0	0	0	1492.79	0	0	0	0	1024.31	0	818.976	1440.53	1490.58	0	0	422.956	655.96	2060.31	1239.7	4463.25	4660.79
1015.2	0	3520.55	2975.33	2007.23	0	366.618	0	1725.64	976.143	1681.07	268.043	0	0	590.086	0	0	419.062	0	0	0	0	2340.82	0	1612.18	3004.2	1383.31	2259.97	880.23	1324.55	0	1627.86	0	700.769	0	1909.7	1303.18	481.815	0	0	0	1181.38	758.151
1015.22	0	0	0	0	0	0	0	0	0	0	0	0	0	0	0	0	0	0	0	0	0	606.089	0	0	0	0	0	0	510.132	0	0	1383.39	0	0	0	0	0	0	0	0	0	0
1015.23	0	0	0	0	0	0	0	0	0	0	0	0	0	0	0	0	317.175	0	0	0	0	0	0	0	0	0	0	0	0	1943.61	0	780.943	0	0	0	0	0	0	0	0	0	276.232
1015.24	0	0	0	0	0	0	0	0	0	0	0	0	0	0	0	0	0	0	0	0	0	0	0	0	0	0	0	415.729	0	0	441.208	0	0	0	0	0	0	0	750.711	0	0	0
1015.25	0	0	0	0	0	0	0	0	0	0	0	0	0	0	0	0	0	0	0	0	0	0	0	0	0	0	564.8	624.339	0	0	0	0	0	0	0	0	285.412	0	440.749	0	0	0
1015.26	0	0	0	0	0	0	0	0	0	0	0	0	0	0	0	0	0	0	0	0	0	0	0	710.192	0	0	0	0	1151.81	0	1297.02	0	0	0	0	0	0	0	0	0	0	0
1015.27	608.205	0	0	0	0	0	0	0	0	0	0	0	0	0	0	0	0	0	0	0	0	0	0	422.173	0	0	0	384.138	0	0	1061.24	0	0	0	0	700.203	1199.08	0	0	0	0	0
1015.3	0	0	0	0	0	0	0	0	0	0	0	0	0	0	0	0	0	400.527	0	0	0	559.479	0	0	0	0	0	0	0	0	424.559	0	0	0	0	0	0	0	0	0	0	0
1015.32	0	0	0	0	0	0	0	0	0	0	0	0	0	0	0	0	0	0	0	0	0	0	0	968.819	0	338.371	704.859	1109.61	785.216	883.069	630.81	819.655	632.292	0	0	0	0	0	0	0	0	0
1015.33	0	1923.45	2285.08	0	1119.94	295.502	1176.96	906.244	869.413	1603.79	1926.96	0	939.227	1256.21	461.831	1165.69	2400.45	1173.5	0	1603.98	0	516.488	0	0	1349.77	0	640.562	0	0	0	831.195	0	409.517	0	446.437	949.853	0	0	0	0	1733.29	1296.88
1015.34	0	0	0	0	341.63	0	0	0	0	761.247	0	0	0	0	0	0	0	0	0	0	0	0	0	450.996	0	627.084	544.087	373.457	940.151	0	1294.48	2232.15	663.787	0	0	0	478.387	0	0	0	0	0
1015.35	0	0	0	0	0	0	0	0	0	0	0	0	0	0	0	0	0	0	0	0	0	585.171	0	760.912	0	0	0	423.24	0	0	0	0	0	0	0	0	0	0	0	0	0	0
1015.36	0	0	0	0	0	0	0	0	0	0	0	0	0	0	0	175.719	0	0	0	0	0	897.537	0	0	0	0	0	0	0	1119.04	0	0	0	0	0	0	0	0	0	0	0	0
1015.37	0	0	0	0	0	0	0	0	0	0	0	0	0	0	0	0	0	0	0	0	0	0	0	0	0	0	0	0	431.597	1101.74	1627.7	0	0	0	454.996	0	461.345	0	0	0	0	0
1015.38	0	0	0	0	0	0	0	0	0	0	0	0	0	368.373	0	0	0	0	0	0	0	0	0	520.114	0	0	565.914	0	0	0	0	901.798	784.71	0	0	0	0	0	0	0	0	138.504
1015.39	0	0	0	0	0	0	0	0	0	0	0	0	0	0	0	0	0	0	0	0	0	372.288	0	1845.28	0	0	0	496.603	0	1816.23	0	1430.81	0	0	0	0	714.445	0	0	0	0	350.034
1015.4	0	0	0	0	0	0	0	0	0	0	0	0	0	0	0	0	0	0	0	0	0	0	0	0	0	0	0	0	0	440.717	1073.47	0	0	0	0	0	472.582	0	0	0	0	0
1015.43	726.204	0	0	0	0	0	0	0	0	0	0	0	0	0	0	0	0	0	0	0	0	0	0	0	0	0	0	0	0	0	0	1055.35	0	0	0	0	779.38	0	0	0	0	328.178
1015.57	0	0	0	258.199	0	319.426	0	0	0	0	0	0	0	0	0	0	0	0	0	0	0	1147.18	0	1857.06	662.047	3337.88	2611.65	2853.78	887.521	5865.36	762.05	1384.97	3848.59	0	719.555	468.13	0	0	0	0	0	0
1015.58	0	0	0	0	0	0	0	0	0	0	0	0	601.431	0	0	0	0	0	0	0	0	725.059	0	2388.99	0	0	0	1585.89	2366.72	1699.79	2014.29	0	0	0	444.674	0	2809.57	0	0	0	0	0
1015.59	0	0	0	0	0	0	0	0	0	0	0	0	0	0	0	0	0	0	0	0	0	0	0	1265.41	0	754.64	3914.38	2067.4	733.777	0	2384.7	3436.04	709.193	0	0	0	0	0	0	0	0	162.158
1015.6	0	0	0	0	0	0	0	0	0	0	0	0	0	338.284	0	0	347.957	0	0	0	0	683.118	0	0	0	0	0	891.676	530.052	0	0	929.251	1987.29	0	0	0	1101.31	0	0	0	0	416.215
1015.61	0	0	0	0	0	0	0	0	0	0	0	0	0	0	0	0	0	0	0	0	0	762.739	0	876.799	0	0	0	0	0	810.595	615.741	0	0	0	0	0	0	0	0	0	0	0
1015.76	0	0	0	0	0	0	0	0	0	0	0	0	0	0	0	0	0	0	0	0	0	0	0	0	0	333.63	0	866.329	0	0	0	639.543	0	0	0	0	613.595	0	0	0	0	0
1015.77	0	0	0	0	0	0	0	0	0	0	0	0	0	0	0	0	0	0	0	0	0	0	0	0	0	0	0	641.862	524.833	0	541.745	0	0	0	547.569	0	869.494	0	0	0	0	0
1015.78	0	0	0	0	0	0	0	0	0	0	0	0	0	0	0	0	0	0	0	0	0	701.716	0	0	0	0	0	423.546	538.137	0	956.821	850.115	0	0	0	0	1179.23	0	0	0	0	0
1015.79	0	0	0	0	0	0	0	0	0	0	0	0	0	0	0	0	0	0	0	0	0	1872.56	0	0	0	0	1681.72	468.485	745.087	0	941.004	1512.29	1984.05	0	0	0	0	0	0	0	0	0
1015.8	0	0	0	0	0	0	0	0	0	0	0	0	0	0	0	0	0	0	0	0	0	0	0	668.212	0	0	0	0	0	0	458.681	620.129	0	0	0	0	0	0	0	0	0	0
1015.82	0	0	0	0	0	0	0	0	0	0	0	0	0	0	0	0	0	0	0	0	0	803.221	0	1941.6	0	2343.7	566.105	0	767.781	0	0	0	939.792	325.182	793.254	687.053	619.748	0	0	0	0	0
1015.83	0	0	0	263.937	0	0	0	0	0	0	0	0	0	0	0	0	0	0	0	0	0	433.695	0	1940.59	0	0	2217.57	837.512	0	454.778	0	3380.51	0	0	463.322	0	447.612	0	0	0	0	0
1015.84	0	481.912	1286.9	0	625.049	0	0	2310.81	1231.2	618.272	0	1181.24	1077.82	0	0	0	0	0	0	0	1794.23	0	1739.44	0	0	0	0	0	1166.83	0	0	709.095	0	617.577	0	1835.33	0	814.301	4401.1	0	0	3080.56
1015.85	0	0	0	0	0	0	972.565	790.947	3020.7	0	0	1120.06	2077.92	2786.84	0	1098.52	0	2257.94	0	0	2282.76	3099.02	792.494	2847.32	0	0	909.774	0	2867.42	5591.61	4873.7	578.418	6133.91	1607.97	4180.28	988.938	5351.85	0	0	0	0	0
1015.94	0	0	0	0	0	0	0	0	0	0	0	0	0	0	0	0	0	0	0	0	0	725.041	0	494.352	0	0	0	0	0	0	0	895.912	0	0	0	0	0	0	0	0	0	0
1015.96	0	0	0	0	0	0	0	0	0	0	0	0	0	0	0	0	0	0	0	0	0	1150.13	0	0	0	0	0	375.045	0	0	0	0	0	0	501.291	0	0	0	0	0	0	0
1015.97	0	0	0	0	0	0	0	410.808	0	0	0	0	0	0	0	0	0	0	0	0	0	0	0	1677.8	0	0	0	682.138	1043.1	0	0	0	0	0	0	0	0	0	0	0	0	0
1015.98	0	0	0	0	0	0	0	0	0	0	0	0	0	0	0	0	0	0	0	0	0	559.052	0	0	0	0	585.754	1533.29	0	537.129	0	694.558	0	0	0	0	0	0	0	0	0	0
1015.99	0	0	0	0	0	0	0	0	0	0	0	0	0	0	0	348.026	0	0	0	0	0	0	0	1326.43	0	0	480.025	0	741.97	0	1158.43	0	939.008	0	0	0	0	0	0	0	0	0
1016	0	0	0	0	0	0	0	0	0	0	0	0	0	0	0	0	0	0	0	0	0	1441.02	0	0	0	0	0	952.431	0	0	0	1460.72	0	0	0	0	0	0	0	0	0	0
1016.01	0	0	0	0	0	0	0	532.187	0	0	0	0	0	0	0	0	0	0	0	0	0	0	0	497.33	0	0	0	0	768.413	0	0	0	0	0	0	0	0	0	0	0	0	0
1016.02	0	0	0	0	0	0	0	304.336	0	0	0	0	0	0	0	0	0	0	0	0	0	0	0	0	0	0	0	424.158	501.165	0	0	0	0	0	0	0	0	0	0	0	0	0
1016.04	0	0	0	0	0	0	278.994	0	0	0	0	0	0	0	0	0	0	0	0	0	0	0	0	0	0	0	0	0	0	0	0	634.617	0	0	0	0	0	0	0	0	0	276.431
1016.06	0	0	0	0	0	0	0	0	0	0	0	0	0	0	0	0	0	0	0	0	0	0	0	0	0	737.3	0	0	0	0	0	566.977	0	0	602.359	0	0	0	0	0	0	0
1016.07	0	0	0	0	0	0	0	0	0	0	0	0	0	0	0	0	0	0	0	0	0	0	0	0	0	1925.15	1575.27	0	0	800.974	0	591.3	279.544	0	1155.76	0	1374.23	0	0	0	0	293.482
1016.08	713.48	0	0	0	0	0	0	340.826	0	0	0	0	0	0	0	0	0	0	0	0	0	485.591	0	4165.65	0	0	349.123	1975.23	1285.31	0	0	1191.22	308.986	0	0	305.532	391.409	0	0	0	0	0
1016.09	0	0	0	0	0	0	0	0	0	0	0	0	0	0	349.226	0	0	0	0	0	0	1918.62	0	0	0	0	0	0	810.257	702.899	905.472	447.669	706.65	0	0	0	0	0	0	0	0	0
1016.1	442.294	0	187.537	0	0	436.451	0	0	0	238.798	0	0	561.123	366.473	0	0	0	277.294	0	0	0	0	813.285	0	494.904	0	0	0	0	0	970.081	0	0	507.521	0	0	523.539	0	639.414	0	0	0
1016.11	0	0	0	0	0	0	0	0	0	380.49	0	0	0	0	386.143	0	0	0	0	0	0	0	0	0	0	334.499	0	0	429.35	0	957.261	0	0	0	0	0	701.937	0	0	0	0	0
1016.16	0	0	0	0	0	0	0	0	0	0	0	0	0	0	0	264.985	0	0	0	0	0	0	0	0	0	0	0	0	0	0	0	523.033	689.174	0	0	0	0	0	0	0	0	0
1016.17	0	0	0	0	0	0	0	0	0	0	0	0	0	0	0	0	0	0	0	0	0	0	0	0	0	761.763	0	695.877	0	0	676.644	0	590.188	0	0	0	0	0	0	0	0	0
1016.18	0	0	0	0	0	0	0	0	0	258.641	0	0	0	0	0	0	0	0	0	0	0	0	0	0	0	406.548	1521.61	0	0	0	708.479	1750.37	0	0	0	0	0	0	0	0	0	0
1016.19	0	0	0	0	0	0	0	0	0	0	0	0	0	0	0	0	0	0	0	0	0	0	0	0	0	0	455.216	0	0	2871.65	0	1030.4	0	0	0	0	0	0	0	539.702	0	0
1016.2	325.939	1500.2	1340.28	738.601	1035.56	1123.82	244.027	0	0	0	225.695	720.835	0	0	0	266.11	0	0	0	0	0	0	0	0	2360.74	646.529	927.491	0	320.665	0	0	0	764.784	0	422.443	420.072	0	0	0	0	1762.23	1292.79
1016.21	0	0	0	0	0	0	0	0	0	0	0	0	0	0	0	0	328.767	0	0	0	0	501.926	0	1344.91	0	0	0	0	0	0	0	1365.06	0	0	0	0	1416.63	0	0	0	0	0
1016.24	0	0	0	0	0	0	0	0	0	0	0	0	0	0	0	320.852	0	0	0	0	0	0	0	0	0	0	493.696	493.274	0	403.142	0	493.26	0	0	550.455	622.194	0	0	0	0	0	0
1016.25	301.947	0	0	0	0	0	0	0	0	0	0	0	0	0	0	0	0	0	0	0	0	458.092	0	745.418	0	0	0	0	365.64	0	0	0	0	0	0	0	0	0	0	0	0	0
1016.26	0	0	0	0	0	0	0	0	0	0	0	0	0	0	0	0	0	0	0	0	0	522.668	0	0	0	0	0	551.15	0	640.337	0	0	0	0	0	0	0	0	0	0	0	0
1016.3	0	0	0	0	0	0	0	0	0	0	0	0	441.365	0	0	0	0	0	0	0	0	719.2	0	0	0	0	0	0	0	0	0	835.979	0	0	0	0	0	0	0	0	0	0
1016.31	0	0	0	0	0	0	0	0	372.109	218.412	0	0	0	0	0	0	0	0	0	302.332	0	0	0	0	0	0	0	0	0	0	0	0	0	0	0	0	0	0	0	0	281.085	0
1016.32	0	0	0	0	0	0	0	599.051	0	0	354.818	0	0	0	0	0	465.637	0	0	0	0	1042.85	0	0	0	611.473	0	1103.82	0	0	869.312	364.948	0	0	0	0	0	0	0	0	0	0
1016.33	0	0	761.303	0	336.692	0	0	329.719	643.848	677.067	440.803	784.127	356.057	0	0	563.696	0	399.04	0	0	0	0	0	0	518.82	680.631	835.187	443.502	0	0	1485.47	3264.2	0	0	779.561	0	0	0	0	0	656.998	0
1016.34	0	347.589	0	0	0	0	0	1026.73	0	0	497.739	0	0	0	0	0	0	0	0	0	0	697.335	0	601.94	0	0	0	1386.25	0	421.962	1839.32	0	1305.11	0	0	0	890.387	0	0	0	0	220.653
1016.35	0	0	0	0	0	0	0	0	0	0	0	0	0	0	0	0	0	0	0	0	0	0	0	0	0	0	599.435	1086.43	0	1733.14	0	743.78	0	0	0	0	0	0	0	0	0	0
1016.36	372.295	0	0	0	0	0	0	0	0	0	0	0	0	0	0	0	0	445.297	0	0	0	0	0	0	0	0	0	0	0	425.035	446.036	0	0	0	0	254.512	578.821	0	0	0	0	0
1016.39	0	0	290.783	0	0	0	0	0	0	0	0	0	0	0	0	0	0	0	0	0	0	0	0	0	0	0	326.625	1805.31	255.882	0	736.235	0	0	439.546	508.139	0	0	0	0	0	0	0
1016.4	0	0	0	0	0	0	0	0	0	0	0	0	0	0	0	0	0	0	0	0	0	736.706	0	0	0	0	683.665	0	0	0	0	0	0	0	0	0	633.33	0	0	0	0	0
1016.41	0	0	0	0	0	0	0	0	0	0	0	0	0	0	0	0	0	0	0	0	0	0	0	558.008	0	0	0	0	0	0	543.975	462.063	0	0	0	0	0	0	0	0	0	0
1016.56	0	0	0	0	0	0	0	0	0	378.393	0	0	0	0	0	0	0	0	0	0	0	0	0	1409.47	374.459	0	0	0	0	0	0	0	0	0	0	0	0	0	0	0	0	0
1016.57	0	0	0	0	0	0	0	0	0	0	0	0	0	0	0	0	0	0	0	0	0	1852.97	0	0	0	1679.96	854.617	774.51	1139.88	684.004	0	1027.79	957.488	0	1087.5	493.981	1479.54	0	0	0	0	0
1016.58	0	0	0	0	0	0	0	0	0	0	0	0	0	0	0	0	0	0	0	0	0	1103.8	0	0	0	0	1609.63	2420.72	413.397	1534.78	1391.36	2231.03	1197.56	0	487.493	0	655.497	0	0	0	0	0
1016.59	0	0	0	0	0	0	0	0	0	0	0	0	0	0	0	0	0	0	0	0	0	0	0	1170.85	0	0	893.955	2404.84	1904.11	0	2293.8	581.307	932.119	0	411.25	0	498.205	0	0	0	0	0
1016.6	0	0	0	0	0	0	0	506.774	0	0	0	0	0	0	0	0	0	0	0	0	293.735	0	0	0	0	362.449	486.455	0	764.871	389.846	0	0	1127.33	0	0	516.049	0	0	0	0	0	0
1016.61	0	0	0	0	0	0	0	0	0	0	0	0	0	0	0	0	0	0	0	0	0	0	0	1101.81	355.771	0	0	729.683	0	1971.57	704.807	891.793	649.667	0	0	0	0	0	0	0	0	0
1016.75	0	0	0	0	0	0	0	0	0	0	0	0	0	0	0	0	0	0	0	0	0	0	0	0	0	0	453.085	0	0	0	0	1922.89	0	0	0	0	385.685	0	0	0	0	0
1016.77	0	0	0	0	0	0	0	0	0	0	231.303	0	0	0	0	0	0	0	0	0	0	0	0	707.175	0	0	0	399.632	1262.26	0	839.151	673.046	0	0	0	0	1145.7	0	0	0	0	0
1016.78	0	0	0	0	0	0	0	0	0	0	0	0	0	0	0	0	0	0	0	0	0	325.267	0	598.638	0	0	1352.96	0	354.683	0	505.886	0	0	0	0	0	0	0	0	0	0	0
1016.79	0	0	0	0	0	0	0	0	0	0	0	0	0	0	0	0	0	0	0	0	0	0	0	1299.99	0	0	420.562	0	0	0	0	1098.23	0	0	0	0	0	0	0	0	0	0
1016.8	0	0	0	0	0	0	0	0	0	0	0	0	0	0	0	0	0	0	0	0	0	2168.21	0	0	0	0	0	0	0	497.958	0	439.105	0	0	0	0	690.645	0	0	0	0	0
1016.81	0	0	0	0	0	0	0	0	0	0	0	0	0	0	0	0	0	0	0	0	0	0	0	412.95	0	0	0	0	545.669	0	0	617.837	0	0	0	0	0	0	0	0	0	0
1016.82	0	0	0	0	0	0	0	0	0	0	0	0	0	0	0	0	0	0	0	0	0	0	0	468.992	0	0	338.607	0	0	1940.68	531.693	0	0	0	0	0	0	0	0	0	0	0
1016.83	0	0	0	0	0	0	0	0	0	268.057	0	0	0	0	0	0	0	0	0	0	0	0	0	0	390.348	668.125	609.546	0	0	0	861.851	778.521	0	0	0	0	0	0	0	0	0	0
1016.84	0	0	0	0	0	0	0	0	0	0	0	0	0	0	0	0	0	0	0	0	0	784.166	0	934.785	0	466.043	2626.76	1023.78	2201.52	0	0	568.244	0	0	917.905	420.156	1023.63	0	0	0	0	0
1016.85	0	0	339.629	1129.48	0	0	1559.99	1535.97	2822.56	310.35	0	2098.13	1895.59	1397.15	0	0	652.01	655.01	0	0	2681.91	0	0	0	0	0	0	0	2335.13	4136.26	1245.62	0	4834.05	192.616	2074.45	2376.07	2379.48	513.087	2212.71	0	0	1959.66
1016.86	0	0	0	0	0	0	0	0	0	0	0	0	0	0	0	0	0	0	0	0	0	0	0	1420.93	0	0	844.007	0	0	0	1154.22	1341.84	0	0	0	0	1182.64	0	0	0	0	0
1016.88	0	0	0	0	0	0	0	0	0	0	0	0	0	0	0	0	0	0	0	0	0	362.145	0	446.318	0	0	766.92	0	0	0	0	0	0	0	0	0	0	0	0	0	0	0
1016.89	0	0	0	0	0	0	0	0	0	0	0	0	501.187	0	0	0	0	0	0	0	0	0	0	0	0	0	0	0	0	0	775.61	328.758	0	0	0	0	0	0	0	0	0	338.671
1016.91	0	0	0	0	0	0	0	0	0	0	0	0	0	0	0	0	0	0	0	0	0	0	0	1831.04	0	0	475.32	2404.77	986.009	0	494.162	0	1551.91	0	0	0	0	0	0	0	0	0
1016.92	0	0	0	0	0	0	0	0	0	0	0	0	0	0	0	0	0	0	0	0	0	933.215	0	573.888	0	0	595.558	0	886.33	0	0	1570.47	0	0	0	0	0	0	0	0	0	0
1016.96	0	0	0	0	0	0	0	0	0	0	0	0	0	0	0	0	0	0	0	0	0	490.536	0	0	0	0	0	0	0	0	0	1944.59	0	0	0	0	413.061	0	0	0	0	0
1016.97	0	0	0	0	0	0	0	450.24	0	0	0	0	0	0	0	0	0	0	0	0	0	0	0	463.119	0	0	0	0	0	0	709.703	0	0	0	0	0	1153.15	0	0	0	0	0
1016.99	0	0	0	0	0	0	0	0	0	0	0	0	0	0	0	0	0	0	0	0	0	0	0	0	0	0	612.383	0	611.886	0	0	1336.15	0	0	619.359	0	0	0	0	0	0	0
1017.02	0	0	0	0	0	0	0	0	0	0	0	0	0	0	0	0	0	0	0	0	0	436.123	0	0	0	515.14	0	521.012	0	0	233.93	330.486	0	0	0	0	0	0	0	0	0	0
1017.04	0	0	0	0	0	367.402	0	0	0	0	0	0	0	0	0	0	0	0	239.606	0	0	599.086	0	0	0	0	0	391.432	0	0	724.609	0	0	0	0	0	0	0	0	0	0	0
1017.05	0	0	0	0	311.914	0	0	0	0	0	0	0	0	0	0	0	0	0	0	0	0	510.983	0	0	0	0	0	0	0	0	0	427.183	0	0	0	0	0	0	0	0	0	0
1017.07	0	0	0	0	0	336.482	0	0	0	0	0	0	0	0	0	0	0	0	0	0	0	531.94	0	0	0	525.139	1357.44	630.125	519.501	2094.02	1341.03	522.052	2779.4	0	0	0	0	0	0	0	0	0
1017.08	0	0	0	0	0	0	0	0	0	0	0	0	0	0	0	0	0	0	0	0	0	0	0	0	0	548.858	667.728	668.874	797.433	0	0	0	0	0	0	0	0	0	0	0	0	0
1017.09	1720.64	0	0	0	0	996.877	716.792	0	1378.28	0	0	0	0	714.722	0	0	0	0	0	0	0	801.792	894.368	1879.94	0	0	2506.58	1094.65	1325.83	1197.77	397.599	513.186	0	0	0	0	0	1107.38	382.949	2397.86	190.981	0
1017.1	0	0	0	0	0	389.422	373.855	0	0	0	0	0	0	0	441.545	488.629	0	0	0	0	0	475.938	0	2179.15	0	0	0	0	1598.82	1214.14	586.932	2461.89	836.306	0	0	0	0	0	0	0	0	0
1017.14	0	0	0	0	0	0	435.51	0	0	0	0	0	0	0	0	0	0	0	271.997	0	0	457.076	0	0	0	0	0	0	0	787.129	0	0	0	0	0	0	0	0	0	0	0	0
1017.17	0	0	0	0	0	400.344	0	0	0	0	0	0	0	0	0	0	0	0	0	0	0	0	0	680.153	0	372.302	0	475.266	0	0	923.748	1718.04	791.283	0	630.675	0	595.954	0	0	0	0	0
1017.18	0	0	0	0	0	0	0	0	0	0	0	0	0	0	257.91	0	0	0	0	0	0	0	0	484.852	0	0	0	269.579	505.635	0	0	479.424	0	0	0	0	0	0	0	0	0	0
1017.19	636.482	2393.45	2682.33	1833.88	2126.85	1053.78	0	408.99	0	876.406	871.198	0	0	612.354	0	0	0	0	0	0	0	0	1033.08	0	1881.75	561.797	0	0	361.789	0	0	0	618.165	733.322	1025.6	0	0	0	482.344	0	1600.94	2037.4
1017.2	0	0	0	0	0	0	0	0	0	0	0	0	0	0	0	0	0	0	0	0	0	486.295	0	663.127	0	0	630.366	1331.33	1269.25	0	1274.08	0	631.668	0	0	0	0	0	0	0	393.298	0
1017.24	0	0	0	0	0	0	0	0	0	0	0	0	0	0	0	0	0	0	0	0	0	0	0	0	872.382	0	1290.75	498.155	1174.19	1442.27	939.822	1063.25	0	0	0	326.834	0	0	0	0	0	0
1017.25	714.644	0	0	0	0	0	0	0	0	0	0	0	0	0	0	0	0	0	0	0	0	0	0	780.709	0	389.433	697.119	0	825.17	0	2729.95	648.709	1037.65	0	539.187	0	901.872	0	0	0	0	0
1017.26	0	0	0	0	337.973	0	0	0	0	0	401.516	0	0	0	0	0	0	0	0	0	0	779.527	0	0	0	0	0	975.197	0	0	0	607.038	0	0	0	0	550.846	0	0	0	0	0
1017.28	0	0	0	0	0	0	0	0	0	0	0	0	0	0	0	301.751	0	0	0	308.119	0	0	0	0	0	0	487.737	0	0	619.856	0	0	0	0	0	0	0	0	0	0	0	0
1017.32	0	0	0	0	0	0	0	0	0	0	0	0	0	0	0	0	0	0	0	0	0	0	0	391.48	0	1242.23	0	399.287	0	0	0	0	0	0	0	0	0	0	0	0	0	0
1017.33	0	0	0	0	0	0	0	0	0	0	0	0	0	310.193	0	0	0	0	0	267.005	0	709.013	0	0	0	0	0	0	0	0	0	0	0	0	0	0	0	0	0	0	0	200.957
1017.34	0	0	0	0	0	0	0	333.523	0	0	0	0	0	0	0	0	0	0	0	0	0	0	0	1147.78	0	765.722	468.175	2091.68	1055.63	1239.55	0	0	1073.78	0	1531	352.84	0	0	0	0	0	0
1017.35	0	0	0	0	0	0	0	0	0	0	0	0	0	0	0	204.957	0	0	0	0	0	923.163	0	992.947	0	0	0	747.696	815.911	0	0	1236.6	538.511	0	1045.09	0	474.154	0	0	0	0	0
1017.37	0	0	0	0	0	0	0	338.841	0	0	0	0	0	0	0	0	0	0	0	0	0	0	0	781.631	0	0	502.256	0	0	0	0	0	0	0	0	0	0	0	0	0	0	0
1017.38	0	0	0	0	0	0	0	0	0	0	0	0	0	0	0	0	0	0	0	0	0	699.551	0	0	0	0	0	0	0	0	1159.11	1334.76	0	0	480.778	0	1410.47	0	0	0	0	0
1017.39	0	0	0	0	0	0	0	0	0	0	0	0	0	0	0	0	0	0	0	0	0	0	0	0	0	0	0	747.165	0	0	0	1332.38	898.029	0	0	0	0	0	0	0	0	0
1017.4	0	0	0	0	0	0	0	0	0	358.244	0	0	0	0	0	0	0	0	0	0	0	0	0	0	0	0	557.069	0	0	1651.09	0	0	779.514	0	0	0	0	0	0	0	0	0
1017.41	0	0	0	0	0	0	0	0	0	0	0	0	0	0	0	0	0	0	0	0	0	468.669	0	0	0	0	0	831.611	0	1532.99	0	532.937	1188.69	0	0	0	0	0	0	0	0	0
1017.42	0	0	0	0	0	0	0	0	0	0	0	0	0	0	0	0	0	0	0	0	0	631.19	0	0	0	0	0	0	0	390.798	0	0	0	320.244	0	0	586.119	0	0	0	0	0
1017.54	0	0	0	0	0	0	0	0	0	0	0	0	0	0	0	0	0	0	0	0	0	0	0	0	0	0	0	0	0	0	0	0	0	0	0	0	0	0	0	0	0	0
1017.55	0	0	0	0	0	0	0	0	0	0	0	0	0	0	0	0	0	0	0	0	0	0	0	0	415.889	408.969	0	286.679	534.989	0	861.017	1445.92	0	0	906.528	0	0	0	0	0	0	0
1017.56	0	0	0	0	0	0	0	0	0	0	0	0	0	0	0	0	0	0	0	0	0	0	0	0	0	1002.04	0	0	0	0	1111.01	0	503.432	0	547.29	294.675	0	0	0	0	0	0
1017.57	0	0	0	0	0	0	0	0	0	0	0	0	0	0	0	0	0	0	0	0	0	487.333	0	880.354	420.656	1538.41	2655.79	3201.83	626.343	2571.3	0	0	3880.34	0	1774.31	315.474	3792.07	308.074	0	0	0	0
1017.58	0	0	0	0	0	0	0	0	0	0	0	0	0	0	0	0	363.362	0	0	0	0	888.376	0	803.087	375.785	0	946.632	0	620.685	821.02	793.945	681.925	0	291.216	0	0	0	0	460.595	0	0	0
1017.59	0	0	291.338	0	444.441	0	0	0	0	0	0	0	317.743	0	0	0	0	0	0	0	0	489.139	0	1513.61	0	382.508	3349.61	441.851	0	772.097	4470.4	1454.07	2630.81	0	902.823	608.928	0	0	0	0	0	0
1017.6	0	0	0	0	0	0	0	339.379	0	0	238.957	0	0	0	0	0	635.941	0	0	0	0	0	0	1785.3	0	0	0	0	965.764	2921.73	553.723	1668.34	707.284	0	0	287.112	0	0	0	0	0	0
1017.61	0	0	0	0	0	0	0	0	0	0	0	0	0	0	0	0	0	0	0	0	0	0	0	758.278	0	0	0	0	0	0	0	1238.24	1033.11	0	0	0	442.259	0	0	0	0	0
1017.71	0	0	0	0	0	0	0	0	0	0	0	0	0	0	0	0	0	0	0	0	0	0	0	621.582	0	0	333.511	0	0	0	0	0	0	0	409.114	0	0	0	0	0	0	0
1017.76	0	0	0	0	0	0	0	0	0	0	0	0	0	0	0	0	0	0	0	0	0	0	0	545.405	0	0	554.813	600.019	505.016	0	0	3150.87	0	0	0	0	0	0	0	0	0	0
1017.77	0	0	376.583	0	0	0	0	0	0	0	0	0	547.903	0	0	0	0	0	0	0	0	0	0	0	0	0	663.736	0	0	0	0	0	0	0	0	0	0	0	0	0	0	0
1017.78	0	0	0	0	0	0	0	0	0	0	0	0	0	0	0	0	0	0	0	0	0	0	0	901.792	0	558.856	0	0	0	0	0	679.774	0	0	0	0	0	0	0	0	0	0
1017.79	0	0	0	0	0	0	0	0	0	0	0	0	0	0	0	0	0	0	0	0	0	0	0	0	0	0	459.597	542.526	0	0	0	632.026	0	0	0	0	0	0	0	0	0	0
1017.8	0	0	0	0	0	0	464.536	0	0	0	0	0	0	0	0	0	0	0	0	0	0	1073.6	0	0	0	0	0	0	0	0	0	1072.27	0	0	0	0	0	0	0	0	0	0
1017.83	0	0	0	348.96	0	0	405.335	0	0	0	0	0	0	0	0	0	0	0	0	0	0	0	0	0	0	0	582.137	718.726	0	0	715.886	0	0	0	0	0	0	0	0	0	0	0
1017.84	0	0	0	0	0	0	0	0	0	0	0	0	0	0	0	0	0	0	0	0	0	428.765	0	845.742	0	0	0	0	1125.54	0	1201.5	0	0	0	948.132	533.149	0	0	0	0	0	0
1017.85	0	0	0	0	0	0	0	0	0	0	0	0	0	0	0	0	0	0	0	0	0	0	0	0	0	0	0	0	484.234	0	0	1061.84	0	0	0	484.459	0	0	0	0	0	0
1017.86	0	0	0	0	0	0	0	0	0	0	0	988.73	0	0	0	0	0	0	0	0	0	0	973.461	0	0	0	0	0	0	1113.78	0	0	2614.54	877.652	1223.21	0	0	0	2298.68	0	0	215.908
1017.87	0	0	0	0	0	0	0	0	0	0	0	0	0	0	0	0	0	0	0	0	0	0	0	0	0	0	0	0	513.171	0	1873.72	923.596	0	0	0	0	0	0	0	0	0	0
1017.9	0	0	0	0	0	0	0	0	0	0	0	0	0	0	0	0	0	0	0	0	0	0	0	567.467	0	1899.83	0	392.767	0	0	732.107	0	0	0	383.849	0	0	0	0	0	0	0
1017.91	635.596	0	0	0	0	0	0	0	0	0	0	0	0	0	0	0	0	0	0	0	0	2082.83	0	747.543	327.78	0	5099.57	1402.35	0	0	536.672	1790.56	1435.56	0	850.611	0	670.425	0	0	0	0	0
1017.92	0	0	0	0	0	0	0	0	0	0	0	0	0	0	0	0	0	0	0	0	0	0	0	1459.18	0	0	0	0	573.005	0	1941.82	716.135	0	0	436.687	0	484.289	0	0	0	0	0
1017.93	0	0	0	0	0	0	0	0	0	0	0	0	0	0	0	0	0	0	0	269.314	0	0	0	0	0	0	0	0	696.764	1429.92	0	513.248	0	0	0	0	0	0	0	0	0	0
1017.98	0	0	0	0	0	0	0	0	0	0	0	0	0	0	0	0	0	0	0	0	0	0	0	0	0	0	0	0	385.792	0	0	774.134	0	0	0	475.977	349.831	0	0	0	0	0
1017.99	0	0	0	0	0	0	0	0	0	0	0	0	0	0	0	0	0	0	0	0	0	0	0	689.765	0	0	440.143	758.016	0	561.185	0	1607.96	0	0	0	0	1238.56	0	0	0	0	0
1018	0	0	0	0	0	0	0	0	0	0	0	0	0	0	0	0	0	0	0	0	0	0	0	0	0	0	818.421	0	0	0	1143.41	751.775	1138.99	0	0	0	0	0	0	0	0	0
1018.04	0	295.064	0	0	0	0	0	0	0	0	0	0	0	0	0	0	0	0	0	0	0	0	0	0	0	0	0	538.108	0	350.677	0	0	0	0	0	0	0	0	0	0	0	0
1018.07	0	0	0	0	0	0	0	0	0	0	0	0	0	0	0	0	0	0	0	375.24	0	509.33	0	0	0	0	0	0	0	1683.88	0	0	0	0	0	0	0	0	0	0	0	0
1018.08	0	0	0	0	0	0	0	0	0	0	0	0	0	0	0	0	0	0	0	0	0	644.976	0	0	0	0	498.508	395.069	0	0	0	328.624	0	0	0	0	0	0	0	0	0	0
1018.09	0	0	0	0	0	0	0	0	0	0	296.39	0	0	0	0	0	0	0	0	0	0	687.98	0	1492.95	0	0	472.329	0	0	0	234.224	0	650.117	0	0	0	637.008	0	594.006	458.653	0	0
1018.1	0	0	323.557	0	0	0	300.597	309.921	0	0	0	0	0	0	0	0	0	0	0	0	0	0	0	494.304	0	0	558.305	803.318	982.25	0	0	0	0	0	0	0	0	0	0	0	0	0
1018.14	0	0	0	0	0	0	0	0	0	0	0	0	0	0	0	0	0	0	299.298	0	0	0	1221.74	459.312	0	0	0	0	0	0	0	0	0	0	0	0	0	0	0	0	0	0
1018.16	0	0	0	0	0	0	0	0	0	0	0	0	0	0	0	0	0	0	0	0	0	0	0	517.639	0	0	0	0	0	451.443	0	1350.99	0	0	0	0	0	0	0	0	0	0
1018.18	0	0	0	0	0	0	0	0	0	0	0	0	0	0	0	0	300.601	0	0	0	0	0	0	463.004	0	0	381.495	0	0	0	1139.44	555.602	460.562	0	0	0	0	0	0	0	0	0
1018.19	0	507.797	572.026	578.158	636.997	0	0	560.222	0	505.349	0	1724.35	0	0	0	0	0	0	0	0	0	0	0	0	347.427	609.699	0	0	915.316	0	0	0	0	0	0	408.014	0	0	0	0	810.461	394.443
1018.2	0	0	0	0	307.337	0	0	0	0	0	0	0	0	0	0	0	0	0	0	0	0	0	0	1745.49	0	0	810.9	557.424	664.175	0	2501.34	1700.79	0	378.627	588.099	0	0	0	0	0	0	451.822
1018.23	0	0	0	0	0	0	0	0	0	0	0	0	0	0	0	0	0	0	0	0	0	0	0	0	0	0	0	0	0	0	0	0	909.281	0	0	813.584	0	0	0	0	0	262.166
1018.24	0	0	0	0	0	0	0	0	0	0	0	0	0	0	0	0	0	0	0	0	0	0	0	1187.14	0	2174.4	2360.42	609.973	881.061	819.523	722.594	1046.02	0	0	2501.85	0	1475.77	0	0	0	0	0
1018.25	0	262.04	0	0	0	0	0	0	0	0	0	0	0	0	0	0	0	0	0	0	0	0	0	0	0	0	0	700.607	864.835	0	0	772.332	0	0	0	0	0	0	0	0	0	0
1018.26	0	0	0	0	0	0	0	0	0	0	0	0	0	0	0	0	283.472	0	0	0	0	0	0	0	0	0	0	325.578	0	0	0	0	0	0	0	0	0	0	0	0	0	340.395
1018.3	0	400.93	0	0	0	0	0	0	0	0	0	0	0	0	0	0	0	0	0	0	0	0	0	466.95	0	0	0	349.518	0	0	237.46	574.514	0	0	0	0	0	0	0	0	0	0
1018.32	0	0	0	0	0	0	0	0	0	0	0	0	0	0	0	0	0	0	0	0	0	546.788	0	504.46	0	0	0	414.565	0	0	0	0	0	0	383.132	0	0	0	0	0	0	0
1018.35	0	0	0	0	0	0	0	0	0	0	0	0	0	0	0	0	0	0	0	0	0	681.949	0	0	0	783.923	0	0	0	1558.33	0	0	0	0	0	0	0	0	0	0	0	0
1018.36	0	0	0	0	0	0	829.423	0	0	1365.32	608.242	0	0	0	2366.09	874.131	2181.6	1514.3	391.221	1817.33	774.819	556.993	0	1353.62	0	0	0	575.822	0	0	0	0	0	0	0	0	0	0	0	0	0	0
1018.37	0	0	0	0	0	0	0	0	0	0	0	0	0	0	0	0	0	311.057	0	0	0	0	0	0	0	328.522	454.677	0	0	0	0	1620.17	0	0	566.681	0	0	0	0	0	0	0
1018.38	0	0	0	0	0	0	0	0	0	0	0	0	0	0	0	0	0	0	0	0	0	0	0	0	0	0	651.92	0	733.57	1235.54	2506.95	1159.6	0	0	0	0	0	0	0	0	0	0
1018.39	0	0	0	0	0	0	0	0	0	0	0	0	0	0	0	0	0	0	0	0	0	0	0	0	0	0	422.693	0	0	0	1194.09	0	0	0	472.808	0	281.458	0	0	0	0	0
1018.4	0	0	0	0	0	0	0	0	0	0	0	0	0	0	0	0	0	0	0	0	0	0	0	1104.29	0	0	0	925.885	708.736	0	0	720.378	0	0	0	588.346	422.025	0	0	0	0	0
1018.41	0	0	0	0	0	0	0	479.592	0	0	0	725.177	0	0	0	633.141	0	0	0	0	0	0	0	832.991	0	0	0	405.965	0	0	0	642.648	0	0	0	0	0	0	0	0	0	0
1018.43	0	0	0	0	0	0	0	0	0	0	0	0	0	0	0	0	0	0	0	0	0	0	0	0	0	0	0	0	0	1033.01	0	0	0	0	0	0	473.212	0	0	0	0	280.827
1018.44	0	0	0	0	0	0	0	0	0	0	0	0	0	0	0	0	0	0	0	0	0	432.493	0	0	0	0	0	297.909	0	0	727.391	629.931	0	0	0	0	0	0	0	0	0	0
1018.49	0	0	0	0	0	0	0	0	0	0	0	0	0	0	0	0	0	0	0	359.573	0	0	0	0	0	0	0	0	0	0	0	592.116	0	0	0	0	0	0	0	0	0	275.902
1018.55	0	0	0	0	0	0	0	0	0	0	0	0	0	0	0	0	0	0	0	0	0	0	0	0	0	387.214	516.93	0	0	0	0	0	0	0	449.944	333.213	0	0	0	0	0	0
1018.57	0	0	0	0	0	0	0	0	0	0	0	0	0	0	0	0	0	0	0	0	0	1692.46	0	3669.03	379.777	2750.87	2067.89	1385.54	2290.04	740.018	3080.02	0	0	0	1901.3	1663.78	2192.47	0	0	0	0	0
1018.58	0	0	0	0	0	0	0	0	0	0	0	0	0	0	0	0	0	0	0	0	0	0	0	445.134	0	0	0	2727.62	1697.45	1657.84	0	2611.81	0	0	0	592.808	0	0	0	0	0	0
1018.59	0	0	0	0	0	0	0	0	0	0	0	0	0	0	0	0	0	0	0	0	0	1342.53	0	2483.27	0	521.969	1928.07	0	2474.9	716.009	328.298	1332.25	693.72	0	0	246.022	0	0	0	0	0	0
1018.6	0	0	0	0	0	0	0	0	0	0	0	0	0	0	0	0	0	0	0	0	0	1104.49	0	561.871	0	0	906.015	643.515	899.724	1694.47	0	862.655	0	0	501.929	0	737.237	0	0	0	0	0
1018.73	0	0	0	0	0	0	0	0	0	0	0	0	0	0	0	0	0	0	0	0	0	578.487	897.321	0	0	0	669.835	0	470.987	0	0	0	0	0	0	320.976	863.15	0	0	0	0	0
1018.75	0	0	0	0	0	0	0	0	0	0	0	0	0	0	0	0	0	0	0	0	0	0	0	0	0	381.087	0	0	0	0	819.499	0	0	0	0	0	1050.89	0	0	0	0	0
1018.77	0	0	0	0	0	0	0	0	0	0	0	0	0	0	0	0	0	0	0	0	0	0	0	0	0	0	735.312	0	0	1670.64	0	687.8	0	0	0	0	817.157	0	0	0	0	0
1018.78	0	0	0	0	0	0	0	0	0	0	0	0	0	0	0	0	0	0	0	0	0	712.908	0	614.147	0	0	462.345	0	0	0	871.772	0	0	0	0	0	0	0	0	0	0	0
1018.79	0	0	0	0	0	0	0	0	0	0	0	0	0	0	0	0	0	0	0	0	0	0	0	0	0	0	0	0	792.505	0	0	854.305	511.208	0	0	0	0	0	0	0	0	0
1018.8	0	0	0	0	0	0	0	0	0	0	0	0	0	0	0	0	0	0	0	0	0	0	0	799.85	0	0	400.403	1064.94	0	0	0	0	0	0	0	0	0	0	0	0	0	0
1018.82	0	0	0	0	0	0	0	0	0	0	0	0	0	0	0	0	0	0	0	0	0	0	0	890.394	0	1084.35	0	0	0	864.785	0	0	950.55	0	1692.08	294.31	0	0	0	0	0	0
1018.83	0	0	0	0	0	0	0	0	0	0	0	0	0	0	0	0	0	0	0	0	0	615.117	0	331.63	0	969.626	586.915	646.206	662.46	723.417	0	1341.85	0	0	0	0	0	0	0	0	0	0
1018.84	0	0	0	0	0	0	0	0	0	0	0	0	0	0	0	0	0	0	0	0	0	0	0	548.938	0	354.455	0	0	0	0	1382.39	0	0	0	0	0	0	0	0	0	0	0
1018.85	0	0	0	0	0	0	0	0	0	0	232.565	0	0	371.172	0	0	0	0	398.623	0	0	933.477	0	0	0	0	0	0	250.264	0	0	777.08	1070.76	0	0	0	0	0	0	0	0	0
1018.86	567.107	0	0	0	0	0	0	332.165	0	0	0	1066.83	0	0	0	0	0	0	0	0	0	369.691	0	0	0	0	0	0	0	454.802	0	0	0	1067.63	419.274	0	0	346.483	2184.7	0	0	219.746
1018.87	0	0	0	0	0	0	0	0	0	0	0	0	0	0	0	0	0	383.528	0	0	0	0	0	0	0	0	0	0	523.429	2203.66	0	0	1225.29	0	0	0	0	0	0	0	0	0
1018.88	0	0	0	0	0	0	0	0	0	0	0	0	0	0	0	0	0	0	0	0	0	0	0	0	0	336.524	0	630.221	0	0	0	609.521	0	0	0	0	0	0	0	0	0	450.775
1018.9	0	0	0	0	0	0	0	0	0	0	0	0	0	0	0	0	0	0	219.573	0	0	0	0	1019.63	0	0	445.738	0	0	0	0	0	0	0	875.937	0	0	0	0	0	0	0
1018.91	0	0	0	0	0	0	0	0	0	0	0	0	0	0	0	0	0	0	0	0	0	0	0	0	0	0	1617.92	0	0	0	0	758.74	0	0	0	366.341	0	0	0	0	0	0
1018.92	0	0	0	0	0	0	0	0	0	0	0	0	0	0	0	0	0	0	0	0	0	0	0	648.175	0	0	819.461	576.455	0	0	0	0	0	0	0	0	633.499	0	0	0	0	0
1018.93	0	0	0	0	0	0	0	0	0	0	0	0	0	0	0	0	0	0	0	0	0	0	0	0	0	0	455.372	0	0	502.424	0	1328.52	655.305	282.541	0	0	0	0	0	0	0	0
1018.95	0	0	0	0	0	0	0	0	0	0	0	0	0	0	0	0	0	0	0	0	0	0	0	0	0	0	0	358.73	0	1350.24	0	892.919	0	0	0	0	0	0	0	0	0	0
1018.97	0	0	0	0	0	0	0	0	0	0	0	0	0	0	0	0	0	0	0	0	0	0	0	1185.96	0	0	0	0	238.046	1908.02	0	0	0	0	0	0	0	0	0	0	261.442	0
1018.98	0	0	0	0	0	0	0	0	0	0	0	0	0	0	0	0	0	0	0	0	0	0	0	0	0	0	400.234	769.678	760.289	0	0	0	0	357.468	0	0	0	0	0	0	0	0
1018.99	0	0	0	0	0	0	0	0	0	0	0	0	0	0	0	0	0	0	0	0	0	872.163	0	348.537	0	0	0	983.6	0	0	0	727.037	0	0	0	0	0	0	0	0	0	0
1019	0	0	0	0	0	0	0	0	0	0	0	0	0	0	0	0	0	0	0	0	0	1230.71	0	721.197	0	0	536.677	0	0	1621.49	0	0	0	309.139	0	0	0	0	0	0	0	0
1019.01	0	0	0	0	0	0	0	0	0	0	0	0	0	0	0	0	0	0	0	0	0	570.166	0	0	0	0	0	388.568	0	0	905.729	0	346.334	0	0	0	0	0	0	0	0	0
1019.03	0	0	0	0	0	0	0	0	0	0	398.606	0	0	0	0	0	0	0	0	0	0	0	0	0	0	0	0	0	0	468.312	0	0	1454.47	0	0	0	0	0	0	0	0	209.239
1019.07	0	0	0	0	0	0	0	441.154	0	0	0	0	0	0	0	0	417.32	0	0	0	0	0	0	0	0	1667.74	1105.5	0	0	1897.23	0	542.337	0	0	826.069	1531.16	0	0	0	0	0	0
1019.08	0	0	0	0	0	0	0	0	0	0	0	0	0	0	0	0	0	0	0	0	0	1909.07	0	1230.66	0	717.935	1391.33	3040.72	3184.92	1721.69	1118.48	2980	1043.61	0	0	529.456	1528.15	0	0	0	0	0
1019.09	351.151	397.261	0	0	0	331.882	0	476.191	0	0	346.665	1750.78	892.084	474.882	513.727	0	0	372.646	0	0	0	369.707	709.195	514.258	0	0	0	0	937.005	0	0	0	0	0	0	0	0	0	0	685.776	165.123	0
1019.1	0	0	0	0	0	0	0	0	0	0	0	0	0	0	0	0	0	0	274.881	0	0	325.895	0	496.763	0	0	0	0	0	0	0	1544.41	1540.17	0	0	0	847.643	549.238	0	0	0	0
1019.11	0	0	0	0	0	0	0	0	0	0	0	0	0	0	0	0	0	0	0	0	0	0	0	556.485	0	0	0	0	427.992	0	0	0	0	0	0	543.954	0	0	0	0	0	0
1019.15	0	0	0	0	0	0	0	0	0	0	0	0	0	0	0	0	0	0	0	0	0	0	0	0	0	0	0	0	0	0	0	688.689	466.995	0	0	0	380.948	0	0	0	0	0
1019.16	0	0	0	0	0	0	0	0	0	346.775	0	0	0	0	0	0	0	0	0	0	0	0	0	0	0	499.778	0	611.781	0	0	0	0	0	0	0	0	0	0	0	0	0	0
1019.17	0	0	0	0	0	0	0	0	0	0	0	0	0	0	266.742	0	0	0	0	0	0	636.769	0	1019.98	0	0	667.034	0	661.986	0	0	0	0	0	0	0	0	0	0	0	0	289.363
1019.18	0	0	0	0	0	0	0	0	0	0	0	0	0	0	0	0	0	0	0	0	0	0	0	0	0	0	0	0	0	0	0	1729.89	259.634	0	0	0	1424.59	0	0	0	0	0
1019.19	0	1082.01	852.325	1050.79	686.726	0	0	424.223	0	0	0	0	0	0	0	0	0	0	0	0	0	760.352	0	1011.55	945.363	0	461.508	554.007	0	0	0	0	241.109	490.713	1052.74	0	0	0	0	0	1843.81	2313.33
1019.2	0	0	0	0	0	0	0	0	0	0	0	0	0	0	0	0	0	0	0	0	0	0	0	0	0	0	805.288	1076.29	0	0	626.133	0	0	0	0	0	0	0	0	0	0	0
1019.23	0	0	0	0	0	0	0	0	0	0	0	0	0	0	0	0	0	0	0	0	0	708.384	0	0	0	0	500.048	0	0	0	0	0	1645.08	0	0	0	0	0	0	0	0	0
1019.24	0	0	0	0	0	0	0	0	0	0	0	0	0	0	0	0	0	0	0	0	0	0	0	0	0	0	473.453	563.708	0	0	1598.83	0	0	0	0	0	0	0	0	0	0	0
1019.25	0	0	0	0	0	0	0	0	0	0	0	0	0	0	0	0	0	0	0	0	0	0	0	0	0	412.203	922.053	1171.39	0	0	0	0	0	0	0	0	1628.2	0	0	0	0	0
1019.26	0	0	0	0	0	0	0	427.906	0	0	0	0	0	0	0	0	0	0	0	0	0	0	0	0	0	0	0	741.167	0	0	0	295.508	0	0	0	0	0	0	0	0	0	0
1019.27	4785.16	819.009	1777.7	1192.83	1441.9	4224.4	0	0	0	304.585	0	5492.45	0	0	0	0	0	0	0	0	0	969.801	7070.73	435.87	2183.48	347.101	391.961	0	620.533	0	0	436.48	1972.5	1776.93	0	0	0	4915.04	2684.47	4499.69	329.407	386.589
1019.28	0	0	0	0	0	0	0	0	0	0	0	0	0	0	0	0	0	0	0	0	0	0	0	0	0	477.643	0	0	0	0	0	746.804	0	0	0	0	575.606	0	0	0	0	0
1019.29	0	0	0	0	0	0	0	0	0	0	0	0	0	0	0	0	0	0	0	0	0	0	0	1192.17	0	0	0	376.485	0	0	0	685.841	0	0	0	0	0	0	0	0	0	0
1019.3	0	0	0	0	0	0	0	0	0	0	0	0	0	0	0	0	0	0	0	0	0	0	0	559.476	0	0	0	0	559.711	0	0	0	746.924	0	0	0	417.488	0	0	0	0	0
1019.31	0	0	0	0	0	0	0	0	0	0	0	0	0	0	0	0	0	0	0	0	0	0	0	0	0	0	494.19	0	678.736	0	0	0	0	0	0	0	0	538.94	0	0	0	0
1019.32	0	0	0	0	0	0	0	0	0	341.885	0	0	0	0	0	0	0	0	0	0	0	0	0	0	0	1095.83	0	0	0	1236.33	734.712	0	0	0	0	798.314	0	0	0	0	0	0
1019.33	0	0	0	0	0	0	0	0	0	0	0	0	0	0	0	0	0	0	0	0	0	1162.48	0	6236.89	0	2877.54	1610.14	4543.65	1184.22	1409.35	2253.79	1578.77	405.528	0	534.735	830.061	1638.51	0	0	0	0	0
1019.34	0	0	0	0	0	0	0	0	0	0	0	0	0	0	0	0	0	0	0	313.658	0	0	0	0	0	0	624.258	0	1143.2	0	0	3057.81	0	0	0	0	0	0	0	0	0	0
1019.35	0	0	0	0	0	0	301.745	0	0	263.759	0	0	0	0	0	0	0	0	312.627	0	0	1143.53	0	0	0	0	0	0	370.873	0	0	0	0	0	0	0	803.492	0	0	0	0	0
1019.36	0	0	0	0	0	0	0	0	0	0	0	0	0	0	439.612	414.973	0	0	655.451	345.461	0	0	0	0	0	0	0	0	0	586.316	0	0	0	0	0	0	0	0	0	0	0	0
1019.37	0	0	0	0	0	0	0	0	0	0	0	0	0	0	441.553	251.944	482.266	351.081	0	0	0	0	0	455.296	0	0	0	0	0	0	0	0	0	0	0	0	0	0	0	0	0	0
1019.38	0	0	189.852	0	0	0	0	0	0	0	0	0	0	0	0	0	0	0	0	0	0	574.091	0	1180.98	0	0	0	0	0	0	613.037	0	0	0	0	0	0	0	0	0	0	0
1019.39	0	0	0	0	0	0	0	0	0	0	0	0	0	0	0	0	0	0	0	0	0	1301.96	0	0	0	0	0	1059.15	500.591	1757.21	0	350.22	0	0	0	0	0	320.767	0	0	0	0
1019.4	0	0	0	0	0	0	0	0	0	0	0	0	0	0	0	0	0	0	0	0	0	0	0	765.091	0	0	885.743	0	526.282	0	0	0	0	0	0	0	0	0	0	0	0	0
1019.42	0	0	0	0	0	0	0	0	0	0	0	0	0	0	0	0	0	0	0	0	0	0	0	937.07	0	0	0	0	0	422.834	680.907	0	0	0	0	0	0	0	0	0	0	0
1019.43	0	0	0	0	0	0	0	0	0	0	0	0	0	0	0	0	0	0	0	0	0	429.614	0	0	0	0	0	0	0	0	0	544.463	0	0	0	0	0	0	0	0	0	330.35
1019.56	0	0	0	0	0	0	0	313.871	0	0	0	0	0	0	0	0	0	0	0	0	0	0	0	926.779	10787.4	0	776.375	1044.36	1386.44	2444.25	2729.38	0	0	0	9710.85	10110.8	1221.24	0	0	0	0	0
1019.57	0	0	0	0	0	0	0	0	0	0	0	0	0	0	0	0	0	0	0	0	0	3190.01	0	1909.52	0	0	4461.37	6363.26	2438.63	2195.15	1656.8	2434.99	1026.62	0	0	0	2535.77	0	0	0	0	0
1019.58	0	0	0	0	0	0	0	797.06	0	0	0	0	0	0	0	0	0	0	0	0	0	1454.33	0	2764.5	0	2045.33	2359.57	606.485	2125.83	0	1919.78	0	3402.05	0	0	0	0	0	0	0	0	0
1019.59	0	0	0	0	0	0	0	0	0	0	0	0	0	0	0	0	0	0	0	0	0	398.665	0	647.216	0	0	0	630.331	1857.89	0	1988.18	807.119	0	0	1820.21	682.827	0	0	0	0	0	234.189
1019.6	0	0	0	0	0	0	0	0	0	0	0	0	666.634	0	0	0	0	0	0	0	0	0	763.983	0	0	0	0	415.794	0	882.393	1082.85	1297.39	1082.15	0	0	0	0	0	0	0	0	0
1019.61	0	0	0	0	0	0	0	390.824	0	0	0	0	0	0	0	0	0	567.896	0	0	0	509.512	0	0	0	0	0	736.787	0	3083.63	460.788	1141.8	720.621	0	398.849	0	1017.3	0	0	0	0	0
1019.75	0	0	0	0	0	0	0	0	0	0	0	0	0	0	0	0	0	0	0	0	0	0	0	414.902	0	0	0	0	0	1478.63	760.995	520.267	0	0	0	0	0	0	0	0	0	0
1019.76	0	0	0	0	0	0	0	0	0	0	0	0	0	0	0	0	0	0	0	0	0	0	0	0	0	0	914.81	851.546	0	0	1321.46	0	0	0	0	0	0	0	0	0	0	340.19
1019.77	0	0	0	0	0	0	0	0	0	0	0	0	0	0	0	0	0	0	0	0	0	0	0	0	0	0	0	623.799	0	0	529.693	843.224	0	0	0	0	0	0	0	0	0	0
1019.78	0	0	0	0	0	0	0	0	0	0	0	0	0	0	0	0	0	0	0	0	0	721.886	0	623.033	0	0	0	0	443.516	0	0	1284.29	0	0	0	0	0	0	0	0	0	0
1019.79	0	0	0	0	0	0	0	0	0	0	0	0	0	0	0	0	324.083	0	0	0	0	542.477	0	1233.54	0	0	0	0	733.273	0	0	0	0	0	0	0	0	0	0	0	0	0
1019.81	0	0	0	0	0	0	0	0	0	0	0	0	0	0	0	0	0	0	0	0	0	0	0	0	0	0	0	0	738.94	0	0	656.305	0	0	0	0	506.153	0	0	0	0	0
1019.82	0	0	0	0	0	0	0	0	0	0	0	0	0	0	0	0	0	0	0	0	0	0	0	0	0	1810.33	523.433	1423.34	0	1385.38	798.031	0	0	414.776	2547.81	771.988	0	0	0	0	0	0
1019.83	0	0	0	0	0	0	0	0	0	0	0	0	0	0	0	0	0	0	0	0	0	1357.57	0	2433.09	0	1023.89	2752.15	2951.63	2514.27	0	2593.87	2933.71	1180.95	0	0	304.405	1724.19	0	0	0	0	0
1019.85	0	0	0	0	0	0	814.521	0	0	301.423	0	0	0	0	0	0	1186.39	0	0	338.23	0	0	0	385.07	0	0	0	0	0	0	781.992	0	0	0	0	0	448.926	0	0	0	0	0
1019.86	0	0	0	0	0	0	0	0	0	0	0	0	0	0	0	0	0	0	0	0	0	621.447	0	0	0	0	0	0	0	0	0	706.279	0	0	0	0	0	0	588.509	0	0	0
1019.87	0	0	0	0	0	0	0	0	0	0	0	593.962	0	0	0	0	0	0	0	0	0	0	0	475.811	0	0	0	0	874.96	0	0	686.589	0	0	0	0	0	0	0	0	0	0
1019.88	0	0	0	0	0	0	0	0	0	0	301.862	0	0	0	0	0	0	0	0	0	0	0	0	0	0	0	0	338.872	0	0	0	0	0	0	0	0	0	0	0	0	0	484.816
1019.9	0	0	0	0	0	0	0	0	0	0	0	0	0	0	0	0	0	0	0	0	0	863.027	0	0	0	0	0	0	0	818.758	0	1474.78	0	0	0	0	857.272	0	0	0	0	0
1019.91	0	0	0	0	0	0	0	0	0	0	0	0	0	0	0	0	0	0	0	0	0	1086.08	0	753.74	0	0	0	410.355	0	0	0	0	0	0	0	0	0	0	0	0	0	0
1019.92	0	0	0	0	0	0	0	0	0	0	0	0	0	0	0	0	0	0	0	0	0	0	0	0	0	0	1012.39	668.35	799.32	451.809	0	0	0	0	0	0	512.757	0	0	0	0	0
1019.93	0	0	0	0	0	0	0	0	0	0	0	0	0	0	0	0	0	0	0	0	0	0	0	823.277	0	0	868.925	0	721.537	453.623	0	0	0	0	0	0	0	0	0	0	0	0
1019.98	0	0	0	0	0	0	0	0	0	0	0	0	0	0	0	0	0	0	0	0	0	0	0	0	0	366.96	804.502	515.069	0	0	0	0	0	0	0	0	0	0	0	0	0	279.767
1019.99	0	0	0	0	0	0	0	0	0	0	0	0	0	0	0	0	0	0	0	0	0	0	0	613.571	0	0	0	0	0	848.8	1616.33	367.126	0	0	0	0	320.413	0	0	0	0	0
1020	0	0	0	0	0	0	0	0	0	0	0	0	0	0	0	0	0	0	0	0	0	780.483	0	0	0	0	0	0	0	1446.79	0	716.662	0	0	0	0	0	0	0	0	0	0
102.003	0	0	0	0	0	0	379.514	0	356.594	0	0	0	0	365.735	7690.84	0	0	0	1638.37	0	0	0	0	0	0	0	0	0	0	0	0	0	0	0	0	0	0	0	0	0	0	0
102.008	0	0	0	0	0	0	0	0	0	642.582	0	0	0	1676.41	5304.63	0	0	0	2311.58	0	0	0	0	0	0	193.347	0	0	0	0	0	0	0	0	0	0	0	0	0	0	0	74.5602
102.024	483.076	789.461	1950.49	372.377	0	564.725	2166.78	1782.86	1602.84	1372.08	3094.02	0	0	1814.83	6197.19	1649.91	1001.94	401.094	4122.74	1592.52	4631.97	1048.94	834.485	1033.52	984.134	556.85	587.053	508.733	341.332	381.354	1006.38	633.954	862.11	142.393	563.25	842.014	1215.91	1084.9	739.382	412.778	974.723	1767.6
102.034	783.153	1090.95	2679.16	972.333	733.826	754.791	610.236	2043.55	1443.83	732.355	2942.8	600.954	1887.43	873.319	9021.94	1675.74	0	1787.41	7655.75	0	470.718	3048.54	261.477	1918.91	818.044	776.197	1617.61	692.985	2327.6	795.627	2927.42	1494.84	1084.23	1543.22	1082.81	304.339	891.885	1640.3	845.269	891.819	502.772	4340.11
102.042	1602.75	1221.98	2014.42	289.365	1674.51	1207.28	0	1314.59	908.463	2990.28	749.536	2130.36	865.425	1613.12	7978.14	2889.45	6239.26	0	3626.94	2545.11	3987.73	1334.63	2193.51	1080.58	425.441	917.811	1024.86	361.374	1506.11	534.779	1543.66	794.958	376.891	779.36	526.432	987.226	952.639	1305.72	1405.81	532.054	465.948	756.782
102.047	2578.11	10179.3	7129.95	6864.4	9898.01	8991.36	28450.1	22829.7	25987.3	25831.1	23879.9	3637.38	25734.5	29146.7	64665.6	38277.2	53747.9	33505.1	44755.7	55104.9	45189.8	3650.97	2630.53	6144.06	7689.66	9511.59	7327.69	7490.57	4963.95	2439.13	3688.75	3919.11	2421.01	2968.38	6379.91	3981.94	3185.2	5857.28	2151	2642.03	7336.53	7787.26
102.055	8340.02	47290.8	32694.1	39017.8	41209.3	31619.3	40568.7	30547.2	30235.1	38157.9	36199.7	10439.5	33091.7	33734.9	61691.2	30249.8	38185.9	23829.7	37401.5	49007.9	35730.2	21812.3	11059.1	25817.6	35535.1	41529.3	28278.6	32119.7	24937.6	17045.7	23209.9	22151.9	14055.3	5957.84	35973.4	28595.4	17817.7	10354.4	5936.91	6594.48	28973.2	30607.6
102.075	0	1450.22	1136.06	668.448	721.593	337.571	287.701	268.616	441.608	710.357	611.452	0	1271.32	741.441	8836.8	1047.45	1766.14	497.246	5464.23	0	744.954	454.447	0	1009.06	319.451	1354.56	631.112	821.664	828.814	356.085	0	593.63	573.387	0	1353.04	924.261	340.897	0	0	0	469.284	912.239
102.075	0	0	0	220.12	0	0	1086.31	0	720.784	273.44	0	0	598.747	1155.76	7631.55	0	0	0	2402.94	0	0	0	0	133.191	0	0	130.374	0	0	0	0	245.221	0	0	0	0	0	0	0	0	0	0
102.092	1124.31	1992.07	171.408	0	0	943.912	434.515	0	1003.24	1724.86	864.484	1043.89	0	1268.07	8191.12	1301.32	1106.89	681.676	3684.83	890.001	0	449.894	1482.73	284.426	377.445	0	417.818	0	0	105.092	493.413	0	354.609	1104.05	0	0	0	576.511	384.616	707.478	1501.47	694.505
102.098	0	0	0	0	0	0	0	677.264	0	0	0	0	605.017	0	11287.1	1128.71	1448.5	0	3364.81	810.793	1631.73	0	0	0	0	0	0	0	0	0	0	0	0	0	0	0	0	0	0	0	260.702	0
102.11	0	0	0	0	0	0	0	0	540.648	0	0	0	0	405.797	6891.76	814.542	1552.41	356.218	6182.16	0	1730.61	0	0	0	0	0	0	193.794	0	0	0	0	0	0	0	0	0	0	0	0	0	0
102.115	0	0	0	0	0	0	416.342	0	0	349.334	0	0	0	423.941	10480	0	1454.64	496.129	3044.79	1126.15	1323.64	0	135.195	0	0	0	0	0	0	0	0	0	0	0	0	0	0	0	0	0	0	0
102.134	0	250.982	0	0	0	0	614.212	336.132	0	245.57	0	0	668.949	1117.9	12005.1	369.055	398.783	396.589	3948.88	1101.86	0	0	0	0	0	0	0	0	0	0	0	0	0	0	0	0	0	0	0	0	0	95.2626
102.145	0	0	0	0	0	0	0	0	0	0	0	0	0	0	11602.7	701.411	0	357.28	5413.74	1502.02	1944.62	0	0	0	0	0	0	0	124.643	0	0	0	0	0	0	0	0	0	0	0	0	0
102.152	0	0	0	0	0	0	0	290.63	514.088	0	0	0	375.731	1065.41	8799.95	1459.13	1911.7	1116.43	3977.38	780.972	1001.27	0	0	0	0	0	0	0	0	0	0	0	0	0	0	176.963	0	0	0	0	0	0
102.161	0	138.706	0	0	0	0	0	238.347	0	436.206	395.732	0	0	0	10388.7	361.223	1451.42	0	3498.92	2694.16	0	0	0	0	0	0	0	0	0	0	0	0	0	0	0	0	0	0	0	0	0	68.4277
102.168	0	0	0	0	0	0	0	397.417	0	0	308.041	0	646.736	2244.08	8598.23	2627.48	2001.1	0	4189.8	0	1454.61	0	0	0	0	0	0	0	0	0	0	0	0	0	0	0	0	0	0	0	0	0
102.179	0	0	0	0	0	0	0	825.073	0	330.803	0	0	719.375	404.39	6489.21	693.536	4229	0	4253.72	0	552.347	0	0	0	0	0	0	0	0	0	0	0	0	0	0	0	0	0	0	0	0	0
102.187	0	0	0	0	0	0	615.442	626.076	318.956	0	0	0	0	716.022	8615.39	514.056	0	431.317	7254.27	2076.15	0	0	0	0	0	0	0	0	0	0	0	0	0	0	0	0	0	0	0	0	0	0
102.197	0	0	0	0	0	0	508.89	292.578	896.635	0	973.199	0	462.992	315.453	10106.9	663.789	778.099	0	4714.86	1032.44	1427.23	0	0	0	192.919	0	0	183.334	0	0	0	0	0	0	0	0	0	0	0	0	0	0
102.207	0	0	0	0	0	0	471.068	0	378.722	0	0	0	352.613	785.733	10865.2	392.622	1775.93	0	4930.37	1596.25	508.458	0	0	0	0	0	0	0	0	0	0	0	0	0	0	0	0	0	0	0	0	0
102.217	0	0	0	0	0	0	603.274	584.975	0	0	0	0	0	1435.95	12129	1810.96	2352.27	0	6339.23	0	1245.74	0	0	0	0	0	0	0	0	0	0	0	0	0	0	0	0	0	0	0	0	0
102.233	0	0	0	0	0	0	0	0	268.191	664.505	701.536	0	0	2017.56	12646.4	1631.31	3306.49	664.786	7120.35	0	2374.54	0	0	0	0	0	0	0	0	0	0	0	0	0	0	0	0	0	0	0	0	0
102.236	0	0	0	0	0	0	0	947.477	1823.65	0	379.166	0	409.837	2901.7	10146.5	2266.81	771.332	986.57	4665.36	0	1369.77	0	0	0	0	0	0	0	0	0	0	0	0	0	0	0	0	0	0	0	0	0
102.248	0	0	0	0	0	0	285.147	791.644	356.526	0	0	0	326.985	1051.99	9811.99	0	671.723	514.606	4953.99	0	1042.33	0	0	92.8568	0	0	0	0	0	0	0	0	0	0	0	0	0	0	0	0	0	0
102.257	0	0	0	0	0	217.214	0	1597.82	505.896	325.163	0	0	269.501	1712.17	12338	1323.03	2146.67	468.299	3211.31	1489.42	1826.23	0	0	0	0	0	0	0	0	0	0	0	0	0	0	0	0	0	0	0	0	0
102.269	0	0	0	0	0	0	0	681.345	0	0	0	0	0	1387.17	13049.9	2011.08	2588.34	1880.56	6832.58	3546.67	1608.07	0	0	0	0	0	0	0	0	88.4016	0	0	0	0	0	0	0	0	0	0	0	0
102.278	5560.49	0	207.939	0	0	469.346	469.039	1319.79	237.26	1209.16	0	7405.66	279.119	408.205	11252.7	1752.61	4011.92	1606.56	6938.81	3329.66	3481.73	0	8516.59	0	0	0	0	0	0	0	0	0	0	2939.58	0	0	0	4765.9	3135.57	5577.68	0	0
102.288	0	0	0	0	0	0	329.533	746.777	0	845.477	685.732	0	1506.41	2448.65	11196.6	0	4543.26	412.553	6676.77	2325.27	2374.78	0	0	0	0	252.141	0	0	0	0	0	0	0	0	0	0	0	0	0	0	0	0
102.297	0	0	214.253	0	0	0	0	1334.02	925.787	0	361.072	0	923.958	1548.51	12811.1	2296.75	2729.26	910.881	6068.48	4056.07	2927.94	0	0	0	0	0	0	0	0	0	0	0	0	0	0	0	0	0	0	0	0	0
102.312	0	0	0	0	0	0	354.523	355.449	612.827	0	0	0	0	1110.39	12383.1	2808.77	3472.76	2030.95	5886.25	0	2512.2	0	0	0	0	0	0	0	0	0	0	0	0	0	0	0	0	0	0	0	0	0
102.316	0	419.182	207.918	0	0	0	1005.07	0	2334.79	0	0	0	597.134	0	10926.1	0	1826.43	944.389	6748.18	0	4509.88	0	0	0	0	0	0	0	0	0	0	0	0	0	0	0	0	0	0	0	0	0
102.328	0	451.93	242.216	0	0	0	1944.59	0	709.013	0	0	0	944.171	1600.89	12873.4	1754.5	2314.31	1934.63	6556.82	0	1994.06	0	0	0	0	0	0	0	0	0	0	0	0	0	0	0	0	0	0	0	0	0
102.338	0	0	0	0	0	0	437.027	1132.87	857.306	0	292.401	0	385.863	1755.1	13337.4	1260.24	4007.73	2898.86	7864.08	2966.17	4516.81	0	0	0	0	0	0	0	0	0	0	0	0	0	0	0	0	0	0	0	0	0
102.346	0	0	0	0	0	0	290.013	0	1525.32	520.483	341.778	0	936.884	2073.41	12532.6	1760.66	1821.92	5146.92	7391.25	1393.93	2804.26	0	0	0	0	0	0	0	0	0	0	0	0	0	0	0	0	0	0	0	0	0
102.356	0	0	0	0	0	0	986.746	1271.04	0	0	0	0	0	1570.61	15345.1	2803.85	5330.36	2400.23	8524.54	1823.33	3593.89	0	0	0	0	213.283	0	0	0	0	0	0	0	0	0	0	0	0	0	0	0	0
102.374	0	0	0	0	0	0	921.344	421.963	477.334	482.582	330.972	0	601.443	1577.3	11656.1	577.138	4539.61	2339.2	10328.6	3276.27	5032.54	0	0	0	0	0	0	0	0	0	0	0	0	0	0	0	0	0	0	0	0	0
102.381	0	0	0	0	0	0	1674.67	1066.36	416.443	1175.58	282.361	0	0	2884.91	12779	3248.65	4723.72	2635.64	6793.86	3517.68	2798.27	0	0	0	0	0	0	0	0	0	0	0	0	0	0	0	237.957	0	0	0	0	0
102.388	0	0	0	0	0	0	574.701	477.277	1252.89	1726.79	0	0	579.843	2027.65	15882	2363.77	4397.91	1520.73	7693.69	4213.09	1651.17	0	0	0	0	0	0	0	0	0	0	0	0	0	0	0	0	0	0	0	0	0
102.397	0	374.855	0	0	0	0	590.363	486.591	1600.29	360.106	835.039	0	444.211	1463.99	12329.7	3216.47	3611.38	1862.05	9968.9	3457.63	3817.65	0	0	0	0	0	0	0	0	0	0	0	0	0	0	0	0	0	0	0	0	247.201
102.413	0	0	0	0	0	0	1366.61	0	877.678	0	1798.64	0	0	2668.93	15190.7	4236.06	2202.3	1173.83	6301.41	3791.46	2401.73	0	0	0	0	0	0	0	0	0	0	0	0	0	0	0	0	0	0	0	0	0
102.418	0	0	0	0	0	0	1857.2	2129.25	432.191	705.045	0	0	651.919	3716.95	13512.6	1643.16	3506.93	336.548	7060.03	2084	3761.16	0	0	0	0	0	0	0	0	0	0	0	0	0	0	0	0	0	0	0	0	0
102.427	0	0	0	0	0	0	1642.7	347.125	0	0	740.457	0	1411.61	2557.21	13477.4	3358.32	5054.37	589.433	6009.48	4788.47	4669.48	0	0	0	0	187.826	0	0	0	0	0	0	0	0	0	0	0	0	0	0	0	0
102.439	0	0	138.18	0	0	0	1611.5	3605.78	884.531	1588.27	1447.47	0	1048.19	2055.72	12975.1	3074.26	3218.83	1020.38	7646.51	3976.07	3828.73	0	0	0	0	0	0	382.52	0	0	0	0	0	0	0	0	0	0	0	0	0	0
102.449	0	0	0	0	0	0	3198.66	1066.08	1850.28	1776.23	408.42	0	817.84	4832.77	12501.1	3229.86	7602.46	1912.85	7566.88	5315.71	3567	0	0	0	0	0	0	0	0	0	0	0	0	0	0	0	0	0	0	0	0	0
102.455	0	162.332	163.21	0	0	0	469.627	967.512	1464.84	0	445.665	0	530.323	2773.58	18925.2	1686.86	5674.24	2573.3	9576.48	2685.61	4295.5	0	0	114.98	0	0	0	0	0	0	0	0	0	0	0	0	0	0	0	0	0	0
102.475	0	0	0	0	148.004	0	2262.98	1182.98	413.434	0	878.6	0	476.72	3676.44	15533	1323.63	5660.69	1985.25	10518.4	4998.97	4221.49	0	0	0	0	0	0	0	0	0	0	0	0	0	0	0	0	0	0	0	0	148.118
102.483	0	0	0	182.592	208.084	0	1892.21	1118.25	2301.2	624.309	1287.69	0	771.999	2153.16	12769.6	1995.04	4716.08	1918.52	9192.74	4970.22	2272.82	115.49	0	0	0	0	0	0	0	0	0	0	0	0	0	0	0	0	0	0	0	0
102.486	0	0	0	0	0	0	2168.17	672.209	820.046	1185.78	1533.72	0	1038.17	3765.24	16578.8	2010.89	4599.24	3107.39	7526.56	3312.66	6479.52	0	0	0	0	0	0	0	0	0	0	0	0	0	0	0	0	0	0	0	0	0
102.498	0	0	185.863	0	0	0	1293.66	452.697	0	669.2	486.382	0	372.228	3533.94	15282.4	811.031	6806.27	3479.89	8813.38	2871.16	4903.86	0	0	0	0	0	0	0	0	0	0	0	0	0	0	0	0	0	0	0	0	0
102.507	0	0	353.542	0	287.552	0	1082.46	1086.57	1927.55	385.566	0	0	0	5429.82	16365	2393.18	5143.13	4573.74	10910.4	5879.07	3416.18	129.091	0	0	0	0	313.127	0	0	0	378.537	190.917	82.158	0	0	0	0	0	0	0	0	1478.54
102.524	138.816	0	382.877	0	307.024	373.423	1753.19	1521.92	1456.73	599.632	2025.44	0	1620.84	4547.07	16276.6	4606.94	5227.87	4947.77	6141.02	7875.15	4304.45	0	163.507	0	0	0	0	0	0	0	0	0	87.8071	0	0	0	138.212	0	0	0	0	0
102.531	709.204	659.766	750.333	464.832	1038.36	0	2977.74	2043.31	2631.11	2488.31	3961.7	0	4116.37	5576.01	13271.2	9370.33	13185.5	2711.26	10260.8	6002.92	5037.08	1329.46	0	1258.86	1681.86	0	1091.54	311.632	2269.12	723.288	1232.33	1081.1	1051.58	0	0	1299.02	984.774	181.429	718.254	173.769	1033.94	999.373
102.537	145.383	807.146	723.262	0	533.406	0	1779.05	2089.44	4731.23	1080.02	1455.36	0	2691.36	5428.44	14584.2	5280.26	9944.65	5354.03	8932.63	8383.18	7249.6	347.714	0	232.119	0	211.611	0	300.688	496.534	0	109.572	291.955	0	0	172.011	0	319.038	238.288	344.624	0	0	0
102.547	0	317.177	0	0	0	0	1249.27	2033.1	1796.18	1787.69	0	0	0	3335.55	20222.5	5250.43	7582.05	6319.65	10619.3	4598.12	5651.98	0	0	193.332	0	0	0	0	151.076	0	0	0	0	0	0	0	0	0	0	0	0	0
102.558	0	478.068	308.058	0	223.241	0	6129.24	2446.89	1717.86	1979.4	912.832	0	348.505	6378.46	14758.3	7530.07	7803.22	2828.28	13570.2	7035.15	7214.29	986.872	0	1236.01	980.33	1375.18	1634.72	1684.58	547.478	939.16	923.986	1562.88	571.962	0	1329.59	1419.82	713.652	0	0	0	183.475	149.452
102.569	0	219.785	0	0	0	0	2579.42	1466.87	598.603	1275.64	1474.07	0	2498.81	2685.24	14793.3	2816.03	4408.53	3397.04	12690.4	8523.61	5304.68	0	0	0	0	0	0	0	0	0	0	0	0	0	0	0	0	0	0	0	0	0
102.579	0	0	0	0	281.012	0	3009.4	1950.87	1599.19	1278.63	303.757	0	1055.07	6251.97	15506	8105.68	12176.7	3477.28	7506.25	6528.31	4412.85	0	0	0	0	0	0	0	0	0	0	0	0	0	0	0	0	0	0	0	0	0
102.589	0	0	0	0	0	0	3428.81	1680.72	1386.9	369.075	1556.38	0	377.093	2807.02	17387.1	3410.62	11353.3	4750.66	9177.65	7749.87	6300.69	0	0	0	0	0	0	0	0	0	0	0	0	0	0	0	0	0	0	0	0	0
102.6	0	215.209	0	0	0	0	2282.7	1471.87	1965.26	834.127	710.026	0	937.843	3727.99	17306.4	7371.88	6095.96	4196.03	9360.97	5242	4412.98	0	0	0	0	0	0	0	0	0	0	0	0	0	0	0	0	0	0	0	0	0
102.612	0	0	0	0	0	0	1926.67	2313.54	2275.23	980.074	2081.55	0	664.062	5349.96	21427.9	4999.47	10246.4	5527.05	9588.16	7346.57	5707.76	0	0	0	0	0	0	0	0	0	0	0	0	0	0	0	0	0	0	0	0	0
102.62	0	203.112	0	0	0	0	5160.15	2349.79	386.76	1294.41	1296.25	0	884.161	5197.11	19150.1	5425.27	11591.4	1470.65	12721.5	5368.36	6005.3	48.9104	0	0	0	0	0	0	0	0	0	105.846	0	0	0	0	0	0	0	0	213.537	0
102.629	0	0	0	0	0	0	1899.2	3367.24	2532.99	1444.69	722.264	0	2817.77	4578.55	16526.2	6012.69	10902.7	2827.29	11661.4	5475.46	7130.67	0	0	163.629	0	0	0	0	168.59	0	0	0	0	0	0	0	0	0	0	0	309.682	249.199
102.643	0	0	0	0	0	0	3809.54	2746.16	2271.47	847.167	996.165	0	2093.76	6405.96	20354	6349.87	10313	4451.06	9683.56	8017.66	7500.67	0	0	0	0	0	0	0	89.039	0	0	0	0	0	0	0	0	0	0	0	0	0
102.647	0	0	0	0	0	0	3961.64	1666.18	1183.44	1967.34	0	0	1897.26	5346.21	20485.4	5280.56	11432.7	3300.23	12075.4	6973.48	5829.64	0	0	0	0	196.964	0	0	0	0	0	0	0	0	0	0	0	0	0	0	0	195.644
102.656	0	0	0	0	0	0	4878.64	3059.76	1982.39	2361.18	1474.63	0	3066.11	5958.52	17724.5	7032.5	8633.41	4851.63	13273.2	9454.78	8501.61	0	0	0	0	0	0	0	0	0	0	0	0	0	0	0	0	0	0	0	0	106.145
102.665	0	0	299.434	0	0	421.682	4249.61	1178.12	1279.38	695.038	1627.94	0	2868.7	7355.82	17520.7	6851.3	6830.19	4218.28	9951.16	9501.48	5305.14	0	0	0	0	0	0	0	0	0	0	0	0	0	0	0	0	0	0	0	0	0
102.68	0	209.77	0	0	0	0	4284.79	1737.63	613.45	2113.36	1292.06	0	1719.01	5709.34	18043.9	7810.43	8184.31	4098.86	13987.8	5161.97	6275.81	0	0	0	0	0	0	0	0	0	0	0	108.573	0	0	0	0	0	0	0	0	0
102.692	0	0	0	0	0	214.15	2893.28	4924.27	1617.81	1657.75	2344.8	0	2974.35	3312.84	18679.1	6209.7	8525.19	5016.2	11713.7	10639.3	10028.3	0	0	0	0	0	0	0	0	0	0	0	0	0	0	0	0	138.938	0	0	0	203.366
102.705	0	0	0	0	0	0	6975.44	1475.55	3451.23	1933.38	1886.98	0	2965.76	7066.39	17675.6	9300.95	12029.9	9649.98	12714.1	10223	8927.29	0	0	0	0	0	0	0	0	0	0	0	0	0	0	0	0	0	0	0	0	0
102.707	0	0	0	0	210.536	0	5473.12	3863.77	3489.44	1675.89	1959.09	214.064	1731.57	5850.77	19956	9192.03	11085.3	4946.57	12729.7	11269.7	8740.52	0	0	0	0	0	0	0	0	0	0	0	0	0	0	0	0	0	0	0	187.869	0
102.718	0	226.23	0	0	0	0	4252.67	3535.09	2752.01	4030.75	2819.97	0	2094.25	5836.51	20677.1	8654.01	12647	8226.06	14924.4	10859	10007.5	0	0	0	0	0	0	0	0	0	0	0	0	0	0	0	0	0	0	0	204.188	0
102.731	0	180.772	229.88	0	0	0	3397.45	3438.42	1917.57	1747.25	2208.1	0	1425.22	4688.78	20513.6	10753.1	10040.9	6352.41	12954.4	12206.5	11955.1	0	0	0	0	0	0	0	0	0	0	0	0	0	0	0	0	0	0	0	0	0
102.744	0	383.57	0	0	0	0	4275.69	4322.52	2679.57	1881.54	2870.99	0	3215.82	5076.9	21564.9	6047.3	15595.9	8249.83	13628.6	6747.39	7510.87	0	0	0	0	0	0	184.204	0	0	0	0	0	0	0	0	0	0	0	0	0	0
102.754	0	0	0	0	0	0	4919.66	4915.44	2215.13	3023.43	980.488	0	3716.4	5193.02	21977.9	7565.5	13926.1	3112.42	12606.8	6217.97	9098.19	0	0	0	0	0	0	0	0	0	0	66.5278	0	0	0	0	0	0	0	0	0	0
102.758	0	0	0	0	0	0	5503.51	4898.11	2759.6	1203.88	1890.45	0	3503.56	10570.9	20353.1	9267.9	11736.1	3983.9	13091.8	14695.3	10182.6	0	0	0	0	0	0	282.64	0	0	122.3	0	0	0	0	0	0	0	0	0	0	0
102.774	0	0	0	0	0	0	3124.82	2382.69	3066.19	2785.55	1212.35	0	3324.51	6962.38	23720.1	8777.49	15105.4	5630.89	11268.7	9961.66	11282.9	0	0	0	0	0	0	0	89.6851	0	0	0	0	0	0	0	0	0	0	0	0	0
102.78	0	183.806	0	0	0	0	4218.33	3870.98	4588.52	3135.5	2153.14	0	4835.36	7033.66	22731.6	8396.56	16682.1	6707.67	14166.7	8444.28	10360.3	0	0	0	0	0	0	0	0	0	0	0	0	0	0	0	0	0	0	0	0	139.187
102.795	0	0	0	0	347.909	0	7290.72	4684.14	3709.61	2758.2	4738.63	0	2033.86	5584.29	24048.4	11854.9	18236.6	7226.39	13219.4	15079.8	14020.6	0	0	0	0	0	0	0	0	0	0	98.2527	0	0	0	0	0	0	0	0	0	325.138
102.802	0	0	0	0	0	0	7261.61	4844.41	5436.35	4262.73	1178.96	0	1102.17	7817.52	24911.5	10173.6	13978.5	6640.6	14728.8	14633.2	12719.3	0	0	114.127	0	0	126.067	133.996	0	0	0	0	0	0	0	0	0	0	0	0	0	0
102.811	0	0	0	0	0	0	7588.85	5996.91	2510.73	2947.86	2069.93	0	3257.62	6917.86	27164.8	11084	11485.3	8212.87	11789	11893.5	9752.04	0	0	0	0	0	0	0	0	0	0	0	0	0	0	0	0	0	0	0	149.664	172.817
102.817	0	0	0	0	0	0	6290.25	4681.79	5262.42	5947.66	1503.3	0	4265.63	10048	24225.5	8714.77	19041.7	4811.77	14843.8	17983.8	12312.8	0	0	0	0	0	0	0	0	0	0	0	0	0	0	0	0	157.465	0	0	0	0
102.832	0	227.927	91.3971	0	0	0	4587.52	4976.13	5929.57	5671.78	2845.29	0	2448.09	9067.28	26219.5	9101.56	14857.7	7468.62	17430.9	12456.6	14534.8	0	0	0	0	0	0	0	0	0	0	0	0	0	0	0	0	0	0	0	0	93.263
102.838	0	0	0	291.835	0	0	10791	5580.67	6048.67	5961.64	3066.65	0	5572.61	8760.26	20233.5	9972	13143.7	12341	12238.3	13646.7	14188.9	0	0	0	0	0	0	165.636	0	0	0	0	0	0	0	0	0	0	0	0	0	83.8385
102.851	0	0	238.611	0	0	0	6907.77	3910.03	3469.76	3867.71	3327.3	0	5207.83	7691.57	27231.8	10476.3	13409.2	7007.7	18302.6	15341.1	13026.6	0	0	0	0	0	0	0	0	0	0	0	0	0	0	109.217	0	0	0	0	0	0
102.863	0	0	0	0	0	0	5209.51	3896.87	4268.26	4663.61	2648.43	0	4194.53	11730.1	25595.6	10576.1	14530.3	11418.7	15388.6	13640.8	8100.75	0	0	0	0	230.484	0	0	0	0	0	0	0	0	0	0	0	0	0	0	465.497	0
102.873	0	914.176	0	0	0	0	8800.6	6993.32	6539.56	3844.48	602.971	0	4731.54	7979.67	24099.1	13600.9	19246.1	10393.4	16621.5	15171.7	15231.8	0	0	0	0	0	0	0	166.807	0	0	0	0	0	0	0	0	0	0	0	0	213.413
102.884	0	369.155	0	0	0	238.099	9688.92	7625.03	7026.03	3491.68	3114.81	0	2004.61	12265.3	27206.1	12268.1	13682.5	4030.84	15517.2	14485.5	7516.91	0	0	0	0	0	0	202.164	0	0	0	130.831	0	0	0	0	0	0	0	0	139.009	162.55
102.892	0	0	0	0	0	0	10779.7	7105.33	5463.61	2726.29	1959.12	0	4866.22	6691.13	24818	14355.8	14717	12144	14294.3	14909.7	13250.7	0	0	0	0	0	134.26	0	101.954	114.492	0	0	0	0	0	0	0	0	0	0	319.71	405.224
102.901	0	314.818	0	0	286.364	0	5216.95	7379.42	5351.97	6448.65	4706.51	0	4095.87	13453.7	31603.2	11155.2	20360.5	9252.4	17952.9	17582.3	12118.1	0	0	185.681	0	0	0	0	0	0	0	0	0	0	0	0	0	0	0	0	0	158.633
102.906	0	0	150.988	0	0	0	8591.44	8948.36	5206.64	6262.75	2455.72	0	5965.27	11587.1	29118.2	15320.7	24029.9	7186.21	15460.6	14872.7	15088.4	0	0	0	0	0	0	0	0	0	0	0	0	0	0	170.557	0	0	0	0	0	358.641
102.918	0	370.701	0	0	0	0	10964.5	9608.69	6023.41	6363.88	5238.03	0	6870.14	11886.5	29071.6	12576.3	17753.9	10804.5	19424.4	15754.6	16808.7	0	0	196.116	0	0	0	216.709	136.939	0	0	62.071	0	0	0	0	0	0	0	0	0	152.122
102.934	0	168.253	0	0	0	181.938	8980.91	7400.05	8515.33	7687.4	4750.77	0	4560.94	9612.53	31975.8	14425.1	16339.5	12312.9	18077.2	18024.1	14234.7	0	0	0	0	0	0	0	0	0	0	0	0	0	0	0	0	0	0	0	0	0
102.943	0	393.062	553.464	281.843	155.618	210.816	9802.88	7543.5	11743.1	5710.48	4589.04	0	7895.97	6770.39	29567.6	17336.8	21266.6	9985.55	19914.9	16960.5	13333.8	0	0	161.246	0	0	0	0	0	0	146.137	0	83.4623	0	0	159.004	0	0	0	0	296.335	191.94
102.95	0	372.632	0	0	0	0	11539.5	10202.7	10309.8	4389.9	4656.92	0	6581.91	12030.3	32461.7	16073.7	19726.7	14560.6	22262.4	23988.9	21135.2	0	0	0	0	0	0	0	0	0	0	0	0	0	0	0	0	0	0	0	164.111	81.1076
102.96	162.97	597.125	203.257	0	233.722	0	9284.32	10265.1	6288.76	7405.48	4718.08	0	6313.92	13730.2	32175.4	13824.7	20056.9	13221.8	17700.7	16984.7	24398.4	64.4041	0	232.572	203.864	0	0	206.912	379.1	0	0	0	97.0432	0	236.684	0	93.4542	0	0	140.148	0	143.724
102.966	0	450.898	602.395	515.834	0	0	10569.5	8679.17	11139.8	7701.2	5899	0	8710.88	15375	29167.3	23104.3	23977.6	14891.9	20696.9	19035.8	22134.6	0	0	0	0	0	0	0	501.441	0	105.529	0	0	77.4124	140.48	0	0	0	0	0	187.712	1201.99
102.982	0	162.493	0	315.469	305.134	0	10161.6	7850.64	5695.14	6488.56	5690.48	0	6981.28	7669.09	25177.9	12060.4	18153.7	9488.74	16429.3	12527.2	11635.2	114.551	0	387.369	265.793	0	0	0	120.889	0	0	0	0	0	0	0	0	0	0	0	0	333.105
102.99	0	0	0	0	0	0	0	0	326.474	1140.01	1107.87	0	474.076	1389.51	3362.84	1670.73	3355.52	542.628	866.206	0	0	0	0	0	0	0	0	0	0	0	0	0	0	0	0	0	0	0	0	0	0	0
1020.01	0	0	0	0	0	389.459	0	412.931	0	0	0	0	0	0	0	0	0	0	0	0	0	345.223	0	0	0	0	0	0	0	0	947.776	0	0	0	0	0	0	0	0	0	0	0
1020.07	0	0	0	0	0	0	0	0	0	0	0	0	0	0	0	0	0	0	0	0	0	725.344	0	517.178	0	1182.1	978.938	3109.22	705.602	0	0	0	0	0	767.895	288.749	2488.21	0	0	0	0	0
1020.08	0	0	0	0	0	0	0	376.746	0	0	0	0	0	0	0	0	0	0	0	0	0	0	0	915.472	0	0	2048.74	1911.17	1917.88	1419.27	3650.73	2185.76	0	0	829.124	0	1745.08	0	0	0	0	0
1020.09	0	0	0	0	0	0	266.139	0	0	0	0	0	0	0	0	0	0	0	0	0	0	0	0	871.721	0	426.726	0	694.172	797.761	0	0	873.093	0	0	1232.94	0	3189.19	0	0	0	0	0
1020.1	0	0	0	0	0	0	0	0	0	0	0	0	0	0	0	0	0	0	0	0	0	535.872	0	594.523	0	0	0	640.909	381.593	0	756.962	1374.89	0	0	0	221.526	0	0	0	0	0	261.179
1020.11	0	0	0	0	0	0	253.895	0	0	0	0	0	0	0	0	0	0	0	0	0	0	367.161	0	500.93	0	0	0	0	0	0	0	1573.79	0	0	0	0	446.562	0	0	0	0	0
1020.15	0	0	0	0	0	0	0	0	0	0	0	0	0	0	0	0	0	0	0	0	0	0	0	0	0	458.26	0	571.99	0	1404.63	0	878.541	0	0	0	0	0	0	0	0	0	249.592
1020.16	0	0	0	0	0	0	0	0	0	0	0	0	0	0	0	0	0	0	0	0	0	0	0	1053.42	0	0	0	358.883	0	0	807.353	0	0	0	0	0	0	0	0	0	0	0
1020.17	0	0	0	0	0	0	0	0	0	0	0	0	0	0	0	0	0	0	0	0	0	0	0	0	0	999.025	0	1011.92	0	1132.1	0	0	639.704	0	716.106	0	375.745	0	0	0	0	0
1020.18	0	0	0	0	0	0	0	0	0	0	0	0	0	0	0	0	0	0	225.952	0	0	1131.16	0	0	0	0	0	0	976.377	0	0	715.64	0	0	0	0	0	0	0	0	0	0
1020.19	0	246.12	398.284	0	185.931	0	0	0	0	0	0	0	0	0	0	0	0	0	0	0	0	0	0	311.226	0	0	0	0	0	0	0	0	0	327.061	0	0	0	0	0	0	264.504	0
1020.2	0	0	0	0	0	0	0	0	0	0	0	0	292.949	0	0	0	0	0	0	0	0	0	0	0	313.917	0	0	0	0	0	311.69	0	0	0	643.521	0	0	0	0	0	161.084	0
1020.22	0	0	0	0	0	0	0	0	0	0	0	0	0	0	0	0	0	0	0	0	0	0	0	828.884	0	0	0	0	291.89	615.916	0	0	0	0	0	0	0	0	0	0	0	0
1020.24	0	0	0	0	0	0	0	400.327	0	0	0	0	0	0	0	0	0	0	0	0	0	447.597	0	0	0	0	0	0	0	0	682.999	0	0	0	0	0	0	0	0	0	0	0
1020.26	0	0	0	0	0	0	0	0	0	0	0	0	0	0	0	0	0	0	0	0	0	1343.74	0	0	496.866	0	0	0	0	0	815.488	1252.15	0	0	0	0	0	0	0	0	0	0
1020.27	1812.89	0	0	725.115	0	829.633	0	0	0	0	0	764.716	0	0	0	0	0	0	0	0	0	0	2155.04	0	436.449	0	0	0	0	0	689.619	0	0	0	0	0	0	2355.97	0	1989.39	360.554	0
1020.28	0	0	0	0	0	0	0	0	0	0	0	0	0	0	0	0	0	0	0	0	0	0	0	0	0	362.743	0	0	0	0	0	0	0	0	0	0	386.691	0	566.973	0	0	0
1020.29	0	0	0	0	0	0	0	0	639.144	0	0	0	0	0	0	0	0	0	0	0	0	0	0	0	0	0	527.263	0	0	0	495.778	0	0	0	0	0	0	0	0	0	0	0
1020.32	0	0	0	0	0	0	0	0	0	0	0	517.907	0	0	0	0	0	0	0	0	0	0	0	1069.6	0	672.753	0	842.367	770.214	0	762.519	1070.17	0	0	0	0	0	0	0	0	0	0
1020.33	340.926	0	0	0	0	0	0	0	0	0	0	0	0	0	0	0	0	0	0	0	0	319.052	655.775	0	0	0	1307.79	0	0	866.873	0	417.188	0	383.411	0	0	328.324	0	1035.16	1544.71	0	0
1020.34	0	0	0	0	0	0	0	325.192	0	0	0	0	0	0	0	0	527.653	0	0	0	0	383.269	0	0	0	0	676.634	1733.14	556.822	0	0	0	0	448.682	1026.15	321.616	719.396	0	0	0	0	0
1020.35	0	0	0	0	0	0	0	0	0	0	0	0	0	0	272.385	0	0	0	0	0	0	0	0	3024.26	0	0	0	393.578	455.303	0	1280.06	2010.08	0	0	0	643.579	0	0	0	0	0	0
1020.37	0	0	0	0	0	0	0	0	0	0	773.32	0	0	0	0	0	0	0	0	0	0	418.847	0	0	0	617.744	0	0	489.255	967.442	434.097	1438.78	0	0	0	0	0	0	0	0	0	0
1020.38	0	0	0	0	0	0	0	0	0	0	0	0	0	0	0	0	0	0	0	0	0	0	0	791.047	0	0	347.842	1275.18	0	0	0	1045.72	0	0	0	0	615.987	0	0	0	0	0
1020.39	0	0	0	0	0	0	0	0	0	0	0	0	0	0	0	0	0	0	0	0	0	0	0	865.867	0	0	501.463	1261.26	0	0	1533.28	775.431	0	0	0	0	1885.02	0	0	0	0	0
1020.4	0	0	0	0	0	0	0	0	0	0	0	0	0	0	0	0	0	0	0	0	0	0	0	0	0	492.474	0	0	0	0	0	368.558	1182.14	0	0	0	0	0	0	0	0	0
1020.43	0	0	0	0	0	0	0	0	0	0	0	0	0	0	0	0	0	0	0	0	0	0	0	685.627	0	0	0	0	0	1092.43	0	0	1864.09	0	0	0	0	0	0	0	0	0
1020.45	0	0	0	0	0	0	0	0	0	0	0	0	0	0	0	0	0	0	0	0	0	0	0	0	0	0	0	0	614.555	0	780.02	657.747	0	0	0	0	0	0	0	0	0	0
1020.56	0	0	0	0	0	0	0	0	0	0	0	0	0	0	0	0	0	0	0	0	0	0	0	0	0	0	0	0	0	520.468	0	843.375	0	0	0	1923.21	0	0	0	0	0	0
1020.57	0	0	0	0	0	0	0	0	0	0	0	0	0	0	0	0	0	0	0	0	0	2278.23	0	1937.96	6360.29	3416.01	4446.61	7479.99	4341.42	3434.94	6027.49	2976.02	2914.78	0	7430.91	4076.67	2832.25	0	0	0	0	0
1020.58	0	0	0	0	0	0	0	0	0	0	0	0	333.574	0	0	199.453	0	0	0	0	0	2194.67	0	3752.88	0	450.786	2217.67	0	0	0	0	2200.56	0	0	0	0	2838.83	0	0	0	0	0
1020.59	0	0	0	0	0	0	0	0	0	0	0	0	0	0	0	0	0	269.365	0	0	0	0	0	1194.41	0	451.769	611.598	553.48	1638.67	527.022	822.631	1122.1	2349.32	0	647.655	855.414	1798.93	0	0	0	0	0
1020.6	0	0	0	0	0	0	0	0	0	0	532.196	0	0	0	0	0	0	0	0	0	0	2644.78	0	330.027	0	0	876.255	0	2818.6	0	3409.36	4089.37	0	0	0	407.221	0	0	0	0	0	0
1020.61	0	0	0	0	0	0	0	0	0	0	0	0	0	0	0	0	0	0	0	0	0	727.901	0	636.403	0	0	0	425.15	0	0	0	2216	564.345	0	0	0	1106.9	0	0	0	0	0
1020.68	0	0	0	0	0	0	0	0	0	0	0	0	0	0	0	0	0	0	0	0	0	709.529	0	0	0	0	535.755	0	0	0	697.496	0	0	0	0	0	0	0	0	0	0	0
1020.71	0	0	0	0	0	0	0	554.048	0	0	0	1123.08	0	0	0	0	0	0	0	0	0	0	0	0	0	0	0	538.693	0	0	0	0	0	0	0	0	0	0	0	0	0	0
1020.76	0	0	0	0	0	0	0	0	0	0	0	0	0	0	0	0	0	536.364	0	0	0	1734.35	0	679.186	0	0	0	0	454.238	0	0	547.372	0	0	429.332	0	0	0	0	0	0	0
1020.78	0	0	0	0	0	0	0	0	0	0	0	0	0	0	0	0	0	0	0	0	0	477.743	0	1730.19	0	390.71	629.178	1197.27	0	0	0	0	0	0	0	0	942.5	0	0	0	0	0
1020.79	0	0	0	0	0	0	0	0	0	0	0	0	0	0	0	0	0	0	0	0	0	470.642	0	556.534	0	717.004	630.792	0	0	0	1311.35	3238.32	651.787	0	0	317.206	418.785	0	0	0	0	0
1020.8	0	0	0	0	0	0	0	0	0	0	428.115	0	0	0	0	0	0	0	0	0	0	949.533	0	0	0	0	0	558.431	0	0	0	0	0	0	0	0	0	0	0	0	0	0
1020.82	0	0	0	0	0	0	0	0	0	0	0	0	0	0	0	0	0	0	0	0	0	0	0	0	0	0	816.866	465.509	0	0	0	0	0	0	0	0	563.389	0	0	0	0	0
1020.83	0	0	0	0	0	0	0	0	0	0	0	662.596	0	0	0	0	0	0	0	0	0	0	0	0	0	0	1065.48	314.886	0	0	0	0	0	0	0	325.949	0	0	0	0	0	0
1020.84	0	0	0	0	0	0	0	0	0	0	0	0	0	0	0	0	0	0	0	0	0	0	0	793.979	0	804.864	695.723	0	0	0	0	0	636.7	0	0	0	999.387	0	0	0	0	0
1020.85	0	0	0	0	0	0	0	366.479	0	0	0	0	0	0	0	0	0	0	0	0	0	1033.37	0	331.445	0	0	918.139	2048.78	0	0	425.798	3498.57	992.047	0	0	0	462.672	0	0	0	0	0
1020.86	0	0	0	0	0	0	0	0	0	299.528	0	0	763.446	601.877	1386.31	341.058	554.953	0	0	0	0	0	0	0	0	0	0	0	0	0	0	861.047	0	0	0	0	774.491	0	0	0	0	0
1020.87	0	0	0	0	0	0	0	0	0	0	0	0	0	0	0	0	0	0	0	0	0	0	0	724.128	0	0	0	633.352	486.503	844.622	757.558	0	0	0	0	0	0	0	0	0	0	0
1020.9	0	0	0	0	0	0	0	0	0	0	0	0	0	0	0	0	0	0	0	0	0	0	0	535.593	0	0	0	0	0	0	2326.08	0	0	0	717.221	0	0	0	0	0	0	0
1020.92	0	0	0	0	0	0	0	0	0	0	0	0	0	0	0	0	0	0	0	0	0	0	0	0	0	483.382	0	535.021	621.23	0	0	0	0	0	0	0	0	0	0	0	0	0
1020.93	0	0	0	0	0	281.697	0	0	0	0	0	0	0	0	0	0	0	0	0	0	0	734.692	0	0	0	0	0	0	0	0	0	1216.96	597.052	0	0	0	0	0	0	0	0	0
1020.94	0	0	0	0	0	0	0	0	0	0	0	0	0	0	0	0	0	0	0	0	0	0	0	0	437.254	0	672.637	0	0	0	0	871.909	0	0	0	0	0	0	0	0	0	0
1020.96	0	0	0	0	0	0	0	0	0	0	0	0	0	0	0	0	0	0	295.374	0	0	789.158	0	0	0	0	0	0	580.774	0	0	554.11	0	0	0	0	0	0	0	0	0	0
1020.98	0	0	0	0	0	0	0	0	0	0	0	0	0	0	0	0	0	0	0	0	0	0	0	935.908	0	286.647	0	0	0	1023.26	1218.96	0	0	0	1045.72	0	0	0	0	0	0	0
1020.99	0	0	0	0	0	0	0	0	0	0	0	0	0	0	0	0	0	0	0	0	0	665.385	0	0	0	514.847	865.426	1610.54	484.228	0	657.932	0	0	0	0	0	0	0	0	0	0	0
1021	0	0	0	0	0	0	0	0	0	0	0	0	0	0	0	0	0	0	0	0	0	0	0	679.3	0	0	607.96	0	0	0	0	1115.62	746.849	0	0	0	1306.48	0	0	0	0	0
1021.06	0	0	0	0	0	0	0	0	0	0	0	0	0	0	0	0	0	0	0	0	0	0	0	1400.24	332.431	3506.69	1264.93	1248.76	432.632	0	0	0	0	0	869.946	0	883.155	0	0	0	0	0
1021.07	0	0	0	0	0	0	0	0	0	0	0	0	0	0	0	0	0	0	0	0	0	693.147	0	0	311.138	0	0	621.827	0	0	0	0	0	0	288.678	0	0	0	0	0	0	0
1021.08	0	0	0	0	0	0	0	0	0	0	0	0	0	0	0	0	0	0	0	0	0	987.819	0	2316.05	474.108	0	0	0	0	0	0	1525.41	2705.35	0	2354.56	0	0	0	0	0	0	0
1021.09	0	0	0	0	0	0	0	0	0	0	0	0	0	306.474	0	0	0	0	0	0	0	1853.85	0	0	0	526.353	1524.07	1169.24	1032.37	1073.84	0	0	810.739	0	981.269	0	2629.8	0	0	0	0	0
1021.1	0	0	0	0	0	0	0	0	0	0	0	0	0	0	0	0	0	371.613	0	352.117	0	0	0	669.146	0	0	1990.27	678.331	705.17	518.706	0	1107.9	0	0	0	416.189	0	0	0	0	0	0
1021.12	0	0	0	0	0	0	0	544.81	0	0	0	0	0	0	0	0	0	0	0	0	0	0	0	0	0	0	0	0	561.544	602.695	677.951	0	0	0	0	0	0	0	0	0	0	0
1021.16	0	0	0	0	0	0	0	0	0	0	0	0	0	0	0	0	0	0	0	0	0	878.752	0	557.094	0	0	0	0	0	0	859.47	0	0	0	0	0	0	0	0	0	0	0
1021.18	2274.36	991.407	1280.17	1805.13	1497.95	2713.78	4418.37	1166.2	1941.44	1702.35	1514.85	11039.3	2258.8	3340.06	5469.52	1142.99	1743.44	1353.1	3256.93	2653	3697.8	0	13738.5	0	1357.2	772.273	0	763.335	761.371	0	717.985	0	0	3529.59	382.336	0	0	1681.75	4784.26	9523.3	754.622	220.551
1021.19	7593.73	1486.48	584.014	1504.09	2290.59	3702.58	2287.23	2727.96	724.945	2511.55	2293.29	1647.59	2420.62	1856.89	1728.69	1833.82	3472.91	2805.21	2269.58	3032.03	440.009	936.574	3137.38	1811.84	2047.73	2353.2	2303.5	2471.57	2446.63	3297.49	0	1033.42	1287.9	0	985.246	1615.07	0	4941.77	373.465	2033.13	1350.6	548.127
1021.2	0	0	0	0	0	0	0	0	0	0	0	0	0	0	0	0	0	0	0	0	0	0	0	578.43	0	395.449	342.076	0	353.174	0	595.157	1055.61	0	0	0	0	0	0	0	0	0	0
1021.24	0	0	0	0	0	0	0	0	0	0	0	0	0	0	0	201.96	0	0	0	0	0	0	0	0	0	0	865.179	0	0	799.377	0	621.064	0	0	0	0	0	0	0	0	0	0
1021.25	0	0	0	0	0	0	0	0	0	0	0	0	0	0	0	0	0	0	0	0	0	1236.02	0	1378.77	0	0	0	0	0	0	0	836.549	0	0	0	0	0	0	0	0	0	0
1021.27	0	0	0	0	0	0	0	0	0	0	0	0	0	0	0	0	0	0	0	0	0	0	1609.92	1218.76	0	0	0	0	0	0	807.022	0	0	0	0	0	0	0	0	0	0	0
1021.28	0	0	0	0	0	0	0	0	0	0	0	0	0	0	0	0	0	0	0	0	0	604.966	0	830.249	0	0	0	448.404	0	0	0	0	0	0	0	0	0	0	0	0	0	0
1021.3	9152.86	441.463	488.515	1356.68	1287.03	3978.97	0	0	0	0	283.313	15632.5	628.57	0	0	0	1142.53	0	687.583	774.665	384.372	0	16089.8	0	618.441	315.844	383.415	0	0	0	0	0	0	6381.85	0	390.214	0	8786.58	8773.79	11493.4	886.774	0
1021.31	0	0	0	0	0	0	0	0	0	0	0	0	0	0	0	0	0	0	0	0	0	0	0	624.633	0	0	0	0	0	0	0	673.581	0	0	0	0	0	0	0	0	0	311.238
1021.32	1379.83	528.843	310.063	0	0	234.134	0	0	0	0	0	2467.42	0	0	356.512	0	0	0	0	0	0	0	1200.63	0	0	543.21	0	0	0	0	0	0	0	0	280.646	0	0	0	1659.47	0	487.868	0
1021.33	679.278	0	0	0	659.728	0	566.299	415.151	0	0	310.996	0	0	0	0	209.365	0	0	0	319.033	0	0	0	0	691.709	451.109	0	291.189	0	0	0	0	0	0	395.607	0	0	0	435.964	1769.94	297.967	0
1021.34	517.179	0	0	0	0	0	0	0	0	0	0	0	0	0	0	0	0	0	0	0	0	485.382	0	1148.07	0	332.036	352.895	0	0	1214.6	0	0	0	1104.93	398.808	857.904	0	0	0	0	0	356.839
1021.35	656.55	0	0	0	0	0	0	0	0	0	0	0	0	0	0	0	0	0	0	0	0	1145.49	0	520.349	493.142	0	0	0	0	0	864.028	1160.72	0	0	502.392	0	1238.6	0	0	0	0	0
1021.36	0	0	0	232.669	0	0	0	0	408.365	0	0	0	0	0	0	0	0	0	0	0	0	0	0	0	0	0	0	0	0	0	726.14	482.963	0	0	0	0	0	0	0	0	0	0
1021.37	0	0	0	0	0	0	0	0	0	0	0	0	0	0	0	0	0	0	0	0	0	0	0	0	0	841.651	532.517	0	0	0	967.062	1443.43	926.683	0	0	0	0	0	0	0	0	0
1021.38	0	0	0	0	0	0	0	0	0	0	0	0	0	0	0	0	0	0	0	0	0	0	0	0	0	0	0	548.557	0	0	508.897	0	0	0	611.6	0	0	0	0	0	0	0
1021.39	0	0	0	0	0	0	0	372.616	0	0	0	0	0	0	0	0	0	0	0	0	0	0	0	689.587	0	0	1228.4	1042.35	1133.45	0	0	0	543.955	0	479.971	0	0	0	0	0	0	0
1021.4	0	0	0	0	0	0	0	0	0	0	218.944	0	0	0	0	0	0	0	0	0	0	1205.54	0	897.861	0	342.025	0	0	486.582	0	589.95	0	0	0	0	0	373.385	0	0	0	0	0
1021.44	0	0	0	0	0	0	0	0	0	0	0	0	0	0	0	0	0	0	0	0	0	0	0	539.769	0	0	0	0	0	0	0	506.825	0	0	0	0	960.687	0	0	0	0	0
1021.46	0	0	0	0	0	0	0	0	0	0	0	0	0	0	0	0	0	0	0	0	0	536.627	0	704.675	0	0	0	0	774.086	0	0	0	0	0	0	0	0	0	0	0	0	0
1021.49	0	0	0	0	0	0	0	0	0	0	0	0	0	0	0	0	0	0	0	0	0	674.159	0	0	0	0	0	0	1450.48	0	0	0	1310.32	0	0	0	0	553.622	0	0	0	0
1021.55	0	249.118	0	0	0	0	0	0	392.869	0	0	0	0	0	0	0	0	0	0	0	0	0	0	1190.09	0	0	0	0	0	0	0	0	0	0	0	0	0	0	0	0	0	369.804
1021.56	0	0	160.529	0	0	0	0	0	0	0	0	0	0	0	0	0	0	0	0	0	0	1118.57	0	757.571	2207.24	2463.5	1122.06	1467.39	683.454	2174.23	857.536	0	0	0	0	958.762	1019.84	0	0	0	0	0
1021.57	0	0	0	0	0	0	0	0	0	0	370.379	0	0	0	0	0	0	0	0	0	0	0	0	0	0	0	1573.26	0	882.112	0	1895.01	542.64	432.514	0	2105.29	2063.94	1089.63	0	348.079	0	0	0
1021.58	0	0	0	0	0	0	0	0	0	0	0	0	0	0	0	0	0	0	0	0	0	1370.56	0	0	0	369.755	556.618	1827.66	894.896	1950.52	1950.23	0	936.703	0	0	0	684.972	0	0	0	0	0
1021.59	0	0	0	0	0	0	0	402.514	301.202	0	419.326	0	0	0	0	0	0	0	0	318.367	0	1264.94	0	3739.03	903.428	1301.7	0	861.226	1078.79	1592.79	0	3046.37	2298.16	0	2953.74	396.823	380.501	0	0	0	0	165.627
1021.6	0	0	0	0	0	0	0	0	0	0	0	0	0	0	0	0	0	0	0	0	0	1662.35	0	560.052	0	0	2827.22	833.083	1368.44	2569.72	1224.74	2542.49	0	0	0	0	1833.5	0	0	0	0	0
1021.61	0	0	0	0	0	0	0	0	0	0	0	0	0	0	0	0	0	0	0	0	0	674.926	0	1192.76	0	464.979	0	0	0	0	0	1860.13	0	0	0	0	846.75	0	0	0	0	0
1021.62	0	0	0	0	0	0	0	0	322.675	0	0	0	0	0	0	0	0	0	0	0	0	605.019	0	555.768	0	0	0	0	0	0	425.35	0	0	0	0	0	0	0	0	0	0	0
1021.67	0	0	0	0	0	0	0	0	0	0	0	0	408.981	0	0	0	0	0	0	0	0	0	0	0	0	0	0	427.717	0	0	0	0	0	0	0	0	1036.72	0	0	0	0	0
1021.73	0	0	0	0	0	0	0	0	0	0	0	0	0	0	0	0	0	0	0	0	0	0	0	0	0	388.889	564.457	0	0	1144.14	0	717.805	0	0	0	0	0	0	0	0	0	0
1021.74	0	0	0	0	0	0	0	0	0	0	0	0	0	0	0	0	0	0	0	0	0	549.238	746.449	0	0	0	0	479.437	0	0	457.039	1594.23	0	0	0	0	0	0	0	0	0	0
1021.76	0	0	0	0	0	0	0	0	0	0	246.017	0	0	0	0	0	0	0	0	0	0	0	0	0	0	0	0	0	0	0	0	692.461	0	0	0	0	662.621	0	0	0	0	0
1021.77	0	0	0	0	0	0	0	470.142	0	0	0	0	0	0	0	0	0	0	0	0	0	0	0	0	0	0	558.334	0	0	0	0	1832.36	0	0	625.583	0	0	0	0	0	0	0
1021.79	0	0	0	0	0	0	0	0	0	0	0	0	0	0	0	0	0	0	0	0	0	668.169	0	0	0	0	0	0	0	1079.9	0	0	928.118	0	0	0	0	0	0	0	0	0
1021.8	0	0	0	0	0	0	0	0	0	0	0	0	0	0	0	0	0	0	0	0	0	0	0	0	0	521.117	592.757	583.931	803.003	1279.73	0	2253.53	0	0	0	0	0	0	0	0	0	0
1021.82	0	0	0	0	0	400.485	0	0	0	0	0	0	0	0	0	0	0	0	0	0	0	0	0	777.374	0	0	0	0	0	0	0	0	0	0	0	0	1360.19	0	0	0	0	0
1021.87	0	0	0	0	0	0	0	0	0	0	234.724	0	0	0	0	481.187	0	0	0	0	0	0	0	0	0	0	0	0	545.492	0	600.241	0	677.888	0	0	0	0	0	0	0	0	0
1021.88	0	0	0	0	0	0	0	0	0	0	0	0	0	0	0	0	0	0	0	0	0	0	0	0	0	0	0	0	0	0	0	713.202	0	0	457.082	0	352.624	0	0	0	0	0
1021.9	0	0	0	0	0	0	0	0	0	0	0	0	0	0	0	0	0	0	0	0	0	0	0	0	0	0	1275.81	0	0	0	0	400.595	0	0	2084.8	0	0	0	0	0	0	0
1021.91	0	0	0	0	0	0	0	0	0	0	0	0	0	0	0	0	0	0	0	0	0	1380.24	0	902.546	0	0	1622.45	1411.19	1196.29	638.768	552.996	0	0	0	0	0	0	0	0	0	0	0
1021.92	0	0	0	0	0	0	291.511	0	0	0	0	0	0	0	0	275.469	0	0	0	0	0	0	0	611.21	0	0	0	0	0	0	602.965	731.926	0	0	0	0	0	0	0	0	0	0
1021.93	0	0	0	0	0	0	0	0	0	0	0	0	0	0	0	0	0	0	0	0	0	357.573	0	0	0	0	0	472.3	667.447	1652.16	0	1512.86	0	0	0	0	859.826	0	0	0	0	0
1021.99	0	0	0	0	0	0	0	0	0	0	0	0	0	0	0	0	323.603	0	0	0	0	671.872	0	0	387.519	0	1146.86	632.684	0	0	0	0	803.01	0	374.158	0	0	0	0	0	0	0
1022	0	0	0	0	0	0	0	0	0	0	0	0	0	273.191	0	0	0	241.484	0	0	0	391.584	0	872.164	322.854	0	0	0	0	654.587	362.464	332.191	0	0	0	0	0	0	0	0	0	0
1022.06	0	0	0	0	0	0	0	0	0	0	0	0	0	0	0	0	0	0	0	0	0	720.241	0	1076.31	428.18	2188.14	514.457	1298.01	0	0	525.411	0	0	0	1341.39	373.444	0	0	0	0	0	0
1022.07	0	0	0	0	0	0	0	0	0	0	0	0	0	0	0	0	0	0	0	0	0	1373.01	0	0	0	436.744	0	719.842	416.414	0	387.464	1437.53	731.627	0	0	0	1059.08	0	0	0	0	0
1022.08	0	0	0	0	0	0	0	0	360.583	0	0	0	0	0	0	0	0	0	0	0	0	0	0	1658.25	0	0	0	332.842	941.384	0	885.546	857.167	1089.73	0	516.234	0	0	0	0	0	0	0
1022.09	0	0	0	0	0	0	0	0	0	504.423	0	0	0	0	0	0	0	0	0	0	0	470.145	0	875.516	0	0	2013.09	0	418.442	0	0	1043.82	569.389	0	0	1299.61	0	0	0	0	0	0
1022.1	0	0	0	0	0	0	0	0	0	0	0	0	0	0	0	0	0	0	0	0	0	0	0	1229.39	0	463.545	0	538.073	460.453	0	736.723	2445.18	0	0	0	0	0	0	0	0	0	0
1022.12	0	0	0	0	0	0	0	0	0	0	0	0	0	0	0	0	0	0	290.36	0	0	0	0	1236.51	0	0	0	396.576	0	0	0	0	0	0	0	0	0	0	0	0	0	0
1022.16	0	0	0	0	0	0	0	0	0	0	0	0	0	0	0	312.722	0	0	468.429	0	0	548.904	0	0	0	0	0	0	0	333.241	0	439.243	0	0	0	0	0	0	0	0	0	0
1022.18	0	0	0	0	0	0	0	0	0	0	0	849.981	0	0	0	0	0	0	0	0	0	0	0	742.233	0	0	0	0	0	344.822	0	0	0	0	0	0	602.845	0	0	0	0	0
1022.19	2745.87	265.307	0	0	946.387	1518.02	1669.78	1569.31	440.067	692.906	1568.4	3983.39	1515.43	0	1300.97	235.468	791.142	0	1137.4	1065.57	1727.76	0	4240.88	0	0	620.136	581.722	695.545	0	0	649.307	0	0	248.854	880.96	0	586.757	1152.6	0	1391.43	0	0
1022.2	0	0	0	0	0	0	0	0	0	0	0	0	0	0	0	0	0	0	498.125	0	0	758.409	0	586.032	0	0	559.869	367.387	0	0	598.987	775.846	0	0	0	0	0	0	0	0	0	0
1022.21	0	0	0	0	0	0	0	0	0	0	0	0	0	0	0	0	0	0	0	0	0	1173.5	0	595.255	0	0	0	0	0	0	718.313	482.54	0	0	0	0	0	0	0	0	0	0
1022.23	0	0	0	0	0	0	0	0	0	0	0	0	0	0	0	0	0	0	0	0	0	721.167	0	0	0	0	379.907	0	0	0	0	0	917.792	0	0	0	0	0	0	0	0	0
1022.24	0	0	0	0	0	0	0	0	0	0	0	0	0	0	0	0	0	0	0	0	0	0	0	683.283	0	2524.49	0	362.414	2701.31	0	0	0	0	0	0	443.426	688.04	0	0	0	0	0
1022.25	0	0	0	0	0	0	0	0	0	0	0	0	0	0	0	0	0	0	0	0	0	0	0	2232.42	0	0	430.556	2004.62	0	839.653	2119.07	3448.62	0	0	0	0	1006.83	0	0	0	0	0
1022.26	0	0	0	0	0	0	0	0	0	0	0	0	0	0	0	0	0	0	0	0	0	0	0	0	0	0	0	0	0	0	456.7	895.948	0	0	0	0	0	0	354.123	0	0	231.98
1022.27	0	0	0	0	0	0	0	0	0	0	0	0	0	0	0	0	0	0	0	0	0	1775.25	0	583.843	404.264	0	0	0	751.855	0	1102.48	0	0	0	684.86	0	0	352.821	0	0	0	0
1022.28	581.818	0	0	0	0	0	0	0	0	0	0	0	0	0	0	0	0	0	0	0	0	0	0	0	0	0	472.964	0	0	0	902.019	695.584	0	0	0	0	0	0	0	0	0	0
1022.3	3651.3	559.343	0	385.366	0	1193.44	0	0	377.974	0	0	7666.86	0	0	0	287.243	0	0	358.099	407.32	0	0	7657.72	639.103	0	0	0	0	0	0	0	0	0	2880.23	0	0	0	5185.53	3979.3	5864.4	0	0
1022.31	0	0	0	0	0	0	0	329.158	0	0	0	0	0	0	0	0	0	0	0	339.092	0	0	0	0	0	0	0	0	0	0	0	1121.07	0	0	0	0	0	0	0	0	0	0
1022.32	0	0	0	0	0	0	0	0	0	0	0	0	0	305.887	0	0	0	0	0	0	0	0	0	0	0	0	0	0	0	0	997.048	0	0	0	0	0	0	0	0	0	0	342.902
1022.33	0	0	0	0	217.132	617.357	0	0	0	0	0	0	0	578.494	0	0	0	0	0	0	0	0	0	0	520.567	0	0	804.064	0	0	1015.55	435.457	1083.72	0	0	519.998	0	303.245	0	0	451.365	0
1022.34	0	0	0	0	0	0	0	0	0	0	0	0	0	0	0	0	0	0	0	0	0	1148.5	1570.44	0	0	0	0	446.49	634.088	0	0	621.295	0	0	401.034	0	0	0	0	0	0	0
1022.35	0	0	0	0	0	0	0	599.407	0	0	0	692.012	0	0	0	0	0	0	0	0	0	0	0	0	0	0	450.549	489.748	0	0	0	0	0	0	439.071	0	0	0	608.927	0	198.62	0
1022.37	0	0	0	0	0	0	0	0	0	0	0	0	0	0	0	0	0	0	0	0	0	0	0	831.146	0	0	0	0	0	0	0	784.719	997.145	0	0	0	0	0	0	0	0	0
1022.38	0	0	0	0	0	0	0	0	0	361.957	0	0	0	0	0	0	0	0	0	0	0	0	0	487.354	0	0	0	0	0	0	310.282	1716.42	0	0	0	0	780.961	0	0	0	0	0
1022.4	0	0	0	0	0	0	0	0	0	0	0	0	0	0	0	0	0	0	0	0	0	0	0	613.177	0	0	0	0	216.05	0	753.339	465.3	0	0	0	0	0	0	0	0	0	0
1022.44	0	0	0	0	0	0	0	0	0	0	0	0	0	0	0	0	0	0	0	0	0	0	0	0	0	512.781	0	0	0	0	0	663.324	553.541	0	0	0	0	0	0	0	0	0
1022.46	0	0	0	0	0	0	0	0	0	0	0	0	0	0	0	0	0	0	0	0	0	0	0	0	0	341.486	0	487.971	0	0	0	369.601	0	0	0	0	0	0	0	0	0	0
1022.56	463.701	0	0	0	0	0	0	437.881	0	0	0	0	0	0	0	0	0	0	0	0	0	495.219	0	0	0	771.308	1049.41	685.277	0	0	0	539.663	1210.27	0	1404.43	319.632	0	0	0	0	0	0
1022.57	0	0	0	0	0	0	562.287	419.584	0	0	0	0	0	0	0	0	0	0	0	0	0	0	0	0	0	1769.38	1091.26	2672.7	738.494	0	0	406.151	0	377.866	0	373.404	0	0	0	0	0	321.98
1022.58	0	0	0	0	0	0	0	0	0	0	0	0	0	326.588	0	0	0	0	0	344.234	0	2795.07	0	3609.85	0	1522.55	683.099	591.818	1091.53	0	3191.61	4488.49	0	0	1889.09	0	478.237	0	0	0	0	0
1022.59	0	0	0	0	0	0	0	0	0	0	0	0	0	0	0	0	0	0	0	0	0	496.085	0	0	0	0	1281.54	806.147	2135.23	0	1766.74	1735.22	348.608	0	0	236.971	0	0	0	0	0	0
1022.6	0	0	0	0	0	0	0	0	0	0	0	0	0	0	0	0	0	0	0	0	0	797.219	0	1092.39	412.522	0	1731.53	537.156	285.312	0	0	1594.16	1098.07	0	498.574	0	918.61	0	0	0	0	0
1022.61	0	0	0	0	0	0	0	0	0	0	0	0	0	0	0	0	0	0	0	0	0	0	0	0	0	339.775	710.707	0	778.548	0	0	1123.5	0	0	0	0	0	0	0	0	0	0
1022.62	0	0	0	0	0	0	0	0	0	0	0	0	0	0	0	0	0	0	0	0	0	676.725	0	0	0	0	0	0	0	1007.19	0	1335.06	564.183	0	0	0	0	0	0	0	0	0
1022.75	0	0	0	0	0	0	0	0	0	0	0	0	0	0	0	0	402.434	0	0	0	0	0	0	586.14	0	0	472.389	0	0	564.975	271.051	506.014	0	0	0	0	0	0	0	0	0	0
1022.76	0	0	0	0	0	0	0	0	0	0	0	0	0	0	0	0	0	0	0	0	0	696.101	0	638.411	0	0	0	0	0	534.374	0	0	0	0	0	0	763.655	0	0	0	0	0
1022.77	0	0	0	0	0	0	0	0	0	0	0	0	0	0	0	0	0	0	0	0	0	0	0	0	0	335.524	0	0	0	0	730.506	655.764	0	0	0	0	0	0	0	0	0	0
1022.78	0	0	0	0	0	0	0	0	0	0	0	0	0	0	0	0	0	0	0	0	0	0	0	603.931	0	0	0	0	531.814	0	0	773.626	0	0	0	0	0	0	0	0	0	0
1022.79	432.932	0	0	0	0	0	0	0	0	0	0	0	0	0	0	0	0	0	0	0	0	0	0	0	0	0	0	436.475	0	0	0	1233.35	0	0	0	0	0	0	0	0	0	0
1022.82	0	0	0	0	0	0	0	0	0	0	261.303	0	0	0	0	0	0	0	0	0	0	0	0	0	0	0	0	0	0	0	907.083	1168.41	0	0	0	0	0	0	0	0	0	0
1022.83	0	0	0	0	0	0	0	0	0	0	0	0	0	0	0	0	0	0	0	0	0	745.304	0	1371.6	419.037	663.871	1260.75	901.004	1509.51	0	691.844	0	0	0	0	0	0	0	0	0	0	0
1022.84	0	0	0	0	0	0	0	0	0	0	0	0	0	0	0	0	0	0	0	0	0	0	0	0	0	0	1935.54	504.672	570.74	0	1758.46	1197.62	0	0	616.004	0	1666.4	0	0	0	0	0
1022.85	0	0	0	0	0	0	0	0	0	0	0	0	0	0	0	0	0	0	0	0	0	582.316	0	0	0	0	280.651	0	0	0	0	578.871	0	0	562.634	0	0	0	0	0	0	0
1022.86	0	0	0	0	0	0	0	0	0	0	0	0	0	0	0	0	0	0	0	0	0	0	0	0	0	0	512.863	631.33	0	1504.38	0	0	0	0	0	0	0	0	0	0	0	0
1022.87	0	0	0	0	0	0	0	303.068	0	0	0	0	0	0	0	0	0	0	0	0	0	0	0	586.251	0	0	0	0	0	0	894.982	0	0	0	0	0	0	0	0	0	0	0
1022.88	0	0	0	0	0	0	0	0	0	0	0	0	0	0	0	0	0	0	389.937	0	0	0	0	1350.68	0	0	444.315	0	0	0	0	0	0	0	0	0	0	0	0	0	0	0
1022.89	0	0	0	0	0	0	0	0	0	0	0	0	0	0	0	0	0	0	0	0	0	0	0	0	0	0	0	0	0	393.342	0	0	755.479	0	0	0	0	466.645	0	0	0	233.266
1022.9	0	0	0	0	0	0	0	0	0	0	0	0	0	0	0	0	0	0	0	0	0	0	0	0	0	362.918	548.437	558.51	0	0	0	0	0	0	0	0	0	0	0	0	0	0
1022.91	0	0	0	0	0	0	0	0	0	0	0	0	0	0	0	0	0	0	0	0	0	1189.09	0	645.791	0	931.099	3015	0	2572.56	0	1521.72	0	648.247	0	649.044	0	1267.01	0	0	0	0	0
1022.92	0	0	0	0	0	0	0	0	0	0	0	0	0	0	0	0	0	0	0	0	0	0	0	1121.8	520.555	0	0	828.051	0	0	1495.34	1883.21	1213.16	0	0	0	1446.65	0	0	0	0	0
1022.93	0	0	0	0	0	0	0	0	0	0	0	0	0	0	0	0	0	0	0	0	0	0	0	374.235	0	0	0	0	769.897	0	0	0	0	0	0	0	0	0	0	447.792	0	0
1022.94	0	0	455.534	0	0	0	0	292.819	0	0	0	0	0	0	0	0	0	0	0	0	0	0	0	943.924	0	0	0	0	0	0	1024.88	608.886	0	0	0	0	0	0	0	0	0	0
1022.95	0	0	0	0	0	0	0	0	0	0	0	0	0	0	0	0	371.673	0	0	0	0	0	0	0	0	0	0	0	0	0	542.334	354.868	0	0	0	0	0	0	0	0	0	0
1022.98	0	0	0	0	0	0	0	0	0	0	0	0	0	0	0	0	0	0	0	0	0	625.161	0	716.441	0	0	791.763	376.209	0	415.538	0	0	0	0	1712.13	0	0	0	0	0	0	0
1022.99	0	0	0	0	0	0	0	0	0	0	0	0	727.327	0	0	0	0	0	0	0	0	1243.65	0	0	0	0	489.035	0	0	0	0	1063.46	0	0	0	0	0	0	0	0	0	0
1023	0	0	0	0	0	0	0	0	0	0	0	0	0	0	0	0	0	0	0	0	0	0	0	585.671	0	0	0	0	0	953.622	0	0	442.138	0	0	0	0	0	0	0	0	0
1023.01	0	0	0	0	0	0	0	0	0	0	0	0	0	0	0	0	0	0	0	0	0	668.937	0	0	0	0	0	0	0	0	675.827	915.174	0	0	0	0	0	0	0	0	0	0
1023.05	0	445.489	571.717	1478.16	1105.37	1237.12	2951.34	523.265	0	1967.47	1520.62	0	3058.98	0	1507.24	424.182	1832.21	1490.36	2267.17	1823	2187.46	0	0	320.483	1412.99	591.249	0	795.414	444.164	0	0	0	711.254	0	0	0	0	0	0	0	642.203	0
1023.07	0	0	0	0	0	0	0	0	0	0	0	0	0	0	0	0	0	0	0	0	0	0	0	0	0	1880.24	843.423	2127.56	0	1038.02	0	0	3343.35	145.109	0	0	0	0	0	0	0	0
1023.08	0	0	0	0	0	0	0	0	350.744	0	0	0	0	0	0	0	0	0	0	0	0	436.085	0	2952.72	0	1656.49	1129.7	2868.94	905.773	633.59	3911.47	0	0	0	0	0	1479.52	0	0	0	0	0
1023.09	0	0	0	0	0	0	0	0	0	0	0	0	0	0	0	0	0	0	0	0	0	710.457	0	0	0	0	532.751	430.887	786.316	1804.95	1467.79	2178.32	0	0	0	0	790.589	0	0	0	0	0
1023.1	0	0	0	0	0	0	0	0	0	0	0	0	0	0	0	0	0	0	0	0	0	591.207	0	439.365	0	0	0	577.745	0	0	0	0	0	0	0	0	1245.93	0	718.237	0	0	0
1023.12	0	0	0	0	0	0	0	0	0	0	0	0	0	0	0	0	0	0	0	0	0	0	0	0	0	0	524.205	0	0	0	0	0	0	0	0	0	281.27	0	0	0	0	244.065
1023.16	0	0	0	0	0	0	0	0	0	0	0	0	0	0	0	0	0	0	0	0	0	0	0	0	0	0	0	0	632.073	2032.97	0	0	0	0	0	319.401	0	0	0	0	0	0
1023.18	0	0	0	0	0	0	0	0	0	0	0	0	0	0	0	0	0	0	0	0	0	0	0	0	0	0	852.404	650.811	599.387	0	848.288	1916.26	728.437	0	806.703	0	1086.07	0	0	0	260.17	0
1023.19	0	0	0	0	421.668	0	0	0	0	0	0	0	0	0	0	0	0	0	0	313.026	0	0	0	0	0	0	0	0	674.29	0	1966.47	738.832	0	0	0	0	441.936	0	0	0	0	0
1023.2	0	0	0	0	0	454.579	0	0	0	0	0	0	0	0	0	0	0	0	0	0	0	0	0	693.661	0	0	0	0	0	437.283	0	0	1992.41	0	0	0	0	0	0	0	0	0
1023.23	0	0	0	0	0	0	0	0	0	0	0	0	0	0	0	187.745	451.38	0	0	0	0	727.027	0	779.121	0	0	0	0	0	0	0	0	0	0	0	0	0	0	0	0	0	0
1023.24	0	0	0	0	0	0	0	0	0	0	0	0	0	0	0	0	0	0	0	0	0	0	0	522.356	584.159	353.018	0	0	444.589	0	0	0	0	0	564.299	617.831	855.877	0	0	0	0	0
1023.25	593.738	0	0	0	0	0	0	0	0	0	0	0	0	0	0	0	0	0	0	0	0	0	0	746.661	0	0	0	2047.61	0	0	1822.72	775.242	234.047	0	0	0	0	0	0	0	0	0
1023.26	0	0	0	0	0	0	0	0	0	0	0	0	0	0	0	0	0	0	0	0	0	635.488	0	0	0	0	0	0	628.892	0	778.098	0	0	0	0	0	0	0	0	0	0	0
1023.27	0	0	0	0	0	0	0	0	0	0	0	0	0	0	0	0	0	0	0	0	0	0	0	0	0	0	0	0	0	501.436	0	590.107	0	0	0	0	715.631	0	0	0	0	0
1023.31	0	0	0	0	0	0	0	0	0	0	0	745.453	0	0	0	0	0	0	0	0	0	0	0	721.735	0	0	0	0	0	0	0	0	781.829	0	0	0	0	0	0	0	0	0
1023.32	0	0	0	0	0	0	0	0	343.512	0	0	0	0	0	0	0	0	0	0	0	0	0	0	0	0	772.437	1826.01	477.064	0	0	1858.88	0	0	0	588.874	0	899.868	0	0	0	0	0
1023.33	0	0	0	0	0	0	0	0	0	0	0	0	0	0	0	0	0	0	0	0	0	1783.1	0	3075.05	0	0	1443.66	2088.46	696.215	0	864.488	927.133	0	0	833.42	0	1051.31	0	0	0	0	0
1023.34	0	0	0	0	0	0	0	0	0	0	0	664.835	0	0	0	0	0	0	0	0	0	0	0	584.64	0	0	717.006	0	1414.11	0	0	0	0	0	0	0	0	0	0	0	0	0
1023.35	465.597	0	0	0	0	0	0	0	0	0	0	937.058	0	0	0	0	0	0	0	0	0	0	0	0	0	0	0	0	0	358.977	0	2162.68	0	0	0	0	0	0	0	0	0	0
1023.36	0	0	0	0	0	0	0	0	0	0	0	779.958	0	0	0	0	0	0	0	0	0	535.323	0	525.94	0	0	0	0	0	0	0	0	1559.66	0	0	0	0	0	0	0	0	0
1023.37	0	0	0	0	0	0	0	0	0	0	0	706.636	0	0	0	0	0	0	0	0	0	0	0	0	0	0	0	844.237	0	0	0	0	0	0	1362.59	0	0	0	0	0	0	0
1023.38	0	0	0	0	0	0	0	317.594	0	0	0	0	0	0	0	0	0	0	0	0	0	548.02	0	760.064	0	0	1623.46	0	928.871	1797.34	1332.67	2112.53	0	0	0	0	1665.15	0	0	0	0	0
1023.39	0	0	0	0	0	0	0	0	0	0	0	0	0	0	0	0	0	0	0	0	0	549.739	0	0	0	0	1060.51	0	0	0	1010.14	0	0	0	0	0	0	0	0	0	0	0
1023.4	0	0	0	0	0	0	0	359.469	0	0	0	0	0	0	0	0	0	0	0	0	0	0	0	0	0	0	519.293	0	0	0	0	637.047	837.908	0	0	0	0	0	0	0	0	0
1023.41	0	0	0	0	0	0	0	0	0	0	0	0	0	0	0	0	0	0	0	0	0	0	0	0	0	412.7	0	554.956	0	1212.95	0	0	0	0	0	320.684	0	0	0	0	0	0
1023.44	0	0	0	287.496	0	0	0	0	0	0	0	0	411.809	777.714	0	0	0	0	0	0	0	0	0	0	0	0	0	0	0	0	0	812.14	854.999	0	0	0	0	0	0	0	0	0
1023.48	0	0	0	0	0	0	0	0	0	0	0	0	0	0	0	0	0	0	0	0	0	601.081	0	0	0	0	0	752.969	0	0	0	1265.23	0	0	0	0	0	0	0	0	0	0
1023.53	0	294.597	2727.6	1603.77	411.933	359.005	999.66	1129.65	1197.42	974.989	0	0	1709.83	400.093	366.913	2270.04	2188.03	969.535	0	0	1105.38	0	0	0	0	0	0	0	0	0	0	0	0	0	717.701	0	0	0	0	0	279.233	3683.47
1023.54	0	0	0	0	0	0	656.296	399.556	0	0	0	0	0	470.573	0	0	792.064	942.638	0	0	0	1223.61	0	418.288	0	0	1636.45	776.167	1196.54	0	0	943.977	0	0	0	0	689.918	0	0	0	0	0
1023.56	0	0	0	0	0	0	0	0	0	0	0	0	0	465.214	0	0	0	0	0	0	0	0	0	0	0	642.021	0	0	0	0	519.052	0	0	0	0	0	0	0	0	0	0	0
1023.57	0	318.77	223.764	0	612.903	394.316	0	2316.97	1120.03	955.766	0	0	1774.61	1681.74	301.767	0	525.766	500.794	449.28	0	0	748.019	0	395.558	0	1073.7	873.004	0	0	790.497	1876.61	0	0	0	1613.71	0	667.767	0	0	0	0	0
1023.58	0	0	0	0	0	0	0	0	0	0	0	0	0	0	0	0	0	0	0	0	0	4501.13	0	2973.62	0	1656.14	4523.2	4393.5	2833.62	5491.14	2659.36	3839.05	2164.71	0	898.846	1429.63	1231.65	0	0	0	0	0
1023.59	0	0	0	0	0	0	294.506	0	0	0	0	0	0	0	0	0	0	0	0	0	0	0	0	1526.72	0	0	0	0	1220.68	2347.7	3054.81	695.057	1219.28	0	0	0	1540.44	0	0	0	0	0
1023.6	0	0	0	0	0	0	0	0	0	0	0	0	0	0	0	0	0	0	0	0	0	0	0	3286.14	0	0	0	0	1008.08	0	0	0	0	0	0	0	2993.16	0	0	0	0	0
1023.61	0	0	0	0	0	0	0	0	0	0	0	0	0	0	0	0	0	0	0	0	0	0	0	0	0	0	659.992	502.269	544.882	0	0	0	0	0	0	0	0	0	0	0	0	0
1023.62	0	0	0	0	0	0	0	446.531	0	0	0	0	0	0	0	0	0	0	0	0	0	366.253	0	0	0	0	746.489	1150.52	0	0	270.68	0	527.174	0	0	0	0	0	0	0	0	0
1023.69	0	0	0	0	0	0	0	0	0	0	0	0	0	0	0	0	0	389.983	0	0	0	0	0	0	0	0	0	0	0	0	0	616.474	559.12	0	0	0	0	0	0	0	0	0
1023.74	0	0	0	0	0	0	0	0	0	0	0	0	0	0	0	0	0	0	0	0	0	0	0	453.245	0	412.333	0	0	0	0	1270.22	0	0	0	0	0	1674.13	0	0	0	0	0
1023.75	0	0	0	0	0	0	0	0	0	0	0	0	0	0	0	0	0	0	0	0	0	900.833	0	0	0	0	490.587	324.845	0	0	0	0	0	0	0	0	0	0	0	0	0	0
1023.76	0	0	0	0	0	0	0	459.047	0	0	0	0	0	0	0	0	0	219.219	0	0	0	425.228	0	0	0	0	0	0	0	0	0	779.613	0	0	0	0	0	0	0	0	0	0
1023.77	0	0	0	0	0	0	0	0	0	0	0	0	0	0	0	0	0	0	0	0	0	0	0	0	0	0	0	532.317	865.308	0	637.901	0	0	0	0	0	0	0	0	0	0	0
1023.78	0	0	0	0	0	0	0	0	0	0	0	0	0	0	0	0	0	0	0	0	0	0	0	724.058	0	1393.75	392.032	2477.93	768.57	0	1285.72	1035.23	0	0	0	0	843.202	0	0	0	0	204.439
1023.79	0	0	0	0	0	0	0	0	0	0	0	0	0	0	0	0	0	0	0	0	0	0	0	1311.82	0	0	0	0	0	652.846	681.737	532.5	0	0	0	0	1523.87	0	0	0	0	0
1023.8	0	0	0	0	0	0	0	0	0	0	0	0	0	0	0	0	0	0	0	0	0	0	0	0	0	0	0	454.317	548.471	0	0	949.679	0	0	0	0	491.422	0	0	0	0	0
1023.81	0	0	0	0	0	358.029	0	0	0	0	0	609.801	0	0	0	0	0	0	0	0	0	0	0	638.889	0	0	0	0	0	0	0	0	0	0	0	0	0	0	0	0	0	0
1023.82	0	0	0	0	0	0	0	0	0	0	0	0	0	0	0	0	0	0	0	0	0	646.145	0	0	0	0	0	0	0	0	0	0	0	0	465.325	0	816.105	0	0	0	0	0
1023.83	0	0	0	0	0	0	0	0	0	0	0	0	0	0	0	0	0	0	0	0	0	0	0	2578.66	0	942.671	914.308	1711.72	2256.85	1924.72	2755.22	1424.34	0	0	0	661.771	0	0	0	0	0	0
1023.84	0	0	0	0	0	0	0	304.519	0	0	0	0	0	0	0	0	0	0	0	0	0	712.767	0	0	353.396	0	0	0	0	853.463	1150.48	0	0	0	0	0	476.09	0	0	0	0	0
1023.85	0	0	0	0	0	0	0	0	0	0	0	0	0	0	0	0	0	0	0	0	0	699.567	0	0	0	0	0	628.625	432.623	0	0	659.738	405.216	0	0	0	1355.16	0	0	0	0	215.265
1023.86	0	0	0	0	0	0	0	0	0	0	0	0	0	0	0	0	0	0	0	0	0	551.631	0	859.624	0	0	0	0	453.413	0	472.89	0	0	0	0	0	0	0	0	0	0	0
1023.87	0	0	0	0	0	0	0	0	0	0	0	0	0	0	0	0	0	0	189.602	0	0	0	0	0	0	0	484.069	0	0	0	0	1059.1	0	0	0	0	0	0	0	0	0	281.413
1023.89	0	0	0	0	0	0	0	0	0	0	0	0	0	0	0	0	0	0	0	0	0	0	0	907.874	0	0	0	0	605.776	0	0	0	0	0	0	0	346.163	0	0	0	0	0
1023.9	0	0	0	0	0	0	0	0	0	0	0	0	0	0	0	0	0	0	0	0	0	0	0	1694.05	0	0	0	0	0	530.545	0	0	0	308.398	0	0	0	0	0	0	0	0
1023.92	0	0	0	0	0	0	0	0	0	0	0	0	0	0	0	0	0	0	0	0	0	739.583	0	0	0	0	563.813	503.402	736.196	0	0	0	0	0	0	0	430.643	0	0	0	0	0
1023.93	0	0	0	0	0	0	0	0	0	0	0	0	0	0	0	0	0	0	0	0	0	0	0	620.514	0	0	997.895	0	0	0	663.266	0	0	0	0	0	0	0	0	0	0	0
1023.94	0	0	0	0	0	0	0	0	0	0	0	0	0	0	0	234.198	0	0	0	0	0	0	0	0	0	0	0	0	0	0	0	1227.94	0	0	431.9	0	0	0	0	0	0	0
1023.95	0	0	0	0	0	0	0	415.644	0	0	0	0	0	0	0	0	0	0	0	0	0	0	0	529.046	0	280.536	387.859	0	0	0	0	676.234	0	0	0	0	0	0	0	0	0	0
1023.98	0	0	0	0	0	0	0	0	0	0	0	0	0	0	0	0	0	0	0	0	0	0	0	1493.67	0	0	1199.75	815.535	998.844	0	598.866	0	0	0	0	0	1035.49	0	0	0	0	0
1023.99	0	0	0	0	0	0	0	0	0	0	0	0	0	0	0	0	0	0	0	0	0	657.174	0	0	0	369.811	0	0	416.495	0	542.81	728.682	0	0	1104.9	0	0	0	0	0	0	0
1024	0	0	0	0	0	0	0	0	0	0	0	0	0	0	0	0	0	0	0	0	0	0	0	621.294	0	0	0	582.19	1513.66	0	0	0	0	0	0	0	0	0	0	0	0	0
1024.01	0	0	0	0	0	0	0	0	0	0	0	0	0	0	0	0	0	0	0	0	0	0	0	770.899	0	0	0	315.163	597.813	0	386.884	801.697	0	0	0	0	0	0	0	0	0	0
1024.02	0	0	0	0	0	0	328.703	0	0	0	0	0	362.192	0	0	0	0	0	0	0	0	0	0	374.069	0	0	0	0	0	0	0	416.273	0	0	0	0	0	0	0	0	0	0
1024.06	0	0	0	421.968	0	0	0	0	0	0	0	0	0	0	0	402.149	0	0	0	0	0	0	0	0	0	0	0	316.492	0	0	0	0	0	0	0	0	0	0	0	0	0	0
1024.07	0	0	0	0	0	0	0	0	0	0	0	0	0	0	0	0	0	0	0	0	0	0	0	0	0	0	0	572.268	516.452	0	0	393.338	0	0	0	0	0	0	0	0	0	0
1024.08	0	0	0	0	0	301.798	0	0	0	0	0	0	0	429.39	0	0	0	0	0	0	0	612.378	0	1661.25	0	409.807	683.188	860.119	0	1093.22	866.877	674.83	0	0	0	0	604.51	0	0	0	0	0
1024.09	0	0	0	0	0	0	0	0	0	0	0	0	0	0	0	0	0	0	0	0	0	0	0	499.553	0	1030.24	1311.33	0	0	1553.47	0	1398.71	1099.23	0	0	0	0	0	0	0	0	601.991
1024.1	0	0	0	0	0	0	0	0	0	0	0	0	0	0	0	0	0	0	0	0	0	0	0	0	0	436.189	421.331	517.525	642.682	0	1465.3	0	609.367	0	0	0	415.217	0	0	0	0	0
1024.11	0	0	0	0	0	0	0	0	0	0	0	0	0	0	0	0	0	0	0	0	0	0	0	0	0	0	0	0	0	1449.38	556.732	578.191	1225.48	0	0	0	0	0	0	0	0	0
1024.12	0	0	0	0	0	0	0	0	0	0	0	0	0	0	0	0	0	0	0	0	0	0	0	0	0	0	450.403	0	1001.51	0	0	709.274	0	0	0	0	763.206	0	0	0	0	0
1024.14	0	0	0	0	0	0	0	0	0	0	0	0	0	0	0	0	0	0	0	0	0	967.538	0	0	0	0	0	352.518	0	0	0	0	0	0	0	0	0	0	0	0	0	504.081
1024.17	0	229.957	0	0	0	0	0	0	0	433.031	0	0	0	0	0	0	0	0	0	0	0	0	0	549.518	0	531.519	0	0	446.829	0	0	0	0	0	0	0	0	0	0	0	0	0
1024.18	0	0	0	0	0	0	0	0	0	0	0	0	0	0	0	0	0	0	0	0	0	0	0	0	0	410.316	1547.17	1084.3	0	0	815.373	0	0	659.38	0	0	0	0	0	0	0	0
1024.19	0	0	0	0	0	0	0	0	0	0	0	0	0	0	0	0	0	0	0	0	0	561.328	0	0	0	0	0	0	759.384	1158.47	0	0	1354.62	0	0	0	0	0	0	0	0	0
1024.2	0	0	0	0	0	0	0	0	0	0	0	0	0	0	0	0	0	0	0	0	0	705.406	0	0	0	0	1699.42	975.445	983.929	1197.66	0	833.735	0	0	339.433	0	0	0	0	0	0	0
1024.21	0	0	0	0	0	0	0	0	0	0	0	0	0	0	0	197.485	0	0	0	0	0	0	0	0	0	0	0	518.534	0	0	1899.3	0	0	0	0	0	0	0	0	0	0	0
1024.24	0	0	0	0	0	0	0	0	0	0	0	1048.37	0	0	0	0	0	0	0	0	0	1013.03	0	0	0	288.566	0	0	0	0	0	0	0	0	0	0	0	0	0	0	0	0
1024.27	0	0	0	0	0	0	0	0	0	0	0	0	0	0	0	0	0	0	0	0	0	0	0	0	0	0	580.653	0	0	0	412.15	1618.98	0	0	0	0	0	0	0	0	0	0
1024.28	0	0	0	0	0	0	0	0	0	0	0	0	0	0	0	0	0	0	0	0	0	0	0	688.559	0	0	0	570.228	0	696.563	0	762.17	0	0	0	0	566.091	0	0	0	0	0
1024.31	0	0	0	0	0	293.988	0	0	0	0	0	0	0	0	0	0	0	0	0	0	0	0	0	777.98	0	0	0	0	417.672	0	278.173	0	0	0	0	0	1280.56	0	0	0	0	0
1024.33	0	0	0	0	0	0	286.488	463.742	0	0	0	0	0	0	0	0	0	0	0	0	0	799.245	0	0	0	0	0	493.834	869.861	0	781.608	2069	0	0	0	0	0	0	0	0	242.333	0
1024.36	0	0	0	0	0	0	0	0	0	0	0	0	0	0	0	0	0	0	0	0	0	406.111	0	632.645	0	0	0	0	0	0	0	0	0	0	590.133	0	1410.52	0	0	0	0	0
1024.37	0	0	0	0	0	0	0	0	0	0	0	0	0	0	0	0	0	0	0	0	0	659.698	0	0	0	0	0	0	0	616.258	1130.5	324.625	0	0	0	0	727.284	0	0	0	0	0
1024.38	0	0	0	0	0	0	0	0	0	0	0	0	0	0	0	0	0	0	0	0	0	0	0	0	0	302.246	0	623.388	542.645	0	0	1284.74	0	0	0	0	0	0	0	0	0	0
1024.39	0	0	0	0	0	0	0	0	0	0	0	0	0	0	0	0	0	0	0	0	0	0	0	0	0	0	583.011	0	821.129	0	0	1386.08	0	0	565.972	0	0	0	0	0	0	0
1024.4	0	0	0	0	0	0	0	0	0	0	0	0	0	0	0	0	0	0	0	0	0	0	0	0	0	0	0	607.474	0	588.582	0	0	732.928	0	0	0	0	0	0	0	0	0
1024.41	0	0	0	0	0	0	0	0	0	0	0	0	0	0	0	0	0	0	0	0	0	0	0	723.582	0	0	0	0	0	0	1366.01	0	1583.55	0	0	0	0	0	0	0	0	0
1024.42	0	0	0	0	0	0	0	0	0	0	0	0	0	0	0	0	0	0	0	0	0	0	0	0	0	0	0	1329.2	668.732	0	0	908.562	1203.9	0	0	0	0	0	0	0	0	0
1024.48	0	0	0	0	0	0	0	0	0	0	0	0	0	0	0	0	0	0	0	0	0	0	0	889.591	0	0	0	399.952	0	0	0	881.096	0	0	0	0	0	0	0	0	0	0
1024.54	0	0	295.233	0	0	0	0	1249.03	395.534	0	0	0	592.394	767.929	0	224.829	1058.67	0	0	0	0	347.612	0	0	0	0	476.907	0	559.429	1364.15	0	0	0	0	0	0	334.276	0	0	0	0	944.397
1024.57	0	440.825	0	0	0	0	0	597.479	0	416.064	0	0	0	0	374.955	0	0	0	0	0	0	807.128	0	0	0	904.448	0	0	0	0	470.788	0	0	0	881.346	0	0	0	0	0	0	0
1024.58	0	0	0	0	0	0	0	0	294.709	0	0	0	0	0	0	236.333	0	0	0	0	0	0	0	0	0	0	0	611.947	0	0	0	779.738	756.674	0	1007.81	0	920.424	0	0	0	0	251.887
1024.59	0	0	0	0	0	0	0	0	0	0	0	0	401.34	0	0	0	0	0	0	0	0	0	0	1629.09	0	643.012	0	2039.21	0	1576.43	2222.79	0	2346.42	0	773.559	0	0	0	0	0	0	0
1024.6	0	0	0	0	0	0	0	0	0	0	0	0	0	0	0	0	0	0	0	0	0	0	0	0	0	471.169	2974.97	732.856	2095.38	663.552	1618.34	6785.65	1507.29	0	0	592.374	3137.38	0	0	0	0	0
1024.61	0	0	0	0	0	0	0	436.256	0	0	0	0	0	0	0	0	0	0	0	0	0	1069.01	0	638.756	0	606.117	354.51	0	0	628.83	2226.83	808.619	802.209	0	0	0	1944.07	0	0	0	0	0
1024.62	0	0	0	0	0	0	0	0	0	0	0	0	608.865	0	0	0	0	0	0	0	0	481.766	0	0	0	0	426.066	0	518.172	0	0	624.034	0	0	0	275.838	0	0	0	0	0	251.666
1024.71	0	0	0	0	0	0	0	0	0	500.038	0	0	0	0	0	0	0	0	0	0	0	616.162	0	0	0	0	404.101	0	0	0	0	764.689	0	0	0	0	0	0	0	0	0	0
1024.73	0	0	0	0	0	0	0	0	0	0	0	0	0	464.514	0	0	0	0	0	0	0	379.929	0	0	0	0	0	0	500.703	0	0	993.556	0	0	0	0	0	0	0	0	0	0
1024.75	0	0	0	0	0	0	0	0	0	0	0	0	336.905	0	0	0	0	0	0	0	0	0	0	0	0	0	0	0	728.931	461.52	0	0	0	0	0	0	0	0	0	0	0	0
1024.76	0	0	0	0	0	0	0	0	0	319.756	0	0	0	0	0	0	0	0	0	0	0	0	771.255	0	0	0	0	0	1269.85	0	571.483	766.669	0	0	0	0	593.898	0	0	0	0	0
1024.77	0	0	0	0	0	0	0	0	0	0	0	0	0	0	0	0	0	0	0	0	0	320.785	0	0	0	0	848.251	674.066	0	1138.45	0	0	0	0	0	0	826.178	0	0	0	0	0
1024.79	0	0	0	0	0	0	0	0	0	0	0	0	0	0	0	0	0	0	0	0	0	878.48	0	0	0	0	0	0	0	0	950.168	3150.26	1050.98	0	0	569.22	0	0	0	0	0	0
1024.8	0	0	0	0	0	0	0	0	0	0	0	0	0	0	0	0	0	0	0	0	0	0	0	1240.51	0	0	0	0	0	1571.2	0	0	1029.43	0	0	0	0	0	0	0	0	698.744
1024.85	0	0	0	0	0	0	0	0	0	0	0	0	0	0	0	0	0	0	0	0	0	1152.56	0	0	0	0	511.441	453.626	0	1155.56	0	1217.7	0	0	571.354	0	1146.54	0	0	0	0	0
1024.86	0	0	0	0	0	0	0	0	0	0	0	0	0	0	0	0	0	0	0	0	0	0	0	514.601	0	345.654	0	580.157	0	0	689.394	680.238	0	0	0	0	0	0	0	0	0	0
1024.9	0	0	0	0	0	0	0	0	304.042	0	0	0	0	0	0	0	0	0	0	0	0	0	0	0	0	400.232	0	0	0	0	237.826	0	0	0	0	0	0	0	0	0	0	0
1024.91	0	0	0	0	0	0	0	0	0	0	0	1072.2	0	0	0	0	0	0	0	0	0	0	0	457.131	0	0	0	0	456.702	0	0	641.836	0	0	0	0	0	0	0	0	0	0
1024.93	0	0	0	0	0	0	0	0	0	0	0	0	0	0	0	0	0	0	0	0	0	832.249	0	375.658	0	0	0	1021.59	0	0	0	977.535	0	0	0	0	434.444	0	0	0	0	0
1024.99	0	0	0	0	0	0	0	0	0	0	0	0	0	0	0	0	0	0	0	0	0	0	0	687.973	0	0	0	0	516.923	0	0	0	0	0	0	0	708.423	0	0	0	0	0
1025	0	0	0	0	0	0	0	0	0	0	0	0	0	0	0	0	0	0	0	0	0	0	0	0	0	399.96	0	1538.09	0	0	0	0	0	0	0	0	2355.94	0	0	0	0	0
1025.01	0	0	0	0	0	0	0	0	0	0	0	0	0	0	275.799	0	0	0	0	0	0	669.294	0	0	0	0	593.77	0	0	0	237.862	0	0	0	0	0	0	0	0	0	0	0
1025.02	0	0	0	0	0	0	0	0	0	0	0	0	0	0	0	0	0	0	0	0	0	0	0	0	0	0	0	0	561.656	0	508.217	960.324	0	0	0	0	662.393	0	0	0	0	0
1025.06	0	311.138	0	0	0	0	0	0	0	0	0	0	0	0	0	0	0	0	453.78	0	0	0	0	0	0	0	0	0	0	0	0	1027.38	0	0	0	0	0	0	0	0	0	0
1025.08	0	0	255.821	0	0	0	0	0	0	0	0	0	0	0	0	0	0	0	0	0	0	0	0	0	0	0	0	0	454.643	1255.53	967.238	285.275	0	0	0	0	0	0	0	0	0	0
1025.09	0	0	0	0	0	0	0	0	0	0	0	0	0	0	0	0	0	0	0	0	0	0	0	0	0	0	496.635	0	0	0	498.553	0	0	0	0	0	305.747	0	0	0	0	0
1025.1	0	0	0	0	0	0	0	0	0	0	0	0	0	0	0	0	0	0	0	0	0	0	0	904.575	0	0	0	401.87	1111.06	0	1561.86	0	362.585	0	0	738.326	1953.64	0	0	0	0	0
1025.11	0	0	0	0	0	0	0	0	377.621	0	0	0	463.35	0	0	0	0	0	0	0	0	635.484	0	500.578	0	0	0	0	0	0	665.416	652.261	0	0	0	0	0	0	0	0	0	0
1025.12	0	0	0	0	0	0	0	0	0	0	0	0	0	0	0	0	0	0	0	0	0	0	0	0	0	0	0	0	0	674.858	0	1369.37	0	0	0	0	595.907	0	0	0	0	0
1025.14	0	0	0	0	0	0	0	0	0	0	0	0	0	0	0	0	0	353.462	0	0	0	0	1041.55	0	0	0	0	0	371.371	0	0	982.868	0	0	0	0	0	0	0	0	0	0
1025.15	0	0	0	0	0	0	529.992	0	0	0	0	0	0	0	0	0	0	0	0	0	0	0	0	0	0	0	0	573.599	0	0	0	1102.53	0	0	0	0	0	0	0	0	0	0
1025.17	0	0	0	0	0	0	0	0	0	0	0	0	0	0	0	0	0	0	0	0	0	0	0	490.47	0	0	0	0	0	0	0	0	870.611	0	0	0	0	0	0	0	0	400.409
1025.19	0	0	0	0	0	0	0	0	0	0	0	0	0	0	0	0	0	0	0	0	0	1498.51	0	0	0	0	777.703	514.005	0	0	0	0	0	0	0	510.634	0	0	0	0	0	0
1025.2	0	0	0	0	0	0	0	0	0	0	0	0	0	0	0	0	0	0	0	0	0	0	0	667.461	0	0	401.029	0	0	0	0	2085.16	0	0	0	0	357.995	0	0	0	0	0
1025.21	0	0	0	0	0	0	0	0	0	0	0	0	0	0	0	0	0	439.758	0	0	0	487.389	0	0	0	0	570.697	0	0	0	0	0	504.748	0	0	0	0	0	0	0	0	0
1025.27	0	0	0	0	0	0	0	0	0	0	0	0	0	0	0	0	0	0	0	0	0	0	0	0	0	0	710.532	395.068	693.668	0	0	0	0	0	0	0	0	0	0	0	0	0
1025.28	0	0	0	0	0	0	744.369	0	0	0	0	0	0	0	0	0	0	0	0	0	0	0	0	380.965	0	0	0	502.329	0	0	0	751.658	0	0	0	0	0	0	0	0	0	0
1025.31	0	0	0	0	0	0	0	0	0	0	0	0	0	0	0	0	0	0	0	0	0	0	0	540.358	0	0	0	776.689	228.305	0	0	0	0	0	0	0	0	0	0	0	0	0
1025.32	0	0	0	0	0	0	0	0	0	0	0	0	0	0	0	0	0	0	0	0	0	0	0	0	0	0	435.2	0	476.893	0	0	0	0	0	0	0	1065.06	0	0	0	0	0
1025.35	0	0	0	0	0	0	0	0	0	0	0	0	0	0	0	0	0	0	0	0	0	0	0	0	0	0	733.852	0	0	0	0	558.622	0	0	791.475	0	0	0	0	0	0	0
1025.36	0	0	0	0	0	0	0	0	0	0	0	0	0	0	0	0	0	0	0	0	0	0	658.417	415.252	0	0	0	0	0	0	0	421.433	0	0	0	0	0	0	0	0	0	0
1025.37	0	0	0	0	0	0	0	0	0	0	0	0	0	0	0	0	0	0	0	0	0	0	0	0	0	0	465.458	0	0	0	525.883	543.181	762.938	0	0	0	284.162	0	0	0	0	0
1025.39	0	0	0	0	0	0	0	0	0	0	0	0	0	0	0	0	0	0	0	0	0	1453.95	0	0	0	387.499	0	885.501	0	477.221	0	615.621	0	0	0	0	0	0	0	0	0	0
1025.42	0	0	0	0	0	0	0	0	0	0	0	0	0	0	0	0	0	0	0	0	0	725.932	0	0	0	0	0	0	0	0	586.568	703.742	0	0	0	0	778.843	0	0	0	0	0
1025.43	292.611	0	0	0	0	0	0	0	0	0	0	0	0	0	0	0	0	0	0	0	0	0	0	0	0	0	0	0	0	711.642	0	0	0	0	0	0	0	0	1585.27	0	0	0
1025.45	0	0	0	0	0	0	0	0	0	0	0	0	0	0	0	0	0	0	0	0	0	0	0	0	0	0	602.333	0	0	1346.13	0	0	0	0	0	0	760.547	0	0	0	0	0
1025.46	0	0	0	0	0	0	0	0	0	0	0	0	0	0	0	0	0	0	0	0	0	492.863	0	470.27	0	0	0	0	0	0	0	1653.25	0	0	0	0	0	0	0	0	0	0
1025.48	0	0	0	0	0	0	0	0	0	0	0	0	0	0	0	0	0	0	0	0	0	0	0	367.468	0	0	492.069	0	484.617	0	0	0	0	0	0	0	0	0	0	0	0	0
1025.53	0	986.379	2489.34	0	0	0	0	0	0	0	0	0	0	0	0	0	0	0	0	0	0	1431.88	0	0	0	0	0	0	424.988	3616.43	0	654.782	3532.41	0	0	0	1121.06	0	0	0	0	2386.59
1025.54	0	0	0	0	0	0	0	0	0	0	0	0	0	487.783	0	0	0	0	0	0	0	0	0	0	0	0	0	0	0	947.591	764.731	768.511	562.231	0	0	0	1052.75	0	0	0	0	0
1025.57	0	0	0	0	0	0	0	0	338.85	0	0	0	0	0	0	0	0	0	0	0	0	0	0	0	0	414.234	0	331.783	731.909	0	0	397.407	0	0	500.588	0	0	0	0	0	0	0
1025.58	0	0	0	0	0	0	0	0	0	0	0	0	0	0	0	0	0	0	0	0	0	2469.74	0	1019.22	0	395.743	1002.63	1447.57	807.563	557.652	0	756.039	3070.88	0	0	422.067	0	338.063	0	0	0	0
1025.59	0	0	0	0	0	0	0	0	0	0	0	0	0	0	0	0	0	0	0	0	0	0	0	1669.66	0	384.783	1023.3	515.95	0	0	840.781	742.01	0	228.842	571.076	0	0	0	0	0	0	0
1025.6	0	0	0	0	0	0	0	0	0	0	0	0	0	0	0	0	0	0	0	280.205	0	0	0	678.982	0	0	0	866.04	0	0	862.578	1461.43	1574.36	0	0	0	581.499	0	0	0	0	0
1025.61	0	0	0	0	0	0	0	0	0	0	0	0	0	0	0	0	0	0	0	0	0	627.859	0	862.378	0	331.951	0	0	0	0	456.942	872.201	0	344.171	668.283	0	643.257	0	0	0	0	0
1025.62	0	0	0	0	0	0	0	0	0	0	0	0	0	0	0	0	0	0	0	0	0	0	0	1284.75	0	0	1064.52	0	0	712.834	0	0	0	0	0	0	821.705	0	0	0	0	0
1025.73	0	0	0	0	0	0	0	0	0	363.069	0	0	0	0	0	0	0	0	0	0	0	0	698.561	0	0	597.585	0	0	0	0	0	0	0	0	0	0	0	0	0	0	0	0
1025.74	0	0	0	0	0	0	0	0	0	0	0	0	0	0	0	0	0	0	0	0	0	0	0	1556.17	0	0	365.895	0	0	0	0	543.897	0	0	0	0	729.209	0	0	0	0	0
1025.77	0	0	0	0	0	0	0	0	0	0	0	0	0	0	0	0	0	0	0	0	0	489.695	0	579.115	0	0	0	0	429.537	0	0	702.204	0	0	0	0	0	0	0	0	0	0
1025.78	0	0	0	0	0	0	0	0	0	0	0	0	0	0	0	0	0	0	0	0	0	324.241	0	0	0	0	392.879	502.044	813.115	0	1030.17	0	0	0	0	0	778.389	0	0	0	0	0
1025.79	0	0	0	0	0	0	0	0	0	0	0	0	0	0	0	0	0	0	0	0	0	0	0	0	0	0	0	0	568.026	0	0	1729.33	0	0	0	0	1099.37	0	0	0	0	0
1025.8	0	0	0	0	0	0	0	0	0	0	0	0	0	0	0	0	0	0	0	0	0	501.969	0	0	0	0	0	0	0	0	0	553.724	0	0	0	0	459.335	0	0	0	0	0
1025.81	0	0	0	0	0	0	0	0	0	0	0	0	0	0	0	0	0	0	0	0	0	0	0	0	0	0	0	515.165	0	1409.19	0	0	0	0	0	0	1318.41	0	0	0	0	0
1025.82	0	0	0	0	0	0	0	0	0	0	313.073	0	0	0	0	0	0	0	0	0	0	0	0	0	0	0	0	0	0	0	675.251	0	0	0	0	0	0	0	361.553	0	0	0
1025.83	0	0	0	0	0	0	0	0	0	0	0	0	0	0	0	0	0	0	0	0	0	0	0	0	284.104	0	0	0	0	0	0	852.216	0	0	404.035	0	631.675	0	0	0	0	0
1025.84	0	0	0	0	0	0	0	0	0	0	0	0	0	0	0	0	0	0	0	0	0	0	0	0	0	0	603.127	541.29	601.752	0	0	929.028	0	0	0	0	541.047	0	0	0	0	0
1025.85	0	0	0	0	0	0	0	0	0	0	0	0	0	0	0	0	0	0	0	0	0	0	0	701.003	0	433.821	0	0	0	0	0	524.162	0	0	0	0	485.242	0	0	0	0	0
1025.87	0	0	0	0	0	0	0	0	0	0	0	0	0	0	0	0	0	0	0	0	0	0	0	0	0	337.491	470.031	0	0	0	635.227	670.234	0	0	0	0	0	0	0	0	0	0
1025.91	0	0	0	0	0	0	0	0	0	0	0	0	0	0	0	0	0	0	0	0	0	394.713	0	0	0	0	0	0	355.639	1644.82	0	0	0	0	683.075	0	502.75	0	0	0	0	0
1025.92	0	0	0	0	0	0	0	0	0	0	0	0	0	0	0	0	0	0	0	0	0	0	0	418.34	0	0	0	1034.91	697.308	0	762.422	736.673	0	0	0	0	0	0	0	0	0	0
1025.93	0	0	0	0	0	0	0	0	0	330.41	0	0	0	0	0	0	0	0	0	0	0	0	671.902	0	0	0	0	0	0	0	0	0	1071.52	0	0	0	0	0	0	0	0	0
1025.97	0	0	0	0	0	0	0	0	0	0	0	0	0	0	0	0	0	0	0	0	0	779.648	0	0	0	0	565.574	671.314	0	0	0	0	0	0	0	0	0	0	0	0	0	0
1025.98	0	0	0	0	0	0	0	0	0	0	0	0	0	0	0	0	0	0	0	0	0	0	0	498.742	0	814.07	662.875	999.437	0	0	0	552.675	0	0	0	0	0	0	0	0	0	0
1025.99	0	0	0	0	0	0	0	0	0	0	0	0	0	0	0	0	0	0	0	0	0	0	0	663.452	0	0	310.224	0	0	0	0	2082.73	656.337	0	0	0	837.046	0	0	0	0	0
1026	0	0	0	0	0	0	0	0	0	0	0	0	0	0	0	0	0	0	0	0	0	0	0	1487.09	0	0	0	460.949	616.04	1474.84	651.52	0	0	0	0	312.214	1141.11	0	0	0	0	0
1026.01	0	0	0	0	0	0	0	0	0	0	0	0	0	0	0	0	0	0	0	0	0	919.898	0	782.159	0	465.705	0	0	0	0	0	0	0	0	0	0	0	0	0	0	0	0
1026.04	0	0	202.448	0	0	0	0	0	0	0	0	0	0	0	0	486.983	0	0	0	0	0	0	0	432.524	0	0	0	0	0	0	0	0	0	0	0	0	0	0	0	0	0	0
1026.05	0	847.605	2920.98	0	1236.67	2038.72	5355.85	2892.36	1775.94	537.201	3429.3	0	4624.71	5742.74	1781.11	363.156	0	0	923.013	4891.07	5020.76	0	0	0	0	0	0	0	0	0	0	0	0	0	0	0	0	0	0	0	884.585	1913.8
1026.06	0	5251.59	0	7944.42	6238.02	3934.94	6559.39	2618.4	2903	5583.02	2857.57	0	2416.03	1938.37	9299.06	2944.94	5840.81	3277.46	5254.07	2434.29	1146.34	834.446	0	1682.62	5994.25	6935.28	3057.29	2622.32	1446.74	1382.16	1444.46	0	0	0	4323.06	3472.52	499.847	0	464.268	492.107	1559.66	0
1026.07	0	0	0	0	0	0	0	0	0	0	0	0	0	0	0	0	0	0	0	0	0	0	0	0	0	553.798	638.797	0	0	0	678.338	616.278	0	0	0	0	0	0	0	0	0	0
1026.08	0	0	0	0	0	0	0	0	0	0	0	0	0	0	0	0	0	0	0	0	0	0	0	1697.37	0	0	990.483	1738.99	1342.73	0	0	0	1580.56	0	0	0	2363.19	0	0	0	0	0
1026.09	0	0	0	0	0	0	0	0	0	0	0	0	0	0	0	0	0	0	348.261	0	0	0	0	742.209	0	0	0	0	636.184	0	0	1836.17	0	0	0	0	575.375	0	0	0	0	0
1026.1	0	0	0	0	0	0	0	0	0	0	0	0	0	0	0	0	0	0	0	0	0	0	0	0	0	0	300.366	0	946.29	0	1024	0	0	0	0	0	984.889	0	0	0	0	389.575
1026.16	0	0	0	0	0	0	0	0	0	0	0	797.865	0	0	0	0	0	0	0	0	0	0	0	0	0	311.258	0	0	0	0	0	0	0	0	0	0	0	0	0	0	186.734	0
1026.18	0	0	215.683	329.933	0	0	0	0	0	0	0	0	0	0	0	0	0	0	0	0	0	364.852	0	0	0	0	0	0	1693.84	0	0	523.231	920.951	0	0	0	0	0	0	0	0	0
1026.19	0	0	0	0	270.538	0	0	0	0	0	0	0	0	0	0	0	0	0	0	0	0	1361.82	0	1204.37	0	0	664.612	739.507	486.786	0	718.536	1408.37	550.359	0	0	657.77	1681.99	0	0	0	0	257.946
1026.2	0	0	0	0	0	0	0	0	0	0	0	0	0	0	0	0	0	0	0	0	0	0	0	0	0	0	0	560.019	0	0	0	1654.19	0	0	0	0	1008.22	0	0	0	0	0
1026.25	0	0	0	0	0	0	0	0	0	0	232.246	0	0	0	0	0	0	0	0	0	0	977.036	0	0	0	0	0	0	536.296	988.228	749.8	1941.83	0	0	0	0	0	0	524.499	0	0	0
1026.26	0	0	0	0	0	0	0	0	0	0	453.153	0	0	0	0	0	0	0	0	0	0	736.381	0	0	0	0	864.397	0	0	0	0	2274.93	0	0	0	0	385.042	0	323.593	0	0	0
1026.27	0	0	0	0	0	0	0	0	0	0	0	0	0	0	0	0	0	233.72	0	0	0	0	0	0	0	0	0	546.93	607.927	0	0	0	0	0	0	0	0	0	0	0	0	0
1026.28	0	0	0	0	0	0	0	381.964	0	0	0	0	0	0	0	0	0	0	0	0	0	0	0	0	0	0	0	0	0	0	442.553	689.533	0	0	0	0	0	0	0	0	0	0
1026.32	0	0	478.017	0	0	0	0	0	0	0	0	0	0	0	0	0	0	0	0	0	0	0	0	0	0	1651.08	472.488	627.125	1303.97	1393.06	0	0	325.154	0	0	0	0	0	0	0	0	0
1026.33	0	0	0	0	0	0	0	0	0	389.847	0	0	0	0	0	0	0	0	0	0	0	806.894	808.837	885.238	0	0	1004.66	573.331	1411.94	0	1628.21	0	567.78	0	499.441	0	613.654	0	345.178	0	0	0
1026.34	0	0	0	0	0	0	0	0	0	0	0	0	0	0	0	0	0	0	0	0	0	1349.46	0	829.908	0	529.942	1193.04	448.494	756.324	1562.53	646.49	3144.67	0	0	0	0	0	0	0	0	0	0
1026.35	0	0	0	0	0	0	0	0	0	0	0	0	0	0	0	0	0	0	0	0	0	0	0	671.784	0	0	468.362	0	297.711	1556.79	890.019	0	0	0	0	0	0	0	0	0	0	510.221
1026.36	0	0	0	0	0	0	0	0	0	0	0	0	0	0	0	0	0	0	0	0	0	0	755.186	0	0	0	535.759	0	0	0	682.71	882.932	0	0	0	0	0	0	0	0	0	0
1026.37	0	0	0	0	0	0	0	0	0	0	0	0	0	0	0	0	0	0	0	0	0	0	0	519.092	0	0	0	0	0	825.683	0	0	815.162	0	0	0	658.695	0	0	0	0	0
1026.38	0	0	0	0	0	0	0	437.672	0	0	0	0	0	0	0	0	0	0	0	0	0	1031.15	0	1265.7	0	573.953	597.748	0	0	1777.12	708.518	2496.57	0	0	0	0	0	0	0	0	0	0
1026.39	0	0	0	0	0	0	0	0	0	0	0	0	0	0	0	0	0	0	0	0	0	0	0	0	0	339.438	466.142	1217.34	1086.15	0	0	1055.57	2227.4	0	0	0	0	0	0	0	0	0
1026.4	0	0	0	0	0	0	0	0	0	0	0	1036.49	0	0	0	0	0	0	0	0	0	0	0	547.032	0	0	0	0	0	0	353.642	0	0	0	0	0	0	0	0	0	0	0
1026.43	0	0	0	0	0	0	0	0	0	0	0	0	0	0	0	188.671	0	0	0	0	0	0	0	0	0	0	0	600.993	0	0	0	1616.55	0	0	489.944	0	0	0	0	0	0	0
1026.44	0	0	0	0	0	0	0	0	0	0	0	0	0	0	0	0	0	0	0	0	0	408.004	0	0	0	0	0	856.443	0	887.25	0	0	0	0	0	0	0	0	416.161	0	0	0
1026.53	0	0	761.09	0	0	0	0	0	0	0	0	0	0	0	0	0	0	0	0	0	0	647.478	0	0	0	0	0	0	0	0	0	434.889	1471.63	0	0	0	779.835	0	0	0	0	1434.01
1026.54	0	0	0	356.654	0	0	0	0	0	0	0	0	0	0	0	0	0	0	0	0	0	533.677	0	0	0	0	377.711	0	635.327	655.658	0	2328.27	520.849	0	0	0	467.698	0	0	0	0	0
1026.55	0	0	0	0	0	0	0	0	0	0	0	0	0	0	0	0	0	0	0	0	0	0	0	0	315.907	0	0	472.179	0	0	0	0	0	0	0	856.333	0	0	0	0	0	0
1026.56	0	0	0	0	0	0	0	0	0	0	0	0	0	0	0	0	0	0	0	0	0	649.441	0	0	0	0	0	733.142	0	0	0	0	0	0	0	0	912.684	0	0	0	0	0
1026.58	0	0	0	0	0	0	0	0	0	0	0	0	0	0	0	0	0	0	0	0	0	0	0	5485.47	787.345	3067.85	6222.18	2832.01	4155.47	5735.46	5575.35	3868.65	2065.69	0	302.641	3182.05	2474.76	0	0	0	0	0
1026.59	0	0	0	0	0	0	0	0	0	0	0	0	0	0	0	0	0	0	0	0	0	1802.04	0	0	429.54	1399.16	311.96	1860.89	2138.11	834.176	0	1665.55	0	0	3198.07	333.798	2340.9	0	0	0	0	0
1026.6	0	0	0	0	0	0	0	0	0	0	256.619	0	0	0	0	0	0	0	0	0	0	784.216	0	791.176	0	0	526.556	1177.33	0	730.011	694.227	761.179	0	0	0	0	615.817	0	0	0	0	0
1026.61	0	0	0	0	0	0	0	0	0	0	0	0	0	0	0	0	0	0	0	0	0	0	0	837.587	0	0	1634.69	0	473.872	0	1239.22	0	0	0	0	0	0	0	0	0	0	0
1026.62	0	0	0	0	0	0	0	0	0	0	0	0	0	0	0	0	0	0	0	0	0	0	0	2140.37	0	0	459.561	0	0	0	0	754.086	0	0	0	0	0	0	0	0	0	0
1026.74	0	0	0	0	262.265	0	0	0	0	0	0	0	0	0	0	0	0	0	0	0	0	0	0	0	0	0	0	0	505.287	0	1072.08	649.032	0	0	0	0	0	0	0	0	0	0
1026.77	0	0	0	0	0	0	0	0	0	0	0	0	0	0	0	0	0	0	0	0	0	0	0	0	0	0	0	0	0	605.894	0	0	0	299.736	373.115	0	0	0	0	0	0	0
1026.78	0	0	0	0	0	0	0	0	0	0	0	0	0	0	0	0	0	0	0	0	0	0	0	816.868	0	624.96	2872.79	0	660.861	0	0	769.916	0	0	0	0	0	0	0	0	0	287.755
1026.79	0	0	0	0	0	0	0	0	0	0	0	0	0	0	0	0	0	0	0	0	0	0	0	1349.85	0	0	0	630.758	465.518	0	1313.21	696.748	0	0	0	0	0	0	0	0	0	0
1026.8	0	0	0	0	386.807	0	0	510.079	0	0	0	0	0	0	0	0	0	0	0	0	0	739.431	0	0	0	0	0	760.598	0	0	284.829	0	0	0	0	0	0	0	0	0	0	0
1026.81	0	0	0	0	0	0	0	0	0	0	0	0	0	0	0	0	0	0	0	0	0	695.62	0	0	0	505.53	0	0	0	0	0	783.146	0	0	0	0	0	0	0	0	0	0
1026.83	0	0	0	0	0	0	0	375.444	0	0	0	0	0	0	0	0	0	0	0	0	0	0	0	675.369	0	564.406	1281.37	2371.42	687.227	762.842	1051.91	0	723.886	0	1533.68	0	0	0	0	0	0	0
1026.84	0	0	0	0	0	0	0	0	0	0	0	0	0	0	0	0	0	0	0	0	0	1506.85	0	1428.36	0	0	0	397.917	869.822	0	2103.22	2907.56	0	0	0	0	0	0	0	0	0	0
1026.85	0	0	0	0	0	0	0	0	0	0	0	0	0	0	0	0	0	0	0	0	0	0	0	727.708	0	0	0	0	0	0	315.173	0	621.401	0	0	0	0	0	0	0	0	0
1026.91	0	0	0	0	0	0	0	0	0	0	0	0	0	0	0	0	0	0	0	0	0	0	0	0	0	321.585	1982.03	1051.23	0	0	0	0	0	0	771.597	0	0	0	0	0	0	0
1026.92	0	0	0	0	0	0	0	0	0	0	0	0	0	0	0	0	0	0	0	0	0	0	0	1736.32	0	0	889.671	0	0	592.03	0	0	0	0	0	0	0	0	0	0	0	0
1026.93	0	0	0	0	0	0	0	0	0	0	0	0	0	0	0	0	0	0	0	0	0	0	0	633.252	0	0	740.511	777.981	1067.28	655.869	723.244	1310.45	0	0	0	0	0	0	0	0	0	0
1026.94	0	0	0	0	0	0	0	0	0	0	0	0	0	0	0	0	0	0	0	0	0	0	0	695.71	0	0	0	806.325	0	0	0	405.035	796.694	0	0	0	0	0	0	0	0	0
1026.95	0	0	0	0	0	0	0	0	0	0	0	0	0	0	0	0	0	0	0	0	0	0	0	550.166	0	0	0	0	564.95	568.071	0	676.183	0	0	0	0	477.152	0	0	0	0	0
1026.98	0	0	0	0	0	0	0	0	0	0	0	0	0	0	0	0	0	0	0	0	0	0	0	3052.28	0	0	0	0	0	0	1711.15	858.054	0	0	0	0	0	0	0	0	0	0
1026.99	0	0	0	0	0	0	0	0	0	0	0	0	0	0	0	0	0	0	0	0	0	0	0	0	0	0	620.62	0	0	1781.29	0	0	0	0	0	0	556.228	0	0	0	0	0
1027	0	0	0	0	0	0	0	0	0	0	0	0	0	0	0	0	0	0	0	369.453	0	0	0	0	0	0	0	402.048	379.439	0	0	637.191	0	0	0	0	0	0	0	0	0	0
1027.01	0	0	0	0	0	346.663	0	0	0	0	0	0	0	0	0	0	0	0	0	0	0	1072.26	0	0	0	0	0	0	0	0	0	926.098	0	0	0	0	0	0	0	0	0	0
1027.04	0	0	0	0	0	0	0	0	0	0	0	0	0	0	0	0	0	0	0	0	0	0	0	533.623	0	0	0	0	0	726.932	0	962.028	0	0	0	0	0	0	0	0	0	0
1027.05	0	0	388.053	0	0	0	0	0	292.435	0	0	0	0	0	0	0	0	0	0	0	469.72	0	0	0	0	0	0	0	0	0	0	1510.57	0	0	0	0	0	0	0	0	0	0
1027.06	0	1921.05	0	2644.72	976.332	1038.81	2169.46	548.374	551.025	1532.35	1840.46	0	1092.43	961.399	3308.51	663.004	1133.69	759.713	1689.92	1143.36	331.676	0	0	0	1813.47	2869.42	0	0	597.698	0	0	0	0	0	456.377	1655.88	0	0	0	0	303.122	266.794
1027.08	0	0	0	0	0	0	0	0	0	0	0	0	0	0	0	0	0	0	0	0	0	0	0	2780.6	0	1426.99	2493.89	1752.54	611.358	0	0	1842.48	1574.14	0	731.255	583.392	495.839	0	0	0	0	0
1027.09	0	0	175.92	0	0	0	0	0	0	0	338.959	0	0	0	0	0	0	0	0	0	0	922.421	0	616.717	0	344.624	1111.86	826.465	720.176	0	614.55	1262.06	797.718	0	0	0	0	0	0	0	0	0
1027.1	0	0	0	0	0	0	0	0	0	0	0	0	0	0	0	0	0	0	0	0	0	0	0	1020.26	0	0	495.378	580.837	0	0	0	1316.12	988.209	0	0	0	371.12	0	0	0	0	0
1027.11	0	0	0	0	0	0	0	373.39	0	0	0	0	0	0	0	0	0	0	0	0	0	0	0	0	0	0	376.153	422.767	0	0	381.245	1109.57	713.971	0	0	0	0	0	0	0	0	0
1027.16	0	0	0	531.179	0	0	506.668	441.165	0	0	0	0	0	0	0	0	0	0	0	0	0	661.026	0	0	0	0	0	0	0	0	0	0	0	0	0	0	0	0	0	0	285.566	0
1027.17	0	0	0	0	0	0	0	0	0	0	0	0	0	0	0	0	0	0	0	0	0	0	0	0	0	548.5	0	726.898	0	1417.73	0	0	0	0	0	0	0	0	0	0	0	0
1027.18	0	0	0	0	0	0	0	0	0	0	677.564	0	0	388.1	0	0	0	0	0	0	0	1638.03	0	753	362.861	0	0	0	784.823	0	706.013	0	0	0	0	0	0	0	0	0	205.504	0
1027.19	0	0	0	0	0	0	0	577.843	0	0	0	0	372.052	0	0	0	678.661	0	0	0	0	0	0	344.545	0	0	0	848.855	1101.57	0	544.163	812.075	0	0	0	0	653.139	0	0	0	0	0
1027.21	0	0	0	0	0	0	307.961	0	0	0	0	0	0	0	0	0	0	0	0	0	0	0	0	320.708	0	0	0	549.878	0	0	972.692	0	0	0	0	0	393.119	0	0	0	0	0
1027.22	0	0	0	0	0	0	0	0	0	0	0	0	0	0	0	0	0	0	0	0	0	0	0	0	0	0	706.998	0	381.891	0	0	753.8	0	0	0	0	699.651	0	0	0	0	0
1027.23	0	0	0	0	0	0	0	0	0	0	0	0	0	0	0	0	0	0	0	0	0	0	0	1319.06	503.599	0	0	0	0	0	0	0	584.137	0	577.923	447.472	0	0	0	0	0	0
1027.24	0	0	0	0	0	0	0	0	0	0	0	0	0	0	0	0	0	0	0	0	0	0	0	487.741	0	0	690.988	1063.35	487.007	0	1017.84	627.605	765.92	0	1906.16	0	296.689	0	0	0	0	447.315
1027.25	0	0	0	0	0	0	0	0	0	280.807	0	0	0	0	0	0	0	0	0	0	0	347.736	0	0	0	0	0	0	2446.39	0	734.894	0	802.31	0	585.791	0	0	0	0	0	0	0
1027.26	0	0	0	0	0	0	0	0	0	0	0	0	0	0	0	0	0	0	0	0	0	0	0	388.893	0	0	1362.3	698.067	0	535.616	720.905	2670.34	0	0	0	0	708.806	0	0	0	0	0
1027.27	0	0	0	0	0	0	0	0	0	0	0	0	0	0	0	0	0	0	0	0	0	538.997	0	932.082	0	0	723.292	0	0	0	420.718	417.205	0	0	609.491	0	0	0	0	0	0	0
1027.28	0	0	0	0	0	0	0	0	0	0	0	0	0	0	0	0	0	0	0	0	0	765.607	664.41	874.975	0	986.867	0	0	0	0	0	669.54	0	0	0	0	0	0	0	0	0	0
1027.3	0	0	0	0	0	0	0	0	0	0	0	0	0	0	0	0	0	0	0	0	0	287.435	0	795.137	0	0	626.053	0	512.4	0	0	0	0	0	0	0	0	0	0	0	0	0
1027.31	0	0	0	324.838	0	964.998	519.357	0	0	0	366.097	0	0	0	0	0	0	4751.66	2975.83	0	5193.32	0	0	0	0	0	0	0	0	811.995	0	0	0	0	0	1205.5	0	520.317	5141.84	2728.89	1921.71	0
1027.32	0	0	0	0	0	0	0	0	0	0	0	0	0	0	0	0	0	0	0	0	0	435.827	0	0	0	0	0	664.558	0	0	548.527	0	1259.58	0	731.297	0	0	0	0	0	0	0
1027.33	0	0	0	0	0	0	335.852	0	0	0	0	0	0	0	0	0	0	0	0	0	0	584.974	0	0	453.238	862.212	1253.41	542.122	561.129	1150.2	1151.6	991.697	335.262	0	0	0	974.79	0	0	0	0	0
1027.34	0	0	0	0	0	0	0	0	0	0	0	0	0	0	0	0	0	0	0	0	0	0	0	567.888	0	286.943	0	0	471.049	457.558	263.022	0	0	0	0	0	1113.7	0	0	0	0	0
1027.36	0	0	0	0	0	0	0	0	0	0	0	0	0	0	0	0	0	0	0	0	0	718.081	0	0	0	432.862	599.943	0	1238.65	0	0	0	0	0	0	0	0	0	0	0	0	0
1027.37	0	0	0	0	0	0	0	0	0	0	0	0	0	0	0	0	0	0	0	0	0	0	0	401.559	0	0	0	469.133	0	0	0	355.916	0	0	0	0	454.541	0	0	0	0	0
1027.38	0	0	0	0	0	0	0	0	0	0	0	842.754	0	0	0	0	0	0	332.865	0	0	0	0	1318.48	0	976.655	545.477	0	0	0	908.274	980.256	0	0	997.553	0	0	0	0	380.27	0	0
1027.4	0	0	0	0	0	0	0	0	0	0	0	0	0	0	0	0	0	0	0	0	0	981.465	689.782	1577.55	0	0	0	0	0	0	0	0	0	0	0	0	980.57	0	0	0	0	0
1027.41	0	0	0	0	0	0	0	0	0	0	0	0	0	0	0	0	0	0	0	0	0	1389.62	0	468.666	0	0	0	464.618	535.022	0	0	0	0	0	0	0	783.569	0	0	0	0	0
1027.43	0	0	0	0	0	0	0	0	0	0	0	0	0	0	0	0	0	0	0	0	0	0	0	0	0	0	0	610.26	284.941	0	0	1241.38	0	0	0	0	404.358	0	0	0	0	0
1027.45	0	0	0	0	0	0	0	398.933	0	0	0	0	0	0	0	0	0	0	0	0	0	0	621.195	1257.25	0	0	0	619.797	0	0	0	511.632	0	0	0	0	558.797	0	0	0	0	0
1027.56	0	491.307	0	0	0	0	0	0	0	0	0	0	0	0	0	0	0	0	0	0	493.211	0	0	0	0	0	0	0	0	2109.68	0	1044.27	0	0	0	0	0	0	0	0	0	0
1027.57	0	0	0	0	0	0	0	533.553	0	0	0	0	0	0	0	0	259.168	0	0	0	0	1698.68	0	1015.89	883.601	3143.89	0	1971.77	1129.89	927.965	894.584	1067.99	2204.89	0	855.555	262.512	0	0	0	0	0	0
1027.58	0	0	0	0	0	0	0	378.825	0	0	0	0	0	0	0	0	0	0	0	0	0	398.184	0	2331.27	0	0	1773.84	286.852	612.969	2184.24	2018.01	1379.35	439.753	0	0	865.41	0	0	0	0	0	0
1027.59	0	0	0	0	0	0	0	0	0	0	0	0	0	0	0	0	0	0	0	0	0	725.677	0	615.136	0	659.798	0	1148.9	564.632	960.166	711.706	880.159	2619.89	0	3005.16	1064.28	1176.45	0	0	0	0	0
1027.6	0	0	0	0	0	279.157	0	0	324.934	0	0	0	0	0	0	0	0	0	0	0	0	295.805	0	2205.55	0	0	1264.82	1336.73	3045.89	1307.25	2130.84	1644.34	0	161.002	329.203	480.537	2866.21	0	0	0	0	0
1027.61	0	0	0	0	0	0	0	0	0	0	0	0	0	0	0	0	0	0	0	0	0	2004.69	0	2011.04	0	0	1465.61	578.3	0	1051.59	1171.86	1774.81	0	0	0	270.585	0	0	0	0	0	0
1027.62	0	0	0	0	0	0	0	0	0	0	0	0	0	0	0	0	0	0	0	0	0	0	0	419.544	0	0	0	1343.06	0	0	1968.26	1087.41	0	0	0	0	0	0	0	0	0	0
1027.63	0	0	0	0	0	0	0	0	0	0	220.022	0	0	246.498	0	0	0	0	0	0	0	0	0	0	0	0	0	0	0	0	0	854.728	0	0	0	0	0	0	0	0	0	0
1027.7	0	0	0	0	0	0	0	0	0	0	0	0	0	0	0	0	0	0	0	0	652.578	384.953	0	0	0	0	0	0	0	1216.69	0	0	0	0	0	0	0	0	0	0	0	0
1027.75	0	0	0	0	0	0	0	0	0	0	0	0	0	0	0	0	0	0	0	0	0	0	0	480.436	0	0	679.408	0	0	0	717.778	0	0	0	0	0	0	0	0	0	0	0
1027.78	0	0	404.352	0	0	0	0	0	0	0	0	0	0	0	0	0	0	0	0	0	0	0	0	0	0	643.526	0	0	0	0	487.819	762.836	0	0	0	0	0	0	0	0	0	0
1027.8	0	0	0	0	0	0	0	0	0	0	0	0	0	0	0	0	0	0	0	0	0	0	0	0	0	0	712.698	0	0	0	0	0	0	0	443.662	0	707.152	0	0	0	0	229.126
1027.82	0	0	0	0	0	0	0	0	0	0	0	0	0	0	0	0	0	0	0	0	0	646.528	0	616.655	0	0	0	410.826	0	0	0	0	0	0	0	0	0	0	0	0	0	0
1027.83	0	0	0	0	0	0	0	0	0	0	0	0	0	0	0	221.695	0	0	0	0	0	0	0	0	0	708.534	0	401.39	0	0	0	0	596.023	0	0	0	0	0	0	0	0	0
1027.84	0	0	0	0	0	0	0	0	0	0	0	0	0	0	0	0	0	0	0	0	597.695	518.01	0	0	0	0	1718.18	0	0	1718.4	0	1391.07	0	0	0	255.189	0	0	0	0	0	0
1027.86	0	0	0	0	0	0	0	0	0	0	0	0	0	0	0	0	0	0	0	0	0	0	0	0	0	0	0	841.99	0	0	0	0	602.193	0	0	0	1007.15	0	0	0	0	0
1027.89	0	0	0	0	0	0	0	0	0	0	0	0	0	0	0	0	0	0	0	0	0	0	840.184	0	0	0	717.79	0	0	814.838	0	0	0	0	0	0	0	0	0	0	0	0
1027.9	0	0	0	0	0	0	0	0	0	0	0	0	0	0	0	0	0	0	0	0	0	0	0	0	367.942	697.258	1729.35	0	0	0	0	0	0	0	0	0	1070.04	0	0	0	0	0
1027.91	0	0	0	0	0	0	0	0	0	0	0	0	0	0	0	0	0	0	0	0	0	0	0	0	348.962	693.753	0	792.162	622.64	0	0	0	0	0	460.346	566.636	0	0	0	0	0	0
1027.92	0	0	0	0	0	0	0	0	0	0	0	0	0	0	0	0	0	0	0	0	0	529.766	658.584	0	0	0	0	0	965.653	0	1686.36	593.768	0	0	568.826	0	535.988	0	0	0	0	0
1027.94	0	0	0	0	0	0	0	0	0	0	0	0	0	0	0	0	0	0	0	0	0	0	0	0	0	0	0	0	741.3	1183.99	0	631.666	0	0	0	0	955.134	0	0	0	0	0
1027.97	0	0	0	0	0	0	0	0	0	0	0	0	0	0	0	0	0	0	0	0	0	340.588	0	0	0	0	0	416.057	0	0	0	944.632	0	0	0	0	445.093	0	0	0	0	0
1027.98	0	0	0	0	0	0	0	0	0	0	0	0	0	0	0	0	0	0	0	0	0	0	0	0	0	0	770.229	0	0	858.946	0	822.047	0	0	0	0	0	0	0	0	0	0
1027.99	0	0	0	0	0	0	0	0	0	0	0	0	0	0	0	0	0	0	0	0	0	0	0	0	0	0	0	694.481	909.626	0	0	0	0	0	0	276.129	1020.25	0	0	0	0	0
1028	0	0	0	0	0	0	0	0	0	0	0	0	0	0	0	0	0	0	0	0	0	1131.92	0	1797.46	0	0	0	0	789.57	0	0	0	0	0	0	0	0	0	487.289	0	0	0
1028.02	0	0	0	0	0	0	0	0	0	0	290.744	0	0	0	0	0	0	0	0	0	0	0	0	0	0	0	473.747	0	1171.8	628.34	0	0	0	0	529.544	0	0	0	0	0	0	0
1028.03	0	0	0	0	0	0	0	0	0	0	0	0	0	0	0	0	0	0	0	0	0	1035.76	0	468.719	0	0	0	665.994	0	0	0	0	0	0	0	0	0	0	0	0	0	0
1028.05	0	1157.34	905.05	1561.86	2221.08	707.341	3050.98	1290.85	1448.5	628.408	1402.45	0	1987.73	2067.33	2369.53	0	961.717	645.518	858.911	2514.11	1535.1	0	0	0	644.481	645.934	0	0	0	726.009	0	0	0	0	0	652.576	0	0	0	0	252.331	324.593
1028.06	0	0	0	0	0	611.082	0	0	0	525.209	0	0	0	0	0	0	0	0	533.89	0	0	0	0	1173.56	0	0	2585.19	0	0	0	457.313	0	0	0	0	0	0	0	0	0	0	0
1028.07	0	0	0	0	0	0	0	0	0	0	0	0	0	0	0	0	0	0	0	0	0	1516.44	1280.91	0	0	0	561.064	0	0	0	0	0	0	0	0	0	1029.01	0	0	0	0	0
1028.08	0	0	0	0	0	0	0	0	412.836	0	0	0	0	0	0	0	0	0	0	0	0	0	0	1056.73	0	372.737	0	0	983.203	2227.05	0	0	786.918	0	0	0	0	0	0	0	0	0
1028.09	0	0	0	0	0	0	0	0	0	0	0	0	0	0	0	0	0	0	0	0	0	585.264	0	0	0	0	0	1489.09	1489.54	0	910.484	317.585	0	0	379.418	0	0	0	0	0	0	0
1028.1	0	0	0	0	0	0	0	0	0	0	0	0	0	0	0	0	0	0	0	0	0	0	731.516	0	0	0	518.574	0	981.23	0	0	466.448	0	0	0	0	1023.53	0	0	0	0	0
1028.11	0	0	0	0	0	0	0	435.762	0	0	0	0	0	0	0	0	0	0	0	0	0	0	0	0	0	311.697	509.372	923.794	729.37	0	0	1775.03	0	0	1012.16	0	0	0	0	0	0	0
1028.12	0	0	0	0	0	307.358	0	0	0	0	0	0	0	0	0	0	0	0	0	0	0	623.803	0	0	0	0	584.287	0	0	731.347	564.063	0	0	0	0	0	1512.73	0	0	0	0	0
1028.14	0	0	0	0	0	0	0	0	0	0	0	0	0	0	0	0	0	0	308.423	0	0	0	0	0	0	0	0	0	388.069	0	0	0	316.375	0	0	0	0	0	0	0	0	0
1028.15	0	0	0	0	0	0	0	0	0	0	0	0	0	0	296.041	0	369.168	0	0	0	0	0	0	489.543	0	0	0	0	0	0	0	0	0	0	0	0	0	0	0	0	0	0
1028.16	0	0	0	0	0	0	0	0	0	0	0	0	468.452	0	0	0	0	0	0	0	0	0	0	0	0	272.907	0	0	457.413	0	0	0	0	0	0	0	0	0	0	0	0	0
1028.17	0	0	0	309.143	0	0	0	0	0	329.722	0	0	0	0	0	0	0	0	0	0	0	1719.21	0	0	0	0	0	0	0	0	0	0	0	0	0	0	0	0	0	0	0	231.672
1028.18	0	0	0	0	0	0	0	0	310.596	0	0	0	0	0	0	0	0	0	0	0	0	0	0	419.573	0	0	506.764	0	0	0	0	1130.76	0	0	0	0	0	0	0	0	0	463.767
1028.19	0	0	0	0	0	0	0	0	0	0	0	0	0	0	0	0	0	0	0	0	0	466.343	0	0	0	0	0	557.019	0	0	527.055	898.018	0	0	0	0	0	0	0	0	0	0
1028.21	0	0	0	0	0	0	0	0	0	0	0	0	0	0	0	0	493.653	0	0	0	0	680.268	0	0	0	0	0	399.611	521.282	0	0	0	654.614	0	0	0	0	0	0	0	0	0
1028.22	0	0	0	0	0	0	0	0	0	0	0	0	0	0	0	0	0	0	282.177	0	0	0	0	749.734	0	0	609.534	0	0	0	0	0	0	0	603.233	0	0	0	0	0	0	0
1028.23	0	0	0	0	0	0	0	0	0	0	0	0	0	0	0	0	0	0	0	0	0	697.032	0	425.809	0	0	0	0	515.631	470.985	0	0	0	0	0	0	0	0	0	0	0	0
1028.24	0	0	0	0	0	0	0	0	0	0	0	0	0	0	0	0	0	0	0	0	0	0	0	0	0	0	969.022	558.427	0	0	1053.39	440.182	0	0	611.949	0	0	0	0	0	0	0
1028.25	0	0	0	0	0	0	0	0	0	0	0	0	0	0	0	183.05	0	0	0	0	0	1383.33	1083.53	0	0	0	758.525	0	0	0	0	752.401	0	0	0	0	754.458	0	0	0	0	0
1028.27	0	0	0	0	0	0	0	0	0	0	0	0	0	0	0	0	0	0	0	383.434	0	0	0	0	0	380.36	530.968	0	497.571	0	513.047	663.55	0	0	0	0	0	0	0	0	0	0
1028.29	0	0	0	0	0	0	0	0	0	0	0	0	0	0	0	0	0	0	0	0	0	410.019	0	741.79	0	0	0	0	0	1009.35	0	835.855	0	0	0	0	953.624	0	0	0	0	0
1028.31	0	0	0	0	0	0	0	0	0	0	0	0	0	0	0	0	0	1123.72	243.18	0	370.266	0	0	0	0	0	0	0	0	0	1047.8	725.325	0	0	0	0	0	0	2308.68	0	289.162	0
1028.32	0	0	0	0	0	0	0	298.363	0	0	0	0	0	0	0	0	0	0	0	0	315.481	0	0	0	0	701.185	0	0	0	0	0	0	0	0	635.565	926.845	0	0	1386.58	0	0	0
1028.33	0	0	0	0	255.776	0	0	0	0	0	0	0	0	0	0	0	0	0	0	0	0	0	0	0	0	0	0	936.094	0	0	0	0	0	0	267.169	672.674	0	0	0	0	0	0
1028.34	0	0	0	0	0	0	0	580.005	0	0	0	974.68	0	0	0	0	0	243.574	0	0	0	0	0	0	0	0	1210.31	0	0	0	1239.94	0	0	0	0	1022.81	455.562	0	0	0	0	0
1028.35	0	0	0	0	0	0	0	0	0	0	0	0	0	0	0	0	0	0	0	0	0	0	0	917.308	0	0	0	368.496	0	0	620.152	499.681	0	0	0	0	886.391	0	0	0	0	0
1028.36	0	0	0	0	0	0	0	0	0	0	0	0	0	0	0	0	0	0	0	0	0	2099.79	0	741.395	0	0	0	495.544	0	0	0	0	0	0	0	0	336.3	0	0	0	0	0
1028.37	0	0	0	0	0	0	0	0	0	0	0	0	0	0	0	0	0	0	0	0	0	0	0	759.055	0	0	519.293	0	0	0	475.623	552.473	0	0	0	0	457.612	0	0	0	0	0
1028.39	0	0	0	0	0	0	0	0	0	0	0	0	0	0	0	0	0	0	304.261	0	0	0	689.529	0	0	0	0	656.842	0	0	0	1194.72	0	0	452.974	0	0	0	0	0	0	0
1028.4	0	0	0	0	0	0	0	0	0	0	0	0	0	0	0	0	0	0	0	0	0	823.618	0	0	0	0	506.738	0	505.774	0	0	0	0	0	0	0	0	0	0	0	0	0
1028.41	0	0	0	0	0	0	0	0	0	0	0	0	0	0	0	0	0	0	367.556	0	0	0	0	0	0	0	0	0	0	0	0	889.497	0	0	0	0	0	340.222	0	0	0	0
1028.42	0	0	0	0	0	0	0	0	0	222.058	0	0	0	0	0	0	0	0	0	0	0	0	0	0	0	0	0	940.822	0	0	888.736	0	3385.25	0	0	0	0	0	0	0	0	0
1028.43	0	0	0	0	0	0	0	0	0	0	0	0	0	368.539	0	0	0	0	0	0	0	0	0	0	0	0	0	585.173	0	0	606.307	0	0	0	0	0	344.212	0	0	0	0	0
1028.44	652.944	0	0	0	0	0	0	0	0	0	0	0	0	0	0	0	0	0	0	0	0	0	0	476.918	0	0	0	0	0	0	1419.95	0	0	0	524.328	0	0	0	0	0	0	0
1028.56	0	0	0	0	0	0	0	0	0	0	0	0	0	0	0	0	0	0	0	0	655.322	0	0	0	396.299	557.847	0	0	0	554.4	0	0	0	0	0	0	826.699	0	0	0	0	0
1028.57	0	0	0	0	0	0	0	0	0	0	0	0	0	0	0	0	0	0	0	0	0	910.896	0	1808.58	0	0	1230.19	2135.54	0	0	696.718	0	1336.64	0	1871.09	463.018	515.304	0	0	0	209.152	0
1028.58	0	0	0	0	0	0	0	0	0	240.483	0	0	0	0	0	0	0	0	0	0	0	667.206	0	1201.78	0	0	0	1330.89	676.836	1478.59	0	0	783.181	0	0	0	3661.26	0	0	0	0	0
1028.59	0	0	0	0	0	0	0	352.938	0	0	0	654.938	0	0	0	0	0	0	0	0	0	1295.24	0	0	0	903.971	0	457.925	1846.06	2839.46	817.933	1688.97	0	0	337.672	0	0	0	0	0	0	0
1028.6	0	0	0	0	360.326	0	0	0	483.645	0	0	0	0	0	0	0	258.024	0	0	0	0	2043.6	0	1666.96	0	0	1273.52	1553.31	1234.8	900.748	0	1843.82	2052.3	0	1037.98	0	488.102	0	0	0	0	0
1028.61	0	0	0	0	0	0	0	0	0	0	0	0	0	0	0	0	0	0	0	0	0	938.11	0	0	0	0	0	339.454	601.975	0	547.366	1060.58	0	0	491.407	0	368.38	0	0	0	0	0
1028.62	0	0	0	0	0	0	0	0	0	0	0	0	0	0	0	0	0	0	0	0	0	0	0	0	0	0	695.865	0	0	0	0	1791.59	0	0	0	432.222	505.499	0	0	0	0	0
1028.63	0	0	0	0	0	0	0	0	0	0	0	0	0	0	0	0	0	0	0	0	0	0	0	0	0	0	0	570.18	0	1937.16	0	840.113	913.749	0	0	708.923	0	0	0	0	0	0
1028.64	0	0	0	0	0	0	0	0	0	0	0	0	0	0	0	0	0	0	0	0	0	0	0	0	0	0	0	0	0	2222.52	0	429.296	1700.37	0	0	0	1390	0	0	0	0	0
1028.68	0	0	0	928.149	0	0	0	412.389	0	0	0	0	0	0	0	0	0	0	0	0	1357.46	0	0	0	0	0	0	0	0	0	0	0	0	0	0	0	0	0	0	0	0	0
1028.69	0	0	0	0	0	0	2130.28	377.054	1108.64	0	0	0	0	2656.78	0	338.799	0	0	0	0	2623.07	0	0	0	0	0	1425.5	0	0	0	0	0	804.934	0	0	0	0	0	0	432.179	0	869.277
1028.73	0	0	0	0	0	0	0	0	0	0	0	0	480.938	0	0	0	0	0	0	0	0	583.596	0	0	0	0	0	0	548.059	0	0	0	0	0	0	0	0	0	0	0	0	0
1028.74	0	0	0	0	0	0	0	0	0	0	0	0	0	0	0	0	0	0	0	0	0	481.397	0	912.946	0	0	0	0	0	0	976.961	848.911	0	0	0	0	0	0	0	0	0	0
1028.75	0	0	0	0	0	0	0	452.301	0	0	0	0	0	0	0	0	0	0	0	0	0	1678.7	0	654.87	0	0	705.04	532.46	0	0	0	0	0	0	243.613	0	548.171	0	0	0	214.878	0
1028.76	0	0	0	0	0	0	0	0	0	0	0	0	0	0	0	0	0	0	0	0	0	0	720.483	0	0	0	0	341.928	0	0	0	0	0	0	449.786	0	0	0	0	0	0	0
1028.77	0	0	0	0	0	0	0	0	0	0	0	0	0	0	0	0	0	0	0	0	0	386.941	0	0	0	0	421.639	0	0	1643.13	0	0	0	0	320.962	0	464.001	0	0	0	0	0
1028.78	0	0	0	0	0	0	0	0	0	0	0	505.65	0	0	0	396.092	0	0	0	0	0	0	0	301.935	0	0	1282.71	0	1256.55	0	641.877	924.489	1910.73	0	483.738	0	0	0	0	0	0	0
1028.79	0	0	0	0	0	0	0	0	0	0	0	0	0	0	0	0	0	0	0	0	0	649.868	0	1126.76	0	0	0	561.414	641.858	0	260.413	622.362	0	0	463.083	601.002	330.544	0	0	0	0	0
1028.8	0	0	0	0	0	0	0	0	0	0	0	0	0	0	0	0	0	0	0	0	0	418.323	0	0	0	0	0	0	704.689	0	754.579	0	0	0	532.228	0	319.734	0	0	0	206.326	0
1028.81	0	0	0	0	0	0	0	0	0	0	0	0	0	0	0	0	0	0	0	0	0	764.781	0	0	0	0	0	475.29	0	0	0	0	0	434.308	0	0	0	0	0	0	0	0
1028.82	0	0	0	0	0	0	0	0	0	0	0	727.101	0	0	0	0	0	0	0	0	0	672.261	0	0	0	0	0	0	0	0	0	0	0	359.017	0	0	0	0	0	0	0	0
1028.83	0	0	0	0	0	0	0	0	0	0	0	0	0	0	0	0	0	0	0	0	0	0	0	0	0	0	0	0	0	0	0	887.434	0	0	0	0	507.931	0	0	0	190.687	0
1028.84	0	0	0	361.645	0	0	0	0	0	0	0	1452.74	0	0	0	0	0	0	0	0	0	0	0	0	0	0	0	0	0	0	0	1095.43	0	0	0	0	0	0	0	0	0	0
1028.85	0	0	0	0	0	0	0	0	0	0	0	0	0	0	0	0	0	0	0	0	0	0	0	0	0	0	0	602.188	0	667.028	0	1692.61	0	0	796.757	0	0	0	0	0	0	0
1028.86	0	0	0	0	0	0	0	0	0	0	0	904.942	0	0	0	0	0	0	0	0	0	0	0	0	0	396.313	0	530.104	0	0	0	0	0	0	0	0	0	0	0	0	0	0
1028.9	0	0	0	0	0	0	0	0	0	0	0	0	0	0	0	0	0	0	0	0	0	566.565	0	416.032	0	0	0	0	0	0	0	1146.2	1109.12	0	0	298.747	0	0	0	0	0	0
1028.91	0	0	0	234.032	0	0	0	0	0	0	0	0	0	0	0	0	0	0	0	0	0	0	0	0	0	0	0	0	0	863.22	0	0	0	0	0	0	0	0	0	0	0	316.637
1028.92	0	0	0	0	0	0	0	0	0	0	0	0	0	257.668	0	0	0	0	0	0	0	653.707	0	0	0	505.55	683.011	0	742.633	0	0	0	0	0	0	338.82	0	0	0	0	0	0
1028.93	0	0	0	0	0	0	0	0	0	0	0	0	0	0	0	0	0	0	0	0	0	0	0	0	0	0	496.842	360.04	0	0	0	1605.76	0	0	0	0	411.719	0	0	0	0	0
1028.96	0	0	0	0	0	0	0	0	0	313.516	0	0	0	0	0	0	0	0	0	0	0	0	0	0	0	0	425.287	0	0	0	0	0	0	0	450.174	0	0	0	0	0	0	0
1028.98	0	0	0	0	0	0	0	0	0	0	0	614.22	0	0	0	160.665	0	0	0	0	0	0	0	0	0	0	1344.15	1639.56	0	0	0	0	0	0	283.879	0	0	0	0	0	0	0
1028.99	0	0	0	0	0	0	0	442.93	0	0	0	0	0	0	0	0	0	0	0	0	0	0	0	0	0	0	0	0	0	0	0	0	1016.74	0	0	0	524.846	0	0	0	0	0
1029	0	0	0	0	0	0	0	0	0	0	0	0	0	0	0	0	0	0	0	0	0	0	0	381.873	0	0	0	0	0	0	0	0	0	0	682.296	0	499.243	0	0	0	0	0
1029.01	0	0	0	0	0	0	0	482.961	374.914	0	0	652.458	0	0	0	0	0	0	0	0	0	0	0	0	0	0	0	463.333	441.011	0	0	452.192	0	0	0	0	0	0	0	0	0	0
1029.04	0	0	0	0	0	0	0	0	0	0	0	0	0	0	0	0	0	0	0	0	0	0	0	477.08	0	0	0	644.484	0	0	1051.99	0	0	0	0	0	0	0	0	0	0	0
1029.06	0	0	0	0	0	0	0	0	0	0	0	0	396.966	0	987.823	0	0	0	608.805	0	333.928	0	0	0	0	787.155	0	0	0	0	0	0	0	0	0	0	0	0	0	0	0	0
1029.07	0	0	0	304.148	0	0	0	0	0	0	0	0	0	317.144	0	0	0	0	0	0	0	0	0	0	4995.69	820.088	0	0	0	3173.69	1683.41	644.695	0	0	3307.06	4300.7	0	0	0	0	0	0
1029.08	0	0	0	0	0	0	0	0	0	0	0	0	0	0	0	0	0	0	0	0	0	0	849.825	4658.33	0	2359.09	6199.81	6059	4767.87	1524.99	2588.18	3595.9	2176.24	0	2335.06	1764.26	2444.43	0	0	0	0	0
1029.09	0	0	0	0	0	623.503	0	0	0	0	0	0	0	317.509	0	0	0	0	0	0	0	0	0	0	0	0	0	0	0	0	520.623	619.645	0	0	0	695.203	0	0	0	0	0	0
1029.1	0	0	0	0	0	0	0	0	0	0	0	0	0	0	0	0	0	0	0	0	0	483.766	0	0	0	0	0	0	740.034	0	0	495.405	0	0	0	0	673.037	0	0	0	0	0
1029.11	0	0	0	0	0	0	0	0	0	0	0	0	0	0	0	0	0	0	0	0	0	0	0	1402.73	0	893.211	0	446.783	0	0	0	0	0	0	413.321	550.988	0	0	0	0	0	0
1029.12	0	0	0	0	0	0	0	0	0	0	0	0	0	0	0	0	0	0	0	0	0	0	0	346.03	0	0	0	0	0	0	0	367.095	0	476.087	0	0	0	0	0	0	0	0
1029.13	0	0	0	496.095	0	465.347	0	0	0	0	0	0	0	0	0	0	0	0	0	0	0	0	0	0	0	0	0	0	463.892	0	0	0	0	0	0	0	0	0	0	0	0	0
1029.14	0	0	0	0	0	0	0	0	381.525	0	0	0	0	424.363	0	0	0	0	0	0	0	0	0	0	0	0	0	0	0	0	0	470.429	0	0	0	0	0	0	0	0	0	0
1029.15	0	0	0	0	0	0	0	0	0	0	0	0	0	0	497.983	0	0	0	0	0	0	0	0	0	0	0	0	0	0	565.2	0	907.182	0	0	0	0	0	0	0	0	0	0
1029.16	0	0	0	0	0	0	0	0	0	383.196	0	0	479.319	0	0	0	0	0	0	0	0	1071.5	0	0	263.016	0	560.389	0	0	0	0	0	0	0	0	659.485	0	0	0	0	0	0
1029.17	0	0	0	0	0	306.66	0	274.149	0	0	0	0	0	0	416.348	0	0	0	0	0	0	741.308	0	1032.98	0	0	0	0	0	0	0	0	439.747	0	0	0	0	0	0	0	0	0
1029.18	0	0	0	0	0	0	0	0	0	0	0	907.75	0	0	375.741	0	0	0	0	0	0	0	0	927.207	0	461.703	1948.66	559.978	1951.06	0	268.802	2010.08	0	0	600.181	264.669	0	0	0	0	0	0
1029.19	0	0	0	0	0	0	0	0	0	288.836	0	0	0	0	0	0	0	0	0	0	0	1436.41	0	0	0	0	0	738.652	0	0	0	0	648.824	163.267	0	284.621	565.985	0	0	0	173.386	0
1029.2	0	0	0	894.489	0	0	0	0	0	0	0	0	0	399.846	0	0	0	0	0	0	0	0	0	0	0	0	0	553.7	0	0	0	0	733.372	0	0	0	0	0	0	0	0	0
1029.21	0	0	0	0	0	350.692	0	0	0	0	0	838.637	0	0	0	0	0	277.512	0	0	0	0	0	0	0	0	0	0	0	0	578.435	0	0	0	0	0	0	0	0	0	0	0
1029.22	0	0	0	248.575	0	0	0	0	0	0	0	0	0	0	406.974	197.068	0	0	314.9	0	0	0	0	0	0	0	499.56	0	0	0	0	0	0	0	0	0	0	0	0	0	0	0
1029.23	944.5	0	0	0	448.622	0	0	0	0	0	300.154	636.603	454.241	1187.94	0	0	0	0	0	415.094	0	0	0	0	0	674.237	0	528.376	888.525	0	0	0	0	0	0	0	0	0	318.59	1149.52	0	0
1029.24	726.922	311.538	0	0	0	0	0	338.506	0	0	0	564.672	0	683.06	760.085	0	314.638	0	0	608.388	0	0	1302.46	0	432.763	0	0	0	0	0	0	0	0	0	0	0	0	0	0	0	0	0
1029.25	0	0	0	284.544	0	0	0	452.886	0	0	0	515.248	0	0	0	0	0	0	0	0	0	513.015	0	0	0	0	535.46	0	0	0	0	1212.76	0	0	0	0	460.274	0	0	0	0	0
1029.26	0	0	0	390.746	0	0	0	307.464	0	0	440.165	0	0	0	365.708	0	0	0	0	0	0	1390.45	0	0	0	0	0	0	0	0	0	543.419	0	0	0	0	0	0	0	0	0	321.259
1029.27	0	318.524	0	0	0	0	0	330.458	448.364	0	0	0	0	0	0	0	0	0	0	0	0	0	0	754.515	0	0	661.363	0	601.794	0	1027.79	0	0	0	588.119	0	0	0	0	349.659	231.502	0
1029.29	0	0	0	0	481.35	0	0	342.012	0	0	0	0	0	0	0	0	381.698	0	0	0	0	0	0	0	0	0	0	0	0	1234.49	0	0	0	0	0	0	0	0	0	0	0	0
1029.3	0	0	0	492.834	0	0	531.33	0	0	0	0	468.992	0	0	0	0	0	349.061	251.674	0	0	0	0	0	0	560.235	0	0	0	0	0	792.359	0	0	0	0	0	0	0	0	335.609	0
1029.31	493.26	0	0	0	0	0	0	0	0	0	0	0	0	0	0	0	0	618.466	412.794	0	0	372.987	0	0	0	418.418	0	0	0	1026.75	0	0	0	0	0	0	0	0	0	0	0	0
1029.33	0	0	0	0	0	0	0	0	0	0	0	840.852	0	0	0	0	0	0	0	0	0	0	0	0	0	0	1238.59	476.067	0	1130.28	0	0	349.356	0	0	0	0	0	0	0	0	200.233
1029.34	0	0	0	0	0	0	0	0	0	0	0	0	0	0	0	0	0	0	0	0	0	0	0	0	0	0	0	1025.95	1303.3	0	0	2571.09	0	0	0	0	0	0	0	0	0	0
1029.36	0	0	0	0	0	0	0	0	0	0	327.469	910.349	0	0	0	0	0	0	0	0	0	1554.86	0	0	0	0	0	0	848.131	0	0	0	0	0	0	404.07	0	0	0	395.387	0	0
1029.37	0	0	0	0	0	0	0	0	0	0	0	483.535	0	0	0	0	0	0	0	0	0	0	0	0	0	0	437.618	0	0	0	0	578.713	0	0	0	0	0	0	0	0	0	0
1029.38	0	0	0	0	0	0	0	0	0	0	0	0	0	0	0	0	0	0	0	0	0	365.924	0	882.729	0	695.922	0	546.846	551.893	0	0	0	0	0	0	0	1340.1	0	0	0	0	0
1029.39	0	0	0	0	0	0	0	0	0	233.15	0	0	0	0	0	0	0	0	0	0	0	857.124	0	0	0	0	807.99	1510.46	586.31	399.023	761.752	2558.93	0	0	0	0	413.054	0	0	0	0	0
1029.4	515.408	0	0	0	0	0	0	0	0	0	0	0	0	0	0	0	0	0	0	0	0	0	0	385.711	0	0	0	0	0	0	771.948	0	0	0	0	0	0	0	0	0	0	0
1029.42	0	0	0	363.295	0	0	0	0	0	0	0	0	0	0	0	0	0	0	0	0	0	368.595	0	0	0	490.629	0	951.882	0	0	692.718	0	0	0	0	0	0	0	0	0	0	0
1029.44	0	0	0	0	0	0	0	0	0	0	0	0	0	0	0	0	0	0	0	0	0	0	0	0	0	0	591.024	0	1304.3	0	780.061	0	0	0	0	0	0	0	0	0	0	0
1029.48	0	0	0	0	0	0	0	0	0	0	0	0	0	0	0	0	0	0	0	0	0	0	0	571.314	0	0	740.933	0	559.267	0	0	0	0	0	0	0	0	0	0	0	0	0
1029.5	0	0	0	0	0	0	305.688	0	0	0	0	671.158	0	0	0	0	0	0	0	0	254.908	0	0	459.616	0	0	0	0	0	0	0	0	0	0	0	0	0	0	0	0	0	0
1029.57	0	0	0	0	0	0	0	0	0	0	0	0	0	0	0	0	0	0	0	0	0	0	0	0	3220.06	3326.42	0	0	0	0	1123.25	890.592	966.585	0	1095.67	4074.13	0	0	0	0	0	0
1029.58	0	0	0	0	0	0	0	0	0	353.073	0	0	0	0	0	197.675	322.228	0	0	0	0	5636.33	0	5762.78	3333.35	3509.98	10934.6	9040.77	6171	2228.2	4610.78	5650.63	7915.4	0	7923.28	2972.19	5697.59	0	0	0	0	0
1029.59	0	0	0	0	0	0	0	0	0	0	0	0	0	0	0	0	0	0	0	0	0	0	0	678.717	0	0	0	0	283.127	1079.01	0	1972.2	0	0	916.706	952.675	635.41	0	0	0	0	0
1029.6	0	0	0	0	0	0	0	0	0	0	0	0	0	0	0	0	0	0	0	0	0	1150.29	0	681.118	0	0	0	0	751.589	0	1456.8	0	0	0	0	0	517.312	0	0	0	0	0
1029.61	0	0	0	0	0	0	0	0	0	0	0	0	0	0	0	0	0	0	0	0	0	863.653	0	735.145	0	0	0	0	955.435	0	0	1969.75	704.23	0	0	0	1032.13	0	0	0	0	0
1029.62	0	0	0	0	0	0	0	0	0	0	0	0	0	0	0	0	0	0	0	0	0	631.18	0	660.934	0	0	1440.75	916.822	542.604	548.125	1083.4	1751.84	0	0	0	0	504.601	0	0	0	0	0
1029.63	0	0	0	0	0	0	0	0	0	0	0	0	0	0	0	0	0	0	0	0	0	0	0	0	0	0	0	0	462.248	0	212.201	780.157	0	0	0	806.772	0	0	0	0	0	0
1029.67	0	0	369.753	0	0	0	0	0	849.575	0	0	0	0	0	0	0	286.254	0	0	0	0	0	0	0	0	0	0	0	0	0	0	0	0	0	0	0	0	0	0	0	258.09	366.204
1029.69	0	0	222.178	439.322	0	0	0	0	0	0	0	0	0	1152.87	0	0	0	0	0	0	2356.48	1275.8	0	0	0	0	0	0	0	0	0	0	0	0	0	0	418.474	0	0	0	0	536.962
1029.76	0	0	0	0	0	0	0	0	0	0	0	0	0	0	0	0	0	0	0	0	0	0	0	0	0	0	0	0	344.34	0	886.38	1826.43	0	0	0	0	1371.42	0	0	0	0	349.478
1029.78	0	0	0	0	0	0	0	0	0	0	0	0	0	0	0	0	0	0	0	0	0	1428.56	0	1543.21	0	793.451	500.79	567.637	0	0	2326.08	0	0	0	0	0	0	0	0	0	0	0
1029.79	0	0	0	0	0	0	0	0	0	0	0	0	0	0	0	0	0	0	0	0	0	658.844	0	0	0	0	891.982	568.032	576.601	0	0	778.538	0	0	0	0	0	0	0	553.61	0	0
1029.8	0	0	0	0	0	0	0	0	0	0	0	0	0	0	0	0	0	0	0	0	0	0	0	930.224	349.374	0	0	0	0	0	0	0	0	0	452.93	0	0	0	0	0	0	0
1029.82	0	0	0	0	0	0	0	0	0	0	0	0	0	0	0	0	0	0	0	0	0	0	0	0	0	0	1251.73	974.752	0	0	1388.73	1761.66	0	0	0	0	571.184	0	0	0	0	0
1029.83	0	0	0	0	0	0	0	0	0	0	0	0	0	0	0	0	0	0	0	0	494.621	654.992	0	1546.96	0	1325.46	1713.02	393.641	798.465	0	832.579	1182.85	0	0	840.405	0	341.222	0	0	0	0	0
1029.84	0	0	0	0	0	0	0	0	0	0	0	0	0	0	0	0	0	0	0	0	0	618.733	0	0	0	0	368.295	2242.21	280.629	1502.81	0	0	3349.66	552.414	0	0	0	0	0	0	0	0
1029.85	0	0	0	0	0	0	0	0	0	0	0	0	0	0	0	0	0	0	0	0	0	843.709	0	679.662	0	0	1723.04	800.878	569.174	0	0	0	0	0	621.617	0	0	0	0	0	0	0
1029.86	0	0	0	0	0	0	0	0	256.869	0	0	0	0	0	0	0	0	0	0	0	0	0	0	0	0	0	0	497.449	0	0	624.593	1620.65	0	0	0	0	0	0	0	0	0	0
1029.9	0	0	0	0	0	0	0	0	0	0	0	0	0	0	0	0	0	0	0	0	0	0	0	0	0	0	637.656	0	0	1034.77	0	519.685	0	0	0	0	0	0	0	0	0	0
1029.91	0	0	0	0	0	0	0	0	0	0	0	0	0	0	0	0	0	0	0	0	0	0	0	0	308.51	0	0	0	303.887	0	0	1358.12	0	0	0	0	0	0	0	0	0	0
1029.92	0	0	0	0	0	0	0	0	0	0	0	0	0	0	0	0	0	0	0	0	0	604.331	0	0	0	0	0	0	0	496.057	0	497.401	0	0	0	0	1646.51	0	0	298.186	0	0
1029.93	0	0	0	0	0	0	0	0	0	0	0	0	0	0	0	0	0	0	0	0	0	412.195	0	0	0	0	0	1233.23	0	0	869.548	0	0	0	0	0	0	0	0	469.709	0	0
1029.94	0	0	0	0	0	0	0	0	0	0	0	0	0	0	0	0	0	0	0	0	0	697.64	0	0	0	0	0	619.774	0	457.358	0	0	0	0	0	0	0	0	0	0	0	0
1029.98	0	0	0	0	0	0	0	0	0	0	0	0	0	535.958	0	0	0	0	0	0	0	483.982	0	792.324	0	0	0	692.826	0	0	0	0	0	0	392.436	0	0	0	0	359.715	0	0
1029.99	0	0	0	0	0	0	0	0	0	0	0	0	0	0	0	0	0	0	0	0	0	0	0	0	0	0	0	0	0	1026.21	0	421.553	0	0	0	0	809.094	590.675	0	0	0	0
1030	0	0	0	0	0	0	0	0	0	0	0	0	0	0	0	0	0	0	0	0	0	485.051	0	0	0	0	1603.2	0	0	0	0	1504.29	677.276	0	0	0	0	0	0	0	0	0
103.002	0	0	0	0	0	0	3668.7	1630.47	1790.92	468.209	0	0	0	515.411	2864.51	2410.68	932.505	4016.31	1297.46	701.167	3769.85	0	0	0	0	0	0	0	0	0	0	0	0	0	0	0	0	0	0	0	0	101.977
103.007	8899.86	16906	19075.9	7811.71	11916.6	8639.11	12058.5	26886.3	19466.1	23645.8	17831	7011	17957.8	17173.1	8435.19	28433.7	28422.5	16420.2	6755.51	13412.6	6519.77	18324.3	6622.77	14749.5	17627.9	7112.86	15191.3	14586.5	17719.3	6297.36	16845.3	13979.5	10275	8497.44	12379.2	8136.27	11476.5	7867.8	8428	8008.94	22085.4	24355.4
103.017	177.451	0	605.409	0	173.671	199.367	3937.94	1433.47	1966.39	2222.71	2058.58	0	2206.06	2843.99	3943.42	1577.03	2962.63	4166.98	3198.25	4752.88	5504.06	0	0	0	0	0	0	0	374.893	0	228.102	433.124	0	230.917	0	0	304.075	0	507.481	236.355	0	99.7402
103.026	0	0	541.583	247.802	0	597.808	8376.59	6214.7	7788.84	1839.48	5728.55	0	6373.04	4378.31	22817.1	14418.7	7168.26	15731.8	5479.79	10086.3	2348.81	0	0	165.46	397.37	0	342.197	688.662	0	207.662	0	197.754	0	0	1003.6	346.988	200.102	0	579.213	0	778.423	967.875
103.044	911.995	15356.3	6078.43	3479.36	2782.68	12449.4	23175.2	12914.5	30086.4	13906.6	26162.1	1358.16	28533.1	17065.9	64870.2	53171.5	28953	33637.7	27717.1	32760	37412.3	3354.12	1254.06	2697.45	3432.89	4833.36	5600.06	5783.65	4215.65	474.652	3319.62	928.545	578.195	496.673	1937.26	1546.28	1436.37	2755.88	869.38	1166.39	3711.91	6749.9
103.055	273609	1.11638e+06	805781	914137	931639	930364	3.19489e+06	2.4818e+06	2.87229e+06	2.71215e+06	2.36931e+06	376014	3.0047e+06	2.97819e+06	6.24488e+06	3.99314e+06	4.69211e+06	3.38429e+06	4.36459e+06	4.89737e+06	4.10601e+06	434431	282985	602857	766093	874329	698605	703167	637582	274381	442515	364018	270855	277638	622275	484947	310551	600544	197012	244604	813741	783864
103.056	4321.53	48061.6	42591.1	42507.1	46184.2	38836	213519	167552	172852	177681	163645	8595.6	209571	197693	487875	251205	319289	210421	365699	350070	296939	18082	3090.6	28363.3	35365.2	43488.7	33497.7	30881.4	28709.3	10109.4	15967.9	14971.3	10338.4	8708.27	29011.3	21144.7	10831.5	24536.4	4018.58	7216.27	40264	41393.7
103.065	0	0	0	0	234.949	695.722	38383.8	17257.6	11964.4	15141.6	11044.8	0	19650.9	16404.3	113377	25440	62427.1	28834.2	73863.4	56589.9	60005.2	0	0	0	0	0	227.816	0	0	0	0	0	0	0	0	0	0	0	0	0	0	257.696
103.08	128.464	411.22	0	0	0	250.228	11465.5	4793.23	2903.58	1287	2717.57	0	4427.52	3594.31	68350.8	24033	26685.7	9750.85	31191.1	20098.1	30507	148.456	238.031	426.998	0	0	500.922	534.175	0	502.088	549.174	399.618	0	285.81	0	285.268	0	457.899	0	153.835	0	0
103.085	0	826.872	0	1159.25	0	601.748	1730.29	2772.7	1244.72	1945.35	0	0	2237	7365.77	46805	13598.7	18151.1	12653	26260.3	8687.98	30283.1	0	282.083	178.049	1343.65	602.745	341.104	467.865	748.453	761.396	905.852	976.416	532.487	0	928.167	1763.99	674.532	0	0	0	0	0
103.099	0	0	0	0	0	0	2981.6	2068.18	0	640.703	551.308	0	2377.14	6677.06	37718	9851.75	23048.4	10908.4	26176.6	4000.43	22899.8	0	0	0	0	0	0	0	0	0	0	0	0	0	0	0	0	0	0	0	0	0
103.111	0	0	0	0	0	0	3226.75	0	1809.9	0	0	0	2167.84	5647.26	39665.2	4973.28	17501.3	3314.93	24146.2	12140.8	16702.6	0	0	0	0	0	0	0	0	0	0	0	0	0	0	0	0	0	0	0	0	0
103.124	112.694	0	0	0	0	0	0	1447.34	508.049	407.15	558.338	0	3016.97	5938.56	33412	5182.99	9810.3	4143.85	23248.6	6300.28	12943.2	0	0	462.599	0	0	0	0	0	132.989	0	0	195.446	0	0	0	0	0	456.396	0	0	0
103.129	0	0	0	0	0	0	3400.76	1824.94	0	0	0	0	848.44	4185.5	32456.6	5498.32	11296.8	3805.68	17848.4	9591.81	13070.5	0	0	0	0	0	0	0	0	0	0	0	0	0	0	0	0	0	0	0	0	0
103.141	0	0	0	0	0	0	2172.87	1385.18	0	0	503.15	0	1617.33	3103.13	29672.1	5951.4	13449.8	5148.82	18598.3	3585.13	13454.7	0	0	0	0	0	0	0	0	0	0	0	0	0	0	0	0	0	0	0	0	0
103.145	0	0	0	0	0	0	462.853	454.412	0	0	0	0	0	5117.75	26200	3492.87	13297.8	3318.55	17225.7	4924.84	11049	0	0	0	0	0	0	0	0	0	0	0	0	0	0	0	0	0	0	0	0	0
103.158	0	0	0	0	0	0	3760.82	483.992	573.833	0	0	0	0	6434.45	25366.5	1827.94	13528.6	1977.23	18452.3	4514.01	8850.64	0	0	0	0	0	0	0	0	0	0	0	0	0	0	0	0	0	0	0	0	0
103.171	0	0	0	0	0	0	582.34	923.396	0	0	0	0	1733.09	4909.18	22725.3	3481.45	8902.35	3695.39	16025.6	9678.14	11048.8	0	0	0	0	0	0	0	0	0	0	0	0	0	0	0	0	0	0	0	0	0
103.176	0	0	0	0	0	0	2725.55	484.209	635.361	477.148	0	0	887.145	3663.28	23383.7	2171.51	10872.6	2278.51	15768.8	3900.48	7282.09	0	0	0	0	0	0	0	0	0	0	0	0	0	0	0	0	0	0	0	0	0
103.192	0	0	0	0	0	0	1223.22	1295.29	2627.8	620.66	0	0	756.436	1599.44	23524.9	1936.26	8282.49	1076.58	14268.3	4180.64	7761.13	0	0	0	0	0	0	0	0	0	0	0	0	0	0	0	0	0	0	0	0	0
103.203	0	0	0	0	0	0	2669.64	0	637.752	550.042	413.286	0	0	3392.16	21959.5	0	8740.81	466.987	13431.2	4949.61	7405.91	0	0	0	0	0	0	0	0	0	0	0	0	0	0	0	0	0	0	0	0	0
103.21	0	0	0	0	0	0	0	0	0	0	0	0	1348.66	2318.42	17743.9	2552.52	14505.7	3939.87	14261.6	2536.18	7318.49	0	0	0	0	0	0	0	0	0	0	0	0	0	0	0	0	0	0	0	0	0
103.223	0	0	0	0	0	0	1828.41	1574.41	0	0	715.285	0	586.808	2690.62	19917.5	703.515	9774.14	2009.13	14234.9	1506.33	5890.31	0	0	0	0	0	0	0	0	0	0	0	0	0	0	0	0	0	0	0	0	0
103.234	0	0	0	0	0	0	1846.98	0	421.118	0	0	0	453.162	1610.75	19747.1	3515.16	10192.9	2445.74	12910.3	3015.75	9159.81	0	0	0	0	0	0	0	0	0	0	0	0	0	0	0	0	0	0	0	0	0
103.235	0	0	0	0	0	0	362.056	0	498.646	0	0	0	802.277	2776.43	18973.6	5240.63	3948.72	496.471	14517.7	4186.01	8041.72	0	0	0	0	0	0	0	0	0	0	0	0	0	0	0	0	0	0	0	0	0
103.254	0	0	0	0	0	0	572.255	521.798	0	593.495	443.564	0	0	1550.35	20713.5	1386.05	7212.45	866.552	9308.56	2541.4	4204.55	0	0	0	0	0	0	0	0	0	0	0	0	0	0	0	0	0	0	0	0	0
103.257	0	0	0	0	0	0	0	0	0	0	0	0	0	2680.03	19543.5	1575.18	9488.29	2766.95	12368.1	4623.46	8571.69	0	0	0	0	0	0	0	0	0	0	0	0	0	0	0	0	0	0	0	0	0
103.269	0	0	0	0	0	0	656.867	0	0	374.941	0	0	2581.71	3383.27	18368.4	3303.78	6287.61	3077.89	11506.2	5628.42	6082.86	0	0	0	0	0	0	0	0	0	0	0	0	0	0	0	0	0	0	0	0	0
103.277	0	0	0	0	0	0	1416.38	484.093	337.815	985.79	0	0	1187.63	3187.33	16493.6	4307.83	6742.44	2854.35	12325.2	1483.55	8692.72	0	0	0	0	0	0	0	0	0	0	0	0	0	0	0	0	0	0	0	0	0
103.295	0	0	0	0	0	0	2801.13	960.292	638.754	795.133	0	0	739.037	1512.67	20142.6	4389.17	5906.31	0	12842.7	3112.95	5745.79	0	0	0	0	0	0	0	0	0	0	0	0	0	0	0	0	0	0	0	0	0
103.295	0	0	0	0	0	0	2725.28	460.175	1185.85	0	525.163	0	368.251	2805.26	18847.9	4908.1	5261.42	1870.43	12028	6047.18	11468.9	0	0	0	0	0	0	0	0	0	0	0	0	0	0	0	0	0	0	0	0	0
103.308	0	0	0	0	0	0	635.928	1028.54	891.932	391.973	431.268	0	552.615	4002.12	17678.3	3960.75	8555.35	1794.75	10650.7	4483.22	7177.23	0	0	0	0	0	0	0	0	0	0	0	0	0	0	0	0	0	0	0	0	0
103.317	0	0	0	0	0	0	1556.61	852.686	1266.3	0	0	0	0	3845.82	17097.8	2498.94	12020.2	2336.1	11630.3	4102.95	8176.45	0	0	0	0	0	0	0	0	0	0	0	0	0	0	0	0	0	0	0	0	0
103.326	0	0	0	0	0	0	1637.04	981.003	0	0	599.367	0	437.714	2078.02	19008.9	3377.66	13777	1011.01	9742.36	4333.63	5260.33	0	0	0	0	0	0	0	0	0	0	0	0	0	0	0	0	0	0	0	0	0
103.341	0	0	0	0	0	0	2400.17	439.417	0	0	0	0	0	3778.94	17231.5	2725.77	7928.58	3356.23	12123.8	3352.27	9871.21	0	0	0	0	0	0	0	0	0	0	0	0	0	0	0	0	0	0	0	0	0
103.352	0	0	0	0	0	0	1161.07	419.201	799.773	795.324	0	0	861.389	2951.46	20135.6	6466.04	5402.51	2558.57	10338.9	5503.56	11304.4	0	0	0	0	0	0	0	0	0	0	0	0	0	0	0	0	0	0	0	0	0
103.359	0	0	0	0	0	0	489.134	797.088	0	0	529.013	0	784.225	3006.41	14403.4	3084.34	9505.98	1510.29	12760.9	8736.32	3981.65	0	0	0	0	0	0	0	0	0	0	0	0	0	0	0	0	0	0	0	0	0
103.375	0	0	0	0	0	0	0	1143.56	859.815	612.338	0	0	332.589	3919.37	18661.1	3659.58	11934.5	3681.28	10151.7	2891.28	10720.4	0	0	0	0	0	0	0	0	0	0	0	0	0	0	0	0	0	0	0	0	0
103.377	0	0	0	0	0	0	2090.88	926.705	1028.65	573.035	0	0	808.096	4140.75	17625.5	4684.25	6534.53	2326.21	12510.8	6613.16	10410.7	0	0	0	0	0	0	0	0	0	0	0	0	0	0	0	0	0	0	0	0	0
103.386	0	0	0	0	0	0	2406.33	956.167	0	724.82	794.249	0	772.14	4280.42	17765.4	4250.09	10182.6	3231.54	12255.7	5304.72	10920.9	0	0	0	0	0	0	0	0	0	0	0	0	0	184.712	0	0	0	0	0	0	0
103.399	0	0	0	0	0	0	431.516	928.34	358.518	0	841.745	0	0	3922.03	17353.7	1553.7	8249.59	2076.62	13444.8	3419.94	5570.79	0	0	0	0	0	0	0	0	0	0	0	0	0	0	0	0	0	0	0	0	133.44
103.413	0	0	0	0	0	0	1013.92	843.695	692.128	0	371.327	0	0	4315.89	14777.5	3869.81	9575.87	1810.58	11208.5	4827.72	5767.71	0	0	0	0	0	0	0	0	0	0	0	0	0	0	0	0	0	0	0	0	0
103.421	0	0	0	0	0	0	1107.36	1106.73	633.937	473.998	1284.67	0	979.195	3394.4	16959.8	4621.03	8910.64	2482.55	13676.5	3033.58	7504.24	0	0	0	0	0	0	0	0	0	0	0	0	0	0	0	0	0	0	0	0	0
103.426	0	0	0	0	0	0	639.664	819.429	1353.63	337.881	1821.44	0	1560.53	3010.87	18139.7	2417.01	8375.19	3794.78	10083.3	7714.58	9488.27	0	0	0	0	0	0	0	0	0	0	0	0	0	0	0	0	0	0	0	0	0
103.442	0	0	0	0	0	0	974.59	950.305	2293.96	0	914.974	0	1613.99	6233.13	16759.3	5615.79	11039	2756.82	11385.8	4928.94	6270.59	0	0	0	0	0	0	0	0	0	0	0	0	0	0	0	0	0	0	0	0	0
103.448	0	0	0	0	0	0	3613.89	1493.31	603.405	458.323	0	0	1619.1	3017.46	19137.2	2080.1	11994.1	4000.38	13469.3	9276.74	9467.92	0	0	0	0	0	0	0	0	0	0	0	0	0	0	0	0	0	0	0	0	0
103.464	0	0	0	0	0	0	1634.2	385.877	0	610.157	818.441	0	0	3544.59	16722.7	6040.14	12562.7	3160.65	11231.5	8469.25	9829.08	0	0	0	0	0	0	0	0	0	0	0	0	0	0	0	0	0	0	0	0	0
103.469	0	0	0	0	0	0	2297.64	1811.17	1472.65	540.021	0	0	1152.38	5846.43	20294.7	4205.63	10981.4	415.853	12294.5	8304.05	9539.92	0	0	0	0	0	0	0	0	0	0	0	0	0	0	0	0	0	0	0	0	0
103.479	0	0	0	0	0	0	2718.52	802.584	2728.47	475.455	694.061	0	819.897	3417.87	20250.6	5825.18	21995.6	3050.25	12339	5571.74	10271.6	0	0	0	0	0	0	0	0	0	0	0	0	0	0	0	0	0	0	0	0	0
103.486	0	0	0	0	0	0	1293.9	770.95	0	0	681.74	0	1343.24	5584.22	18289.7	4463.4	12870.5	3000.09	13766.6	8636.78	8416.94	0	0	0	0	0	0	0	0	0	0	0	0	0	0	0	0	0	0	0	0	0
103.504	0	0	0	0	0	0	1975.73	1898.57	1577.64	0	821.708	0	2250.81	7218.96	17458	9517.83	9832.15	3579.04	11819.1	7905.8	10220.2	0	0	0	0	0	0	0	0	0	0	0	0	0	0	0	0	0	0	0	0	0
103.508	0	0	0	0	0	0	1198.64	2379.6	0	1677.27	1106.1	0	2677.64	3701.84	18649.4	4999.29	12387.9	5765.73	9858.98	6287.3	8697.6	0	0	0	0	0	0	0	0	0	0	0	0	0	0	0	0	337.01	134.766	0	0	0
103.516	0	0	0	0	0	0	3817.57	2723.95	1714.53	0	382.5	0	2221.87	6797.3	18890.1	5388.11	10940.4	3131.16	15866.8	7595.79	11618.6	0	0	0	0	0	0	0	0	0	0	0	0	0	0	0	0	0	0	0	0	0
103.534	0	0	0	0	0	0	1968.07	452.249	983.995	0	496.051	0	920.705	4856.09	16982.3	5131.12	13944.2	2437.32	14947	7647.09	9894.36	923.873	0	1437.12	765.861	996.291	0	716.403	1372.38	426.993	2243.31	2118.54	451.035	0	1273.2	462.031	1032.46	0	0	0	0	0
103.535	192.993	0	1063.01	0	0	0	1054.4	2880.84	878.097	794.594	1542.66	341.548	832.615	3588.92	16612.4	11885.7	9976.37	5521.26	13232.3	8573.49	5913.07	1106	0	1482.77	415.51	0	592.439	1321.67	1048.39	1324.46	1465.26	2006.11	1254.66	0	448.055	225.42	1058.45	454.659	826.558	344.542	401.968	814.714
103.549	0	0	622.648	0	0	0	1306.21	2175.62	2131.78	2740.35	1341.56	0	2061.03	6730.99	23062.5	6264.9	9806.51	8092.53	11888	7079.55	13040.2	526.255	0	249.958	0	0	368.349	584.886	0	0	1161.38	486.39	0	0	0	0	143.391	0	0	0	0	392.252
103.562	0	0	0	0	0	0	2287.02	763.288	2282.99	475.259	874.733	0	1372.52	5770.14	19396.4	9123.8	14172.8	5940.72	12300.1	7356.06	11936	0	0	0	0	0	0	0	0	0	0	0	0	0	0	0	0	0	0	0	0	0
103.565	0	0	0	0	0	0	3040.41	1246.65	803.479	1014.42	3162.67	0	1723.31	5035.23	17823.6	5109.05	12879.3	2274.52	14533.9	8533.78	9493.14	0	0	0	0	0	0	0	0	0	0	0	0	0	0	0	0	0	0	0	274.634	0
103.585	0	0	0	0	0	0	2044.85	1680.31	1273.17	1255.52	1099.81	0	840.376	6159.35	17722.7	5282.36	13569.2	3765.88	13900.5	8181.97	9423.52	0	0	0	0	0	0	0	0	0	0	0	0	0	0	0	0	0	0	0	0	0
103.594	0	0	0	0	0	0	3405.21	461.038	1017.81	1056.83	1180.47	0	549.839	4378.99	18815	5995.24	15464.1	5652.68	12552.8	9350.01	8640.47	0	0	0	0	0	0	0	0	0	0	0	0	0	0	0	0	0	0	0	0	88.7932
103.598	0	0	0	0	0	0	2834.86	2094.36	2027.89	0	0	0	1545.75	5116.8	21886.2	6980.2	17923.2	5756.95	15012.5	8463.64	11211.5	0	0	0	0	0	0	0	0	0	0	0	0	0	0	0	0	0	0	0	0	0
103.613	0	0	0	0	0	0	2962.56	3051.63	2282.79	760.376	574.893	0	434.65	5187.99	16844.1	4271.91	18214.6	4191.24	14215.8	7857.04	11759.8	0	0	0	0	0	0	0	0	0	0	0	0	0	0	0	0	0	0	0	0	0
103.619	0	0	0	0	0	0	2501.72	3762.21	1708.69	1972.82	0	0	1271.36	2327.91	17570.6	8503.86	14052.3	4894.47	13710.9	8273.69	13368.3	0	0	0	0	0	0	0	0	0	0	0	0	0	0	0	0	0	0	0	0	0
103.627	0	0	0	0	0	0	2218.44	2529.06	2748.53	1729.22	1729.5	0	3634.54	7018.76	18529.5	5226.95	12354.1	7635.69	13078	8776.23	10237.2	0	0	0	0	0	0	0	0	0	0	0	0	0	0	0	0	0	0	0	0	0
103.644	0	0	0	0	0	0	0	926.301	2484.75	1906.13	2387.96	0	1804.54	4856.91	23222	5890.5	15816.8	4590.05	15539.5	9290.69	11804.8	0	0	0	0	0	0	0	0	0	0	0	0	0	0	0	0	0	0	0	0	0
103.65	0	0	0	0	0	0	6039.45	2153.37	1628.35	2532.03	545.565	0	1817.12	5854.33	19230.5	10512	17194.2	3505.5	16250.6	8267.17	9973.05	0	0	0	0	0	0	0	0	0	0	0	0	0	0	0	0	0	0	0	0	0
103.661	0	0	0	0	0	0	1549.24	3309.13	1674.58	1718.96	1930.13	0	2967.23	6443.35	17930.9	12901.9	19889.3	6187.56	13973.2	3279.13	12837.9	0	0	0	0	0	0	0	0	0	0	0	0	0	0	0	0	0	0	0	0	0
103.674	0	0	0	0	0	0	2871.78	3764.52	3359.89	1393.4	1128.1	0	3200.71	7335.71	22271.4	8236.39	16071.2	4590.42	16187.1	13105.8	14537.2	0	0	0	0	0	0	0	0	0	0	0	0	0	0	0	0	0	0	0	0	0
103.679	0	0	0	0	0	0	4586.17	1599.56	318.545	1057.93	1440.86	0	2185.3	2636.05	22897.9	8046.16	12805.9	6743.76	13525.5	12911.2	11781.5	0	0	0	0	0	0	0	0	0	0	0	0	0	0	0	0	0	0	0	0	0
103.69	0	0	0	0	0	0	1671.87	1648.47	3545.96	552.556	2134.74	0	2330	8092.92	20631.4	8877.3	12898.7	6258.26	13770	9536.04	10829.7	0	0	0	0	0	0	0	0	0	0	0	0	0	0	0	0	0	0	0	0	0
103.698	0	0	0	0	0	0	2488.82	2417.64	2061.71	0	390.798	0	1718.45	7547.82	21506.6	13976.4	15005.7	3547.31	13438.8	8112.62	9356.15	0	0	0	0	0	0	0	0	0	0	0	0	0	0	0	0	0	0	0	0	0
103.71	0	386.924	306.63	379.967	657.436	790.828	17906.5	4115.34	5277.17	2014.07	4415.69	0	5543.23	12943	26298.4	16754.3	17427.2	13626.2	19057.8	11381.5	25124.1	0	0	1045.04	0	0	0	0	0	0	0	0	0	79.5086	0	0	290.191	0	0	0	0	0
103.717	0	0	0	0	0	0	4826.33	2166.1	1675	1368.94	1309.09	0	1752.18	5817.9	21589	12936.4	10510.5	5120.18	16607.6	12184.4	10121.3	0	0	0	0	0	0	0	0	0	0	0	0	0	0	0	0	0	0	0	0	0
103.728	0	0	0	0	0	0	3098.46	3488.03	1025.86	2344.93	1500.41	0	3171.12	3736.22	22178.2	9887.7	18203.6	8657.25	13083	10477.1	16896.6	0	0	0	0	0	0	0	0	0	0	0	0	0	0	0	0	0	0	0	0	0
103.739	0	0	0	0	0	0	5896.7	1257.41	2790.04	0	1377.13	0	2017.84	7610.97	20055.2	9428.52	16644.3	7183.6	14249.3	10684.5	12820	0	0	0	0	0	0	0	0	0	0	0	0	0	0	0	0	0	0	0	0	0
103.752	0	0	0	0	0	0	3598.11	3181.46	1790.05	0	2191.14	0	2675.43	7269.59	24148.7	10376.3	18658.4	6798.58	16199	10989.3	13476.7	0	0	0	0	0	0	0	0	0	0	0	0	0	0	0	0	0	0	0	0	0
103.763	0	0	0	0	0	0	4442.43	3815.63	3486.83	1473.24	834.068	0	1338.21	5841.73	17868.4	8823.75	15712	5779	14887.3	9784.82	13421.2	0	0	0	0	0	0	0	0	0	0	0	0	0	0	0	0	0	0	0	0	0
103.765	0	0	0	0	0	0	4852.82	2760.77	1265.35	1994.82	1492.87	0	2756.78	7067.97	25697.1	7811.9	15231.9	6494.97	13620.7	16040.2	15377.7	0	0	0	0	0	0	0	0	0	0	0	0	0	0	0	0	0	0	0	0	107.413
103.784	0	0	0	0	0	0	3076.34	2552.85	2063.13	1699.6	2299.08	0	3622.95	7386.59	17380.9	11058.9	18734	6986.67	13235.4	13397.5	14169.2	0	0	0	0	0	0	0	0	0	0	0	0	0	0	0	0	0	0	0	0	0
103.794	0	0	0	0	0	0	3281.02	2852.89	2661.82	2263.42	2208.63	0	3727.56	6007.7	22980.7	12451.5	18263.5	6198.93	13840.4	12619.7	13717.9	0	0	0	0	0	0	0	0	0	0	0	0	0	0	0	0	0	0	0	0	0
103.796	0	0	0	0	0	0	3566.18	1859.28	1272.95	2261.87	2534.34	0	2192.52	7037.76	18350.4	10680.2	16803.7	9403.03	14351.8	17646.4	14461.4	0	0	0	0	0	0	0	0	0	0	0	0	0	0	0	0	0	0	0	0	0
103.805	0	0	0	0	0	0	6271.28	5942.47	2459.68	970.439	2282.69	0	2231.52	8061.24	24092.4	14659.4	15577.5	9302.22	14323.6	13757.6	16214.9	0	0	0	0	0	0	0	0	0	0	0	0	0	0	0	0	0	0	0	0	0
103.817	0	0	0	0	0	0	5233.28	2985.81	761.647	4295.08	1241.81	0	1903.78	8080.96	22468	11723.9	22643.5	7893.41	15316.1	15588.6	14177.2	0	0	0	0	0	0	0	0	0	0	0	0	0	0	0	0	0	0	0	0	0
103.826	0	0	0	0	0	0	4776.15	2428.58	1794.88	1361.18	3217.28	0	3845.73	6924.41	24989.3	10845.2	17137.7	7772.56	12587.4	14054.8	14562.8	0	0	0	0	0	0	0	0	0	0	0	0	0	0	0	0	0	0	0	0	0
103.838	0	0	0	0	0	0	2884.26	2940.43	2569.05	2020.98	2679.32	0	3202.46	8240.52	21740.1	15826.6	18433.5	9280.12	17901.9	16393.9	11217.9	0	0	0	0	0	0	0	0	0	0	0	0	0	0	0	0	0	0	0	0	0
103.852	0	0	0	0	0	0	4449.38	1967.15	4325.41	3283.86	2369.58	0	3043.95	7904.58	23033.9	14626.4	23359.4	11836.2	16888.2	10572.1	15185.1	0	0	0	0	0	0	0	0	0	0	0	0	0	0	0	0	0	0	0	0	0
103.857	0	0	0	0	0	0	6102.6	3739.87	3180.82	361.806	2353.6	0	2667.04	8714.02	22181.2	12075.8	18855.3	7967.59	13932.6	13703.4	17537.3	0	0	0	0	0	0	0	0	0	0	0	0	0	0	0	0	0	0	0	0	0
103.873	0	0	0	0	0	0	5257.49	2471.21	3048.45	3820.98	4114.04	0	4216.08	9668.77	17394.4	15035.5	21165.4	8524.88	12769.4	12608.8	16338.1	0	0	0	0	0	0	0	0	0	0	0	0	0	0	0	0	0	0	0	0	0
103.88	0	0	0	0	0	0	7116.73	2604.47	4240.8	1298.09	1512.68	0	2180.76	8669.55	24576.3	8860.71	17782.9	10410.3	15749.8	15281.5	16848.1	0	0	0	0	0	0	0	0	0	0	0	0	0	0	0	0	0	0	0	0	0
103.887	0	0	291.537	0	0	0	5597.08	3374.63	6328.38	1113.29	1026.38	0	3309.88	8018.88	26323.9	13971.6	23208.8	12577.9	16569.2	18304	20330.5	0	0	0	0	0	0	0	0	0	0	0	0	0	0	0	0	0	0	0	219.061	0
103.904	0	0	0	0	0	0	7128.18	4064.28	2035.46	2020.15	3870.76	0	6059.32	9666	25766.9	19632.2	20549.3	10204.3	19049	17313.3	18342	0	0	0	0	0	0	0	201.414	0	0	0	0	0	0	0	0	0	0	0	0	0
103.906	0	0	0	0	0	0	6977.33	5116.12	4226.87	2016.1	3457.77	0	2071.19	9328.64	22598	14371.5	22940.6	6778.03	18622.5	20535	14914.2	0	0	0	0	0	0	0	0	0	0	0	0	0	0	0	0	0	0	0	0	0
103.916	0	0	0	0	0	0	9489.12	6203.57	2197.27	1078.4	2079.94	0	2201.99	7499.44	26774.3	12528.2	25478	7454.61	19225.8	17550.4	14346.9	0	0	0	0	0	0	0	0	0	0	0	0	0	0	0	0	0	0	0	0	0
103.935	0	0	0	0	0	0	5341	4097.89	3660.83	5216.35	2018.06	0	3981.48	7372.87	28776.2	14389	22216.7	8418.74	14871.1	19193.9	16544	0	0	0	0	0	0	0	0	0	0	0	0	0	0	0	0	0	0	0	0	0
103.943	0	0	0	0	0	0	4766.23	3786.47	4141.05	1508.04	2242.1	0	5785.68	7332.98	19231.5	14969.3	22866	10910.9	17698.6	17996.9	16357	0	0	0	0	0	0	0	0	0	0	0	0	0	0	0	0	0	0	0	0	0
103.948	287.729	725.865	1834.41	0	625.906	0	3882.18	7187.79	2926.24	546.398	3554.78	0	3105.84	9768.6	28848.9	11616.3	27532	9238.08	16517.3	22102.1	19754.2	784.258	0	951.078	0	0	975.029	336.681	487.123	0	767.445	717.719	548.38	464.38	1022.62	0	441.843	275.169	402.218	465.352	0	1298.21
103.959	0	0	0	0	0	0	4722.79	3781.1	5764.35	2950.46	2170.32	0	3908.09	8188.94	24789.5	13956.9	21446.1	10142.7	19396	13888.2	13791.2	0	0	0	0	0	0	0	0	0	0	0	0	0	0	0	0	0	0	0	0	0
103.971	0	0	0	0	0	0	8589.79	4332.62	2350.39	8933.09	2558.54	0	3292.16	11629.6	25364.9	23173.4	22519.2	13617.5	15788.7	19362.9	17488.8	0	0	0	0	0	0	0	0	0	0	0	0	0	0	0	0	0	0	0	0	0
103.979	302.514	796.402	469.299	483.5	1040.85	0	9020.93	8596.02	2512.1	4818.47	3519.71	325.441	3900.81	6999.66	27941.9	18743.1	24718.9	9463.85	17302.4	17939	19324.3	480.348	0	570.313	0	0	460.785	471.978	630.221	250.637	374.067	309.668	368.626	548.835	443.287	304.466	332.432	0	344.461	284.608	792.174	603.144
103.989	0	0	0	0	0	0	7455.73	7461.96	3590.81	4135.15	4876.3	0	2653.69	6627.58	26138.3	16252.2	20826.8	8501.91	16020.9	11435.4	16679.5	0	0	0	0	0	0	0	0	0	0	0	0	0	0	0	0	0	0	0	0	0
1030.01	0	0	0	0	0	0	0	0	0	0	0	0	0	0	0	0	0	0	0	0	0	0	0	0	0	0	859.052	0	855.08	0	0	537.087	0	0	0	0	683.89	0	0	0	0	0
1030.02	0	0	0	0	0	0	0	0	0	0	0	0	0	0	0	0	0	0	0	0	0	0	0	0	0	0	0	0	1072.61	0	0	0	0	0	425.394	0	493.735	0	0	0	0	284.049
1030.03	0	0	0	0	0	0	0	0	0	0	0	0	0	0	0	0	0	0	0	0	0	0	0	831.011	0	0	432.427	0	0	0	648.981	458.333	0	0	0	0	0	0	0	0	0	0
1030.06	0	0	0	0	0	0	0	0	459.842	233.646	0	0	0	307.03	0	0	359.604	0	0	0	0	0	0	0	0	405.54	0	0	0	0	0	676.199	0	0	0	0	0	0	0	0	0	0
1030.07	0	294.822	0	0	0	0	0	0	0	0	0	0	0	0	0	0	0	0	0	0	0	0	0	0	1120.89	0	373.406	0	850.234	0	0	0	0	0	636.221	2971.97	0	0	0	0	0	0
1030.08	469.177	0	0	0	0	0	0	0	0	338.68	0	0	0	0	0	0	0	0	0	0	0	937.893	0	7267.67	3822.07	4800.93	9302.87	6561.57	2686.16	2435.43	6448.27	2326.18	5170.77	0	5989.83	2087.24	4538.25	0	0	0	0	0
1030.09	0	0	0	0	0	0	336.883	0	0	0	0	0	0	0	0	0	0	0	0	0	0	1093.4	0	0	0	0	0	0	656.972	2766.06	0	1810.1	0	0	357.821	0	755.522	0	0	0	359.423	0
1030.1	522.612	0	0	0	0	0	0	0	0	0	0	0	0	0	354.03	193.205	0	0	0	0	0	349.61	0	0	0	534.712	0	0	0	0	0	0	0	0	0	0	925.28	0	0	0	0	0
1030.11	0	0	0	0	0	0	0	0	0	0	0	0	0	0	0	141.613	0	0	0	0	0	1870.65	0	635.889	0	0	0	403.549	0	0	0	706.218	0	0	0	0	0	0	0	0	0	0
1030.15	0	0	0	0	0	0	0	0	0	0	0	0	0	0	0	0	0	0	0	0	0	1190.91	0	0	0	0	0	576.127	0	0	0	0	961.629	0	0	0	0	0	0	475.756	0	0
1030.16	0	0	0	227.853	0	0	0	0	0	0	0	0	0	0	0	0	0	0	0	392.049	0	827.217	0	0	0	0	586.217	0	0	0	0	0	0	0	0	0	0	0	0	0	147.033	0
1030.18	0	0	0	0	0	0	0	0	0	0	0	0	0	0	0	0	0	0	0	0	0	0	0	796.081	0	0	0	0	1045.49	0	434.518	0	973.442	0	1517.49	0	0	0	0	0	0	0
1030.19	0	0	0	0	0	0	0	0	568.911	0	0	0	0	0	0	0	0	0	0	0	0	0	0	798.546	0	0	674.349	544.822	892.347	0	827.297	578.857	0	0	0	0	0	0	0	679.952	0	0
1030.2	0	227.465	0	0	0	0	0	0	0	0	0	0	400.374	0	0	0	0	0	0	0	0	0	0	0	0	0	0	0	0	632.221	0	600.733	0	0	0	0	0	0	0	529.934	0	277.498
1030.21	0	0	0	0	0	0	0	0	0	0	0	0	0	0	0	0	0	0	0	0	241.046	649.784	0	0	0	0	1338.63	0	0	0	595.033	0	0	0	0	0	348.672	0	0	0	0	0
1030.22	0	0	0	0	0	0	0	0	0	0	415.845	0	0	0	0	0	0	357.944	0	0	0	694.689	0	0	0	0	0	0	0	0	0	3130.57	0	0	0	0	0	0	0	0	0	0
1030.24	1504.71	0	0	0	0	0	504.276	0	0	0	0	0	494.563	0	0	0	0	0	0	0	0	0	0	0	0	0	0	0	0	0	0	0	0	0	0	582.643	0	0	0	0	0	0
1030.25	0	292.09	0	0	0	0	0	0	0	0	0	0	0	0	0	0	0	0	0	0	0	0	0	0	0	0	1371.02	586.53	0	0	0	1116.33	0	561.098	0	0	0	0	0	0	0	0
1030.26	0	0	0	0	0	291.546	0	0	0	0	0	0	0	0	0	0	0	0	0	275.992	0	0	0	0	0	0	0	0	667.291	0	0	0	0	0	0	0	414.025	0	0	0	0	0
1030.29	0	0	0	0	0	0	0	0	0	0	0	0	0	0	0	0	0	0	0	0	0	0	0	0	0	0	0	573.712	0	0	1401.74	0	0	0	0	0	0	0	0	594.081	0	0
1030.3	0	0	0	0	0	0	0	335.12	0	0	0	0	0	0	0	0	0	0	0	0	0	0	0	540.85	0	0	589.023	0	0	0	0	0	0	0	0	0	0	0	0	0	0	0
1030.31	0	0	0	0	0	0	0	0	0	0	0	0	0	0	0	0	0	0	230.036	0	0	0	0	0	0	0	0	412.093	0	0	0	0	493.641	0	0	0	653.962	0	0	0	0	0
1030.32	0	0	0	0	0	0	0	0	0	0	0	0	0	0	0	0	0	0	0	0	0	0	0	0	0	648.827	377.752	1295.87	0	0	0	461.325	0	0	587.267	0	0	0	0	0	0	0
1030.33	582.357	0	0	0	0	0	0	528.141	0	0	0	0	0	0	0	0	0	0	0	0	0	1235.81	0	491.29	0	1356.22	0	714.515	1327.43	1417.23	2492.76	491.744	989.85	0	0	0	624.186	0	0	0	0	0
1030.34	0	0	0	0	0	0	0	0	0	0	193.187	0	0	0	0	0	0	0	0	0	0	904.615	0	1027.23	0	307.295	0	927.364	338.405	1844.42	0	1267.01	966.972	0	624.238	0	372.805	0	0	0	0	0
1030.35	0	0	0	0	0	0	0	0	0	0	0	0	0	0	0	0	0	468.495	0	0	0	0	0	1177.43	0	307.421	1501.27	0	524.577	382.692	712.117	3105.9	0	0	0	314.569	1098.45	0	0	0	0	0
1030.36	0	240.999	0	0	0	0	0	0	0	0	0	0	0	0	0	0	0	0	0	0	0	578.009	0	0	0	0	0	835.128	0	0	0	565.657	0	0	0	0	1137.19	0	0	0	0	0
1030.37	0	0	0	0	0	0	0	0	0	0	0	0	640.616	0	0	0	0	0	0	0	0	0	0	462.904	697.826	0	0	0	258.553	411.639	0	582.911	0	0	0	0	644.128	0	0	677.165	0	0
1030.38	0	0	0	0	0	0	0	0	0	0	0	0	0	0	0	0	0	0	0	0	0	0	0	0	0	0	0	0	458.745	0	0	0	708.38	0	0	0	704.789	0	0	0	0	0
1030.4	0	269.078	0	0	0	0	0	0	0	0	0	0	0	0	0	255.108	0	0	0	0	0	0	0	0	0	0	0	0	0	0	0	1159.41	0	0	0	0	0	0	0	0	0	0
1030.48	0	0	0	0	0	0	0	0	0	0	0	0	0	0	0	0	0	0	0	0	0	0	0	0	0	0	446.146	0	479.554	0	0	649.982	0	0	0	0	0	0	0	0	0	327.52
1030.49	0	0	0	0	0	0	0	0	0	0	0	0	0	0	0	0	0	0	0	242.207	0	518.479	0	0	0	0	0	0	0	0	0	944.938	0	0	0	0	0	0	0	0	0	0
1030.57	0	0	0	0	0	0	250.645	0	0	0	0	0	735.364	0	0	0	0	0	0	0	0	972.468	0	0	1289.38	1505.26	1040.9	0	0	722.597	936.508	0	0	0	1508.1	918.307	0	0	0	0	0	0
1030.58	0	0	0	0	0	0	0	0	0	0	0	0	0	0	0	0	0	0	0	0	0	609.49	0	5545.6	1406.97	2411.28	4039.26	5494.16	2836.76	1939.83	3008.8	2186.89	0	0	2955.74	1994.58	1622.93	0	0	0	0	0
1030.59	0	0	0	0	0	0	0	0	0	0	0	0	0	0	0	0	0	0	0	0	0	1380.14	0	576.028	318.09	0	0	856.705	2009.09	0	0	1756.72	1503.64	0	2022.37	0	2845.07	0	0	0	0	0
1030.6	0	0	0	0	0	0	0	619.089	0	0	0	0	0	0	0	0	0	0	0	0	0	1629.99	0	783.283	0	0	1731.75	751.111	0	859.673	0	677.488	0	0	506.836	0	0	0	0	0	0	0
1030.61	0	0	0	0	0	0	0	0	0	0	0	0	0	0	0	0	0	0	0	0	0	2043.52	0	773.499	0	327.677	0	732.332	0	1510.73	2157.41	2810.02	300.353	0	0	0	976.871	0	0	0	0	274.312
1030.62	0	0	0	0	0	0	0	0	0	0	0	0	0	0	0	0	0	0	0	0	0	0	0	0	0	0	0	609.334	429.692	0	1921.67	1509.54	0	0	0	0	1550.13	0	0	0	0	362.701
1030.73	0	0	0	0	0	0	0	0	0	0	0	0	0	0	0	0	0	0	0	0	571.43	572.736	0	0	0	0	0	0	577.163	0	0	0	0	0	0	0	0	0	0	489.34	0	0
1030.74	0	0	0	0	0	0	0	0	0	0	0	0	0	0	0	0	0	0	0	0	0	477.32	0	0	0	0	0	0	0	691.228	0	764.496	0	0	0	0	0	0	0	0	0	0
1030.75	0	0	0	0	0	0	0	913.369	0	0	0	0	0	0	0	0	0	0	0	0	0	840.222	1178.61	0	0	0	0	570.71	0	0	0	0	0	0	0	0	0	0	0	0	0	0
1030.76	0	0	0	0	0	0	0	0	0	0	0	0	0	0	0	0	0	0	0	0	0	0	0	0	0	0	0	0	570.548	0	715.088	0	0	404.497	0	0	0	0	0	0	0	0
1030.78	0	0	0	0	0	0	0	0	0	0	0	0	0	0	0	0	0	0	0	0	0	0	0	1250.71	0	0	0	0	487.483	0	625.411	882.831	0	0	0	0	0	0	0	0	0	0
1030.8	0	0	0	0	0	0	0	0	0	0	0	0	528.09	0	0	0	0	0	0	0	0	0	0	738.047	0	0	0	0	727.815	0	0	953.364	0	0	0	0	1473.97	0	0	0	0	0
1030.81	0	0	0	0	0	0	0	0	0	0	0	0	0	0	0	0	0	0	0	0	0	803.596	0	856.872	0	0	0	0	0	588.295	0	699.899	0	0	0	0	0	0	0	0	0	0
1030.82	0	0	0	0	0	0	0	0	0	0	0	0	0	0	0	0	0	0	0	0	0	0	0	0	0	1055.19	0	0	0	0	0	423.639	0	0	372.069	0	0	0	0	0	0	0
1030.83	0	0	0	0	0	0	0	372.298	0	0	0	0	0	0	0	0	0	0	0	0	0	1612.51	0	858.584	547.897	0	949.33	1127.03	0	0	529.547	0	902.959	0	844.306	0	1198.76	0	0	0	0	0
1030.84	0	0	0	0	0	0	0	0	0	0	313.947	0	0	0	0	0	0	0	0	0	0	0	0	721.028	0	0	770.912	1305.58	365.292	1877.73	883.579	0	0	0	0	249.801	0	0	0	0	0	0
1030.85	0	0	0	0	0	0	0	0	0	0	0	0	0	0	0	0	0	0	0	0	0	346.896	0	0	0	0	631.683	0	505.114	0	0	0	0	0	0	0	435.047	0	0	0	0	0
1030.9	0	0	0	0	0	0	351.948	0	0	0	0	0	0	0	0	0	0	0	0	0	0	0	0	0	0	0	0	0	0	0	562.975	490.838	0	0	0	0	0	0	0	0	0	0
1030.91	0	0	0	0	0	0	0	0	0	0	0	0	0	0	0	0	0	0	0	0	0	0	0	589.214	0	462.341	0	613.466	0	0	0	0	0	0	0	0	488.878	0	0	0	0	0
1030.92	0	0	0	0	0	0	0	0	0	0	0	0	0	0	0	0	0	0	0	0	0	0	0	0	0	0	593.745	0	1814.3	653.409	3045.17	1552.47	803.605	0	508.471	0	0	0	0	0	0	0
1030.95	0	0	0	0	0	0	0	0	0	0	0	0	0	0	0	0	0	0	0	0	0	453.198	0	0	0	0	0	0	0	431.127	0	1300.9	0	0	0	0	0	0	0	0	0	0
1030.96	0	0	0	0	0	0	0	0	0	0	0	0	0	0	0	0	0	0	0	0	0	0	0	514.859	0	0	0	595.358	0	0	0	0	317.538	0	0	0	0	0	0	0	0	0
1030.99	0	0	0	0	0	0	0	0	0	0	0	0	0	0	0	0	0	0	0	0	0	1054.39	0	0	0	0	0	0	636.263	0	0	1887.22	0	0	0	0	491.418	0	0	0	0	0
1031	0	0	0	0	0	0	0	459.419	0	0	0	0	0	0	0	0	0	0	0	0	0	0	0	0	0	0	0	0	0	419.187	0	0	0	0	663.464	0	350.351	0	0	0	0	0
1031.01	0	0	0	0	0	0	0	0	0	0	0	0	0	0	0	0	0	0	0	0	0	0	0	503.75	0	0	0	546.903	0	0	0	2146.95	0	0	0	0	0	0	0	0	0	0
1031.04	0	0	0	0	0	0	0	0	0	0	0	0	0	0	0	0	0	0	357.063	0	0	690.717	0	0	0	0	0	0	0	0	0	1271.99	0	0	702.159	0	522.803	0	0	0	0	0
1031.06	0	0	0	0	0	0	0	0	0	0	0	0	0	0	0	0	0	0	0	0	0	353.097	0	705.613	0	0	0	0	0	963.071	0	0	0	0	0	0	0	0	0	0	0	478.926
1031.08	0	0	0	433.24	0	0	0	0	0	0	0	0	0	0	0	0	0	0	0	0	0	0	0	244.626	749.662	1207.97	2819.83	1449.78	1794.93	1023.3	715.18	0	0	0	1065.88	588.239	0	0	0	0	0	0
1031.09	0	0	0	0	254.683	0	0	0	0	0	0	0	0	0	0	0	0	0	0	0	0	863.495	0	948.578	0	0	745.128	0	862.224	418.208	665.982	1450.06	0	0	649.165	0	767.786	0	0	0	0	0
1031.1	0	0	0	0	0	0	0	0	0	0	226.184	0	0	0	0	0	0	0	0	0	0	0	0	0	375.715	0	0	347.255	656.565	0	0	0	0	0	0	0	0	0	0	0	0	0
1031.11	0	0	0	0	0	274.302	0	0	0	0	0	0	0	0	0	0	0	0	0	0	0	0	0	472.528	0	0	0	0	582.411	334.054	1436.41	0	0	0	0	0	0	0	0	0	0	0
1031.12	0	0	0	0	0	0	0	0	0	0	0	0	0	0	0	0	0	0	0	0	0	0	0	423.996	0	0	578.261	0	0	0	0	0	0	0	0	0	1501.84	0	0	0	0	0
1031.13	0	0	0	0	0	0	0	0	326.045	0	0	0	0	0	0	0	0	0	0	0	0	615.689	0	479.797	0	0	0	0	0	0	0	0	0	0	0	0	464.572	0	0	0	0	0
1031.15	0	0	0	0	0	0	0	0	0	0	0	0	0	0	0	0	0	601.407	0	0	0	0	0	0	0	0	0	419.496	0	0	0	0	0	0	0	0	0	0	474.982	0	0	0
1031.17	0	0	0	0	0	0	0	0	0	0	0	0	0	0	0	0	0	0	0	0	0	0	0	575.41	0	0	0	0	0	0	1033.52	621.624	0	0	0	0	0	0	0	0	0	0
1031.2	0	0	0	0	0	0	0	0	0	0	0	0	0	0	0	0	0	0	0	0	0	0	0	0	0	0	725.892	0	597.351	0	969.818	570.551	0	0	0	0	0	0	0	0	0	0
1031.21	0	0	0	0	0	0	0	0	0	0	0	0	0	0	0	0	0	0	269.756	0	0	0	0	380.388	0	0	0	0	0	884.338	0	0	0	0	0	0	0	0	0	0	0	0
1031.22	0	0	0	0	0	0	0	0	0	0	0	0	0	0	0	0	0	0	0	0	0	0	0	0	0	0	587.844	400.859	0	0	886.602	547.056	0	0	0	0	0	0	0	0	0	0
1031.23	0	0	0	0	0	0	0	0	0	0	0	0	494.286	0	0	235.884	0	0	0	0	0	0	0	0	0	0	0	0	0	0	0	1819.64	0	0	0	0	840.101	0	0	0	0	0
1031.24	0	0	0	0	0	0	0	0	0	0	0	0	0	0	0	0	0	0	0	0	0	0	0	719.931	0	0	0	450.916	346.92	0	0	0	0	0	0	0	0	0	0	0	0	0
1031.25	0	0	0	0	0	0	0	0	0	0	0	0	0	0	0	0	0	0	0	0	0	0	0	0	0	0	2149.78	559.35	0	0	345.44	599.198	1876.46	0	0	0	1281.62	0	0	0	0	0
1031.27	0	0	0	0	0	0	0	0	0	0	0	0	0	0	0	0	0	0	0	0	0	0	0	0	0	0	0	651.483	532.425	0	0	553.762	0	0	0	0	0	0	0	0	0	0
1031.28	0	0	0	0	0	0	0	0	0	0	0	0	0	0	0	0	0	0	0	0	0	0	0	502.339	0	0	0	0	313.149	0	0	761.985	0	0	0	0	1186.84	0	0	0	0	0
1031.29	0	0	0	0	0	0	0	0	0	0	0	0	0	0	0	0	0	0	0	0	0	0	0	1123.13	0	0	0	0	632.369	0	0	0	0	0	0	0	639.881	0	0	0	0	0
1031.3	0	0	0	0	0	0	0	0	0	0	0	0	0	0	0	0	0	0	0	0	0	0	0	0	0	0	450.515	0	876.117	0	0	555.298	700.193	0	0	0	0	0	0	0	0	0
1031.32	0	0	0	0	496.384	0	0	0	0	0	233.255	0	0	0	0	0	0	0	0	0	0	0	0	0	0	1931.25	0	0	0	0	561.05	0	0	0	0	0	0	0	0	0	0	0
1031.33	0	0	0	0	275.951	0	0	0	0	0	0	0	0	0	0	0	0	0	0	0	0	0	0	534.051	0	549.244	0	1011.54	0	0	0	472.462	827.93	0	1661.53	0	892.85	322.789	0	0	0	0
1031.34	0	0	0	0	0	0	0	0	0	0	0	0	0	0	0	0	0	0	0	0	0	0	0	0	0	0	0	440.527	1129.49	2615.04	0	0	0	0	0	711.052	0	0	0	0	0	0
1031.35	0	0	0	0	0	0	0	0	0	0	0	0	0	0	0	0	0	0	0	0	0	503.858	0	1068.37	0	0	1100.08	0	0	0	0	0	0	0	0	0	0	0	0	0	0	0
1031.36	0	0	0	0	0	0	0	0	0	0	0	0	0	0	0	0	0	0	0	0	0	0	0	404.346	0	503.431	0	0	0	1419.95	0	0	0	0	0	0	0	0	0	0	0	0
1031.37	0	0	0	0	0	0	0	654.012	0	0	0	0	0	0	0	0	0	365.217	0	0	0	0	0	0	0	0	0	0	1460.84	0	0	0	0	0	444.532	0	0	0	0	0	0	0
1031.38	0	0	0	0	0	0	0	0	0	268.792	0	0	0	0	0	0	0	0	0	0	0	0	0	0	0	975.4	1544.03	0	0	0	1360.97	1381.58	328.269	0	0	0	948.148	0	0	0	0	0
1031.39	0	0	0	0	0	0	0	0	0	0	0	0	0	0	0	0	0	0	0	0	0	1425.4	0	0	0	0	0	0	0	0	0	0	0	0	0	678.827	498.373	0	0	0	0	0
1031.4	0	0	0	0	0	0	0	0	0	0	0	768.849	0	0	0	0	0	0	0	0	0	0	0	0	0	0	0	0	0	0	0	1577.22	574.367	0	0	0	1281.73	0	0	0	0	0
1031.41	0	0	0	0	0	0	0	0	0	0	0	0	0	0	0	0	0	0	0	0	0	0	0	0	0	0	0	0	0	0	0	627.487	930.01	0	0	424.712	0	250.603	0	0	0	0
1031.42	0	0	0	0	280.289	0	0	0	0	385.858	0	0	0	0	0	0	0	0	239.727	0	0	765.32	0	792.606	0	0	0	0	570.348	0	0	0	941.057	0	0	0	0	0	0	0	0	0
1031.43	0	0	0	0	0	0	0	0	0	0	0	0	0	0	0	0	0	0	0	0	0	1213.78	0	589.192	0	0	0	0	553.378	608.276	0	843.833	0	0	0	0	0	0	0	0	0	452.35
1031.45	0	0	0	0	0	0	0	0	0	303.108	0	0	0	0	0	0	0	0	0	0	0	0	0	0	0	0	0	445.825	0	0	0	0	0	0	0	0	627.389	0	0	0	0	0
1031.56	0	0	0	0	0	0	0	0	0	0	0	0	0	0	0	0	0	0	0	0	0	0	0	810.687	0	594.98	0	793.975	0	0	534.923	0	0	0	0	0	0	0	0	0	0	0
1031.57	0	0	0	0	0	0	0	0	0	0	0	0	0	0	0	0	0	0	0	0	0	0	0	0	0	325.821	0	357.918	0	0	0	0	0	0	423.623	0	0	0	0	0	0	0
1031.58	0	0	0	0	0	0	0	0	0	0	0	0	0	0	0	0	0	0	0	0	0	361.455	0	0	0	539.866	1091.34	2300.51	1680.32	0	0	0	1790.03	0	1784.94	326.534	2573.69	0	0	0	0	0
1031.59	0	0	0	0	0	0	0	418.309	0	0	0	0	0	0	0	0	346.028	0	0	0	0	891.786	0	1301.5	0	686.722	2381.99	0	625.916	0	2785.57	1054.02	0	0	502.824	0	776.787	0	324.543	0	0	0
1031.6	0	0	0	0	0	0	0	0	0	0	0	0	0	0	0	0	0	277.655	0	0	0	1416.96	863.418	777.115	0	838.774	0	2157.41	2366.31	1461.35	0	714.213	0	0	0	388.37	0	0	0	0	0	0
1031.61	0	0	0	0	0	0	0	0	0	0	0	0	565.816	0	0	0	0	0	0	0	0	868.717	0	0	0	318.017	637.947	0	1831.16	0	1339.68	1749.18	0	0	0	0	2347.91	0	0	0	0	0
1031.62	0	0	0	0	0	0	0	0	0	0	0	0	0	0	0	0	0	0	0	0	0	0	0	914.264	0	0	419.003	0	0	1045.44	1384.99	0	0	0	460.448	696.742	0	0	0	0	0	0
1031.63	0	0	0	0	0	0	0	0	0	0	0	0	0	0	0	0	0	0	0	0	0	0	0	1387.09	0	0	0	0	0	2017.36	0	884.312	0	0	0	0	0	0	0	0	0	0
1031.72	0	0	0	0	0	0	0	0	0	0	0	0	0	0	0	0	0	0	0	0	0	0	0	459.641	0	0	0	0	252.423	0	0	303.245	0	0	0	0	0	0	0	0	0	0
1031.77	0	0	0	0	0	0	0	0	0	0	0	0	0	0	0	0	0	0	0	0	0	0	0	0	0	0	0	0	0	0	654.66	1809.42	0	0	0	0	671.811	0	0	0	0	0
1031.78	0	0	0	0	0	0	0	0	0	0	0	0	0	0	0	0	0	0	0	0	0	0	0	1781.74	0	875.594	1777.47	660.89	429.203	0	1975.43	0	0	0	688.876	0	588.186	0	0	0	0	0
1031.79	0	0	0	0	0	0	0	0	0	0	0	0	0	0	0	0	0	0	0	0	0	2313.7	0	635.688	0	0	1129.79	0	0	0	0	572.984	0	0	0	0	0	0	0	0	0	0
1031.8	0	0	0	0	0	0	0	0	0	0	0	0	0	0	0	0	0	0	0	0	0	0	0	498.732	0	0	0	782.617	0	0	0	816.276	0	0	0	0	0	0	0	0	0	0
1031.81	0	0	0	0	0	0	0	0	0	0	0	0	0	0	0	306.502	0	0	0	0	0	0	0	0	0	0	0	0	0	0	903.626	0	0	0	0	0	446.206	0	0	0	0	0
1031.85	0	0	0	0	0	0	0	0	0	0	0	0	0	0	0	0	0	0	0	0	0	496.944	665.807	0	0	0	0	0	0	0	0	0	0	0	0	0	1363.18	0	0	0	0	0
1031.86	0	0	0	0	0	0	0	0	0	0	266.616	0	0	0	0	0	0	0	0	0	0	0	0	526.928	0	0	614.373	0	0	0	0	1702.19	1167.41	0	0	0	1576.19	0	0	0	0	0
1031.88	0	0	0	0	0	0	0	0	0	0	0	0	0	0	0	0	0	0	0	0	0	1236.07	0	577.363	0	0	574.275	0	445.587	0	0	0	0	0	0	0	0	0	0	0	0	0
1031.89	0	0	0	0	0	0	305.964	0	0	0	0	0	0	0	0	0	0	0	0	0	0	357.515	0	0	0	0	611.858	0	0	0	0	0	0	0	0	0	0	0	0	0	0	0
1031.91	0	0	0	0	0	0	0	0	0	0	0	0	0	0	324.085	0	0	0	0	0	0	0	0	0	0	0	577.742	1244.17	0	0	0	469.156	0	302.227	499.325	0	0	0	0	0	0	0
1031.92	0	0	0	0	0	0	0	0	0	0	0	0	0	0	0	0	0	0	0	0	0	0	0	0	0	0	0	805.236	0	0	0	607.678	0	0	0	0	1061.92	0	0	0	0	0
1031.93	0	0	0	0	0	0	0	0	0	0	0	0	0	0	0	0	0	0	0	0	0	0	0	0	0	0	600.198	438.935	0	1149.65	1930.12	661.679	700.576	0	939.551	0	1121.18	0	0	0	0	0
1031.94	0	0	0	0	0	0	0	0	0	0	0	0	0	0	0	0	0	0	0	0	0	565.37	0	0	0	689.846	1516.74	0	1626.43	0	1120.51	457.235	0	0	0	0	469.039	0	0	0	0	0
1031.95	0	0	0	0	0	0	0	0	0	0	0	0	0	0	0	0	235.942	0	0	0	0	0	0	589.622	0	0	0	470.705	638.39	0	882.307	0	0	0	0	0	0	0	0	0	0	0
1031.96	0	0	0	0	0	0	0	0	0	0	0	0	0	0	0	0	0	0	0	0	0	565.648	0	0	0	0	0	0	0	0	0	1132	0	0	558.125	0	613.796	0	0	0	0	0
1031.97	0	0	0	0	0	0	0	0	0	0	0	0	0	0	0	0	0	0	0	304.851	0	0	0	783.82	0	752.189	786.465	0	0	0	0	0	1572.54	0	0	0	0	0	0	0	0	0
1031.98	0	0	0	0	0	0	0	0	0	0	0	0	0	0	0	0	0	0	0	0	0	0	0	1780.84	0	785.46	0	0	585.668	0	0	0	0	0	0	0	0	0	0	0	0	304.645
1031.99	0	0	0	0	0	0	0	0	0	0	0	0	0	0	0	0	0	0	0	0	0	0	0	0	0	329.46	920.114	342.024	520.024	1303.36	0	0	0	0	0	0	0	0	0	0	0	0
1032	0	0	0	0	0	0	0	0	0	0	0	0	0	0	0	0	0	0	0	0	0	682.343	0	0	0	0	406.016	523.773	611.504	0	966.556	1283.52	0	0	0	0	646.748	0	0	0	0	0
1032.01	0	0	0	0	0	0	0	0	0	0	0	0	0	0	0	276.857	0	0	0	0	0	1036.49	0	0	0	525.209	0	0	424.373	1546.54	429.175	1616.23	0	0	0	359.941	0	0	0	0	0	0
1032.02	0	0	0	0	0	0	0	0	0	0	0	0	0	0	0	0	0	0	0	0	0	781.008	0	641.145	0	0	0	0	0	0	0	0	1173.68	0	0	0	0	0	0	0	0	0
1032.1	0	0	0	0	0	0	0	0	0	0	0	0	0	0	0	0	0	0	0	0	0	773.928	0	2224.83	0	0	0	0	0	0	1546.55	990.109	671.79	0	837.643	0	0	0	0	0	0	0
1032.11	0	0	0	0	0	0	0	0	0	0	0	0	0	0	0	0	0	0	0	0	0	0	0	411.531	0	0	624.426	556.773	0	0	798.49	0	0	0	0	0	0	0	0	0	0	0
1032.17	0	0	0	0	0	0	0	0	0	0	0	0	0	0	0	0	0	0	0	0	0	0	0	0	0	0	0	0	729.339	449.784	0	0	0	0	1062.29	0	0	0	0	0	0	0
1032.18	0	0	0	0	0	0	0	0	0	0	0	0	0	0	0	0	0	0	0	0	0	2176.24	0	0	0	918.061	557.382	2027.56	0	0	1096.6	0	297.21	0	382.202	0	1026.12	0	0	0	0	0
1032.19	0	0	0	0	0	454.05	0	0	0	0	0	0	0	0	0	0	0	0	0	0	0	1174.51	0	0	0	0	948.581	0	518.716	0	429.625	960.46	0	0	0	0	707.008	0	0	0	0	0
1032.2	0	0	0	0	0	0	0	0	0	0	0	0	0	0	0	0	0	0	0	0	0	447.113	0	0	0	0	0	718.565	0	818.906	513.75	0	0	0	0	0	0	0	0	0	0	0
1032.21	0	0	0	0	0	0	0	0	0	0	0	0	0	0	0	0	0	0	0	0	0	0	0	599.453	0	0	1009.9	0	715.454	0	0	0	0	0	0	0	0	0	0	0	0	0
1032.24	0	0	0	0	0	0	0	0	0	424.26	0	0	0	0	0	0	0	0	0	0	0	0	0	0	0	2821.46	0	0	1132.33	850.963	0	0	0	0	392.316	1601.47	0	0	0	0	0	0
1032.25	0	0	0	0	0	0	0	0	0	0	0	0	0	0	0	0	0	0	0	0	0	1873.89	0	2705.59	0	366.902	3642.26	3600.72	2141.55	2595.64	4002.25	3413.17	0	0	2200.8	468.391	1537.94	0	0	0	0	0
1032.26	0	0	0	0	0	0	0	0	0	0	0	0	0	0	0	0	0	0	0	0	0	692.625	0	1180.75	0	0	0	0	0	0	0	0	0	0	0	0	963.479	0	0	0	0	0
1032.27	0	0	0	0	0	0	0	0	0	0	0	0	0	0	0	0	0	0	0	0	0	684.112	0	833.619	0	1297.06	757.476	1531.04	0	0	2169.13	1090.95	864.694	0	1141.45	956.267	932.06	0	0	0	0	0
1032.28	0	0	0	0	0	0	0	0	0	0	0	0	0	0	0	0	0	0	0	0	0	0	0	0	0	0	640.208	865.671	425.342	0	647.559	0	0	0	0	0	0	0	0	0	0	0
1032.29	0	0	0	0	0	0	0	0	0	0	0	0	0	0	0	0	0	0	0	0	0	0	0	0	0	0	254.719	0	0	912.29	0	0	0	0	0	0	0	0	538.63	0	0	0
1032.31	0	0	0	0	0	348.854	0	0	0	0	331.55	0	0	0	0	0	0	0	0	0	0	0	0	0	0	0	0	0	0	557.956	0	0	0	0	0	0	0	361.255	0	0	0	0
1032.33	0	0	0	0	0	0	0	0	0	0	0	0	0	0	0	0	0	0	0	0	0	522.328	0	0	0	0	0	582.35	0	0	0	494.355	0	0	0	0	0	0	0	0	0	0
1032.34	0	0	0	0	0	0	0	0	0	0	0	0	0	0	0	0	0	0	0	0	0	0	0	0	0	0	663.371	0	0	1241.32	194.877	0	0	0	0	0	0	0	0	0	0	0
1032.37	0	0	0	0	0	0	0	0	0	0	0	0	0	0	0	0	0	0	0	0	0	0	0	0	0	418.167	0	0	0	0	0	2810.27	0	0	0	0	539.273	0	0	0	0	0
1032.38	0	0	0	0	0	0	0	0	0	0	0	0	0	0	0	0	0	0	0	0	0	634.269	0	0	0	370.239	0	630.586	0	0	264.518	463.935	2807.31	0	851.869	0	0	0	0	0	0	0
1032.39	0	0	0	0	0	0	0	0	0	0	0	0	0	0	0	0	0	0	0	0	0	0	0	1315.55	0	0	0	0	493.18	0	1590.4	461.215	0	0	0	0	508.269	0	0	0	0	0
1032.4	0	0	0	0	0	0	0	0	0	0	0	0	0	0	0	0	0	0	0	0	0	867.44	0	790.397	0	0	559.987	474.733	661.499	0	0	859.229	0	0	0	0	1311.76	0	0	0	0	0
1032.41	0	0	0	0	0	0	0	0	0	0	0	645.762	0	0	0	0	0	0	0	0	0	648.304	0	785.547	0	0	0	0	0	1323.13	1989.32	1598.66	517.342	0	0	0	0	0	0	0	0	0
1032.42	0	0	0	0	0	0	0	425.736	0	0	0	0	0	0	0	0	0	0	0	343.832	0	0	0	543.261	0	0	0	0	0	0	0	0	0	0	0	0	0	0	0	0	0	0
1032.44	0	0	0	0	0	0	0	0	0	0	0	0	0	0	0	0	0	0	0	0	0	0	0	0	0	0	610.663	459.07	597.796	0	0	0	323.747	0	0	0	0	0	0	0	0	0
1032.49	0	0	0	0	0	0	0	0	0	0	0	0	0	0	0	0	0	0	0	0	0	1644.45	0	0	0	0	482.128	0	554.54	0	0	687.686	0	0	0	0	0	0	0	0	0	0
1032.55	0	0	0	0	0	0	0	0	0	0	0	0	0	0	0	0	0	0	0	0	0	0	0	0	0	0	0	337.48	439.445	0	0	0	0	0	0	0	469.874	0	0	0	0	0
1032.57	0	0	0	0	0	0	519.983	0	0	0	0	0	0	0	0	0	0	0	0	0	0	0	0	0	0	0	0	0	0	0	0	1601.08	0	0	0	835.278	0	0	0	0	0	0
1032.58	0	0	0	0	0	278.921	0	0	0	0	0	0	0	0	0	0	0	0	0	0	0	788.335	0	1697.39	3303.25	5405.02	7392.91	7080.77	5425.83	4400.33	1330.09	3760.21	983.204	0	6529.55	1767.06	4526.89	0	0	0	0	0
1032.59	0	0	0	0	0	0	0	0	0	0	0	0	0	0	0	0	0	0	0	0	0	2589.75	0	3065.8	0	0	1802.59	0	0	3222.92	5615.04	1259.52	558.245	0	0	1117.08	342.885	0	0	0	0	0
1032.6	0	0	0	0	0	0	0	953.971	0	0	0	0	0	0	0	0	0	0	0	0	0	1140.44	0	0	0	412.035	0	404.58	0	0	1679.33	1205.17	719.354	0	984.367	257.164	935.376	0	454.043	0	0	0
1032.61	0	0	0	0	0	0	0	0	0	0	331.014	0	0	0	0	0	0	0	0	0	0	0	0	1635.81	0	0	385.075	474.336	663.205	0	290.62	2474.18	1775.39	0	691.463	1270.67	0	0	0	0	0	0
1032.62	0	0	0	0	254.701	0	0	0	0	0	0	0	0	0	0	0	0	0	0	0	0	0	0	0	0	0	0	0	0	0	800.094	844.411	0	0	602.641	0	555.035	0	0	0	0	0
1032.75	0	0	0	0	0	0	0	0	0	0	0	0	0	0	0	0	0	0	0	0	0	0	0	0	0	0	0	0	772.09	0	518.746	1101.11	0	0	0	0	633.303	0	0	0	0	0
1032.76	0	0	0	0	0	0	0	0	0	0	0	0	0	0	0	0	0	0	0	0	0	889.508	0	920.61	0	0	0	0	0	651.433	713.646	0	404.434	0	0	0	0	0	0	0	0	0
1032.77	0	0	0	0	0	0	298.853	0	0	0	0	0	0	0	0	0	0	0	0	0	0	0	0	0	0	0	0	651.946	0	0	0	0	0	0	0	0	295.051	0	0	0	0	0
1032.78	0	0	0	0	0	0	0	533.935	0	0	0	0	0	0	0	0	0	0	0	0	0	0	0	1030.97	0	0	555.315	0	0	0	959.543	786.781	0	0	621.494	0	0	0	0	0	0	0
1032.79	0	0	0	0	0	0	0	0	0	0	0	0	0	0	0	0	0	0	0	0	0	1211.33	0	1042	0	0	1032.63	575.357	1201.87	0	0	799.056	0	0	0	0	562.401	0	0	0	0	0
1032.8	0	0	0	0	0	0	0	0	0	0	0	0	0	0	0	0	0	0	0	0	0	0	0	0	0	0	430.326	0	0	1535.69	352.718	0	0	0	0	0	0	0	0	0	0	0
1032.81	0	0	0	0	0	0	0	0	0	0	0	0	400.948	0	0	0	0	0	0	0	0	0	0	529.993	0	0	0	0	528.629	0	0	707.302	0	0	0	0	0	0	0	0	0	0
1032.82	0	0	0	0	0	0	0	0	0	0	0	0	528.201	0	0	0	0	0	0	0	0	487.257	0	0	0	0	0	0	605.425	0	1236.45	0	0	0	0	0	0	0	0	0	0	0
1032.88	0	0	0	0	0	0	0	0	0	0	0	0	0	0	0	0	0	0	0	0	0	1130.39	0	0	0	0	557.137	1139.91	0	763.509	793.421	564.854	0	0	0	0	673.85	0	0	0	0	0
1032.91	0	0	0	0	0	0	0	0	0	0	0	0	0	0	0	0	0	0	0	0	0	1545.03	0	0	1390.56	3021.51	0	310.573	494.669	0	0	0	0	0	5419.81	4016.04	2328.6	0	0	0	0	0
1032.92	0	0	0	0	0	0	0	0	0	0	0	0	0	0	0	0	0	0	0	0	0	1541.02	0	4032.36	0	0	7434.76	5604	5279.91	1215.25	5891.44	3650.23	1066.08	0	1466.99	0	1714.2	0	0	0	0	0
1032.96	0	0	0	0	0	255.557	0	0	0	0	0	0	0	0	0	0	0	0	0	0	0	0	0	0	0	0	547.465	0	0	0	0	831.599	0	0	0	0	0	0	0	0	0	0
1032.98	0	0	0	0	0	0	0	0	0	0	0	0	0	0	0	0	0	0	0	0	0	354.473	0	731.563	0	0	0	0	791.8	596.168	2600.42	0	824.635	0	621.381	589.816	760.588	0	0	0	0	0
1032.99	0	0	0	0	0	0	0	581.221	0	0	0	0	0	0	0	0	0	0	0	0	0	0	0	610.825	0	0	0	0	0	0	0	0	1032.24	0	0	0	1132.62	0	0	0	0	0
1033	0	0	0	0	0	0	0	0	0	0	0	0	0	0	0	0	0	0	0	0	0	0	0	0	0	0	606.908	0	0	0	0	0	874.74	177.025	0	0	0	0	0	0	0	0
1033.01	0	0	0	0	0	0	0	0	0	0	0	0	687.323	0	962.487	0	0	0	0	0	0	0	0	0	0	0	0	0	0	1529.42	649.639	0	0	0	0	0	0	0	0	0	0	0
1033.02	0	0	0	0	0	0	0	393.646	0	0	0	0	0	0	0	0	0	0	0	0	0	0	0	0	0	0	838.88	560.709	517.11	0	0	0	0	0	418.146	0	0	0	0	0	0	0
[truncated: 34,939 more rows]

## Sheet: Sheet 3
Sheet 3	Raw metabolomic data (negative matrix).
Sample	1_M	10_K	11_K	12_K	13_K	14_K	15_10_AIP	16_10_AIP	17_10_AIP	18_10_AIP	19_10_AIP	2_M	20_10_AIP	21_10_AIP	22_100_AIP	23_100_AIP	24_100_AIP	25_100_AIP	26_100_AIP	27_100_AIP	28_100_AIP	29_1pc	3_M	30_1pc	31_1pc	32_1pc	33_1pc	34_1pc	35_1pc	36_3pc	37_3pc	38_3pc	39_3pc	4_M	40_3pc	41_3pc	42_3pc	5_M	6_M	7_M	8_K	9_K
Label	M	K	K	K	K	K	10_AIP	10_AIP	10_AIP	10_AIP	10_AIP	M	10_AIP	10_AIP	100_AIP	100_AIP	100_AIP	100_AIP	100_AIP	100_AIP	100_AIP	1pc	M	1pc	1pc	1pc	1pc	1pc	1pc	3pc	3pc	3pc	3pc	M	3pc	3pc	3pc	M	M	M	K	K
100.004	0	0	0	0	0	0	0	0	0	0	0	0	0	0	0	27.1586	0	0	0	0	0	0	0	0	0	0	274.692	0	0	0	0	81.3381	0	0	0	0	0	0	0	0	0	32.2766
100.012	101.096	268.495	49.4514	0	0	0	0	0	0	0	0	0	0	0	0	48.4451	0	0	112.329	0	0	0	0	0	0	0	0	0	0	0	0	0	0	0	0	0	0	0	87.8442	161.234	0	0
100.016	0	0	101.453	0	0	0	0	0	0	0	115.214	398.405	0	106.197	0	227.655	0	0	113.028	0	0	0	0	0	0	0	112.034	0	0	0	99.6761	0	0	0	0	0	325.082	164.602	314.001	353.234	0	66.3514
100.04	23824.4	6411.42	5452.15	5739.61	6320.78	10805.5	4952.63	4141.71	5577.72	4348.15	3839.97	26732.1	4826.75	4684.22	5456.36	4443.02	6780.1	6434.13	5158.95	7230.54	5205.53	6555.37	30306.6	7453.17	6138.36	9128.9	7364.3	7820.59	7949.23	5648	5911.19	5954.12	5889.31	17081	5612.63	4869.39	5448.66	18225.3	12899.9	19463.6	4935.79	3688.6
100.048	0	0	24.6802	495.249	0	0	398.556	0	0	0	0	0	0	661.815	0	0	0	0	0	0	0	240.297	0	426.647	482.929	1144.95	534.413	283.519	0	180.688	0	0	0	0	0	437.023	0	0	0	0	465.265	0
100.532	223.519	0	0	0	0	278.339	0	0	0	0	0	0	0	0	0	0	0	0	0	0	0	0	0	0	0	0	0	0	0	0	0	0	0	355.031	0	0	0	0	176.914	0	0	0
100.96	0	0	0	0	362.95	0	0	254.665	0	0	0	0	314.842	0	0	0	0	0	0	0	0	0	0	0	418.031	0	0	0	203.111	0	0	0	338.303	0	0	0	467.476	0	0	0	0	0
1000.21	0	0	0	0	0	0	0	0	0	0	0	0	319.443	0	0	0	0	0	0	0	0	0	0	0	132.711	0	119.914	0	0	0	0	0	0	0	0	0	0	0	0	0	0	0
1000.22	487.813	893.4	1110.95	514.324	622.047	378.05	1415.26	1116.09	1485.77	1117.84	872.398	79.0034	1400.52	1424.51	1169.88	1215.5	1243.03	1008.11	1009.78	1639.72	848.781	578.259	412.777	0	368.365	271.351	438.319	574.982	252.016	0	413.189	521.843	221.325	0	732.593	334.825	201.641	0	0	884.977	403.917	654.312
1000.41	0	0	0	0	0	0	0	0	0	0	0	0	0	0	0	0	0	265.151	0	0	0	0	0	0	0	0	0	0	0	0	0	0	339.033	0	0	0	188.423	0	0	0	0	0
1000.57	0	0	0	0	0	0	0	0	0	0	0	0	0	0	0	0	0	0	0	0	0	660.801	0	873.2	0	0	0	0	389.627	1299.87	361.424	224.653	1438.48	0	0	0	396.12	0	0	0	0	0
1000.58	0	0	0	0	0	0	0	0	0	0	0	0	0	0	0	0	0	0	0	0	0	351.677	0	0	0	0	0	0	0	0	220.231	0	605.865	0	0	60.387	205.203	0	0	0	0	0
1000.59	0	220.061	0	166.168	0	0	344.881	227.097	160.236	0	0	0	422.553	279.629	0	0	0	0	0	0	472.066	3320.61	0	1204.21	0	687.521	1265.98	777.708	1951.22	3850.72	2799.61	3194.51	3624.1	0	756.078	855.611	2092.61	0	0	0	0	0
1000.6	0	0	0	0	0	0	0	0	0	0	0	0	0	0	0	0	0	0	0	0	0	0	0	0	0	0	0	0	0	0	125.282	0	307.153	0	0	72.2122	0	0	0	0	0	0
1000.74	0	0	0	0	0	0	0	0	0	0	0	0	0	0	0	0	0	0	0	0	0	120.166	0	0	0	0	0	0	0	0	308.582	191.422	727.658	99.9308	0	0	0	0	0	0	0	0
1001.08	931.874	0	0	0	0	0	0	0	249.921	355.899	427.766	118.74	257.786	0	0	0	0	0	0	284.04	0	0	169.217	0	226.545	0	0	0	0	0	148.014	0	0	306.483	0	0	0	289.422	0	324.899	74.5978	0
1001.21	0	0	0	0	0	0	0	0	0	0	0	0	0	0	0	209.199	0	0	135.269	0	135.518	0	0	0	0	0	0	0	0	0	0	0	0	0	0	0	0	0	0	0	0	0
1001.22	0	179.231	0	304.41	144.394	0	99.852	186.568	261.911	390.629	0	0	210.149	163.15	0	0	130.673	0	0	234.353	258.229	0	0	0	166.255	0	0	74.8534	0	0	0	0	0	0	0	0	0	0	0	225.454	0	0
1001.35	0	0	0	0	284.2	0	0	0	0	0	0	0	0	0	0	0	0	0	0	0	0	0	0	0	0	405.493	0	0	0	0	0	0	0	0	0	0	0	0	0	0	77.3989	0
1001.59	0	0	0	0	0	0	0	262.538	0	0	0	0	370.578	258.688	0	0	0	0	0	0	291.802	1777.91	0	1176.67	0	258.495	763.069	474.249	1031.33	2586.45	1498.82	1775.47	2787.81	0	202.122	185.623	1686.44	0	0	0	0	0
1002.22	0	0	0	0	292.072	0	301.766	0	0	0	0	0	0	147.071	0	0	0	0	97.5506	0	0	0	0	0	0	0	0	0	0	0	166.736	0	0	0	0	0	0	0	0	0	0	0
1002.33	0	0	0	0	0	0	0	0	0	0	0	0	0	0	0	0	0	0	0	0	0	0	0	0	0	0	0	0	0	0	0	0	0	0	0	0	113.088	0	905.663	0	76.4985	0
1002.6	0	431.733	0	124.971	332.813	0	965.723	703.003	1006.57	0	0	0	912.861	983.496	0	223.526	0	0	679.986	0	1517.08	2948.14	0	5686.78	0	807.242	2813.95	1816.68	6191.28	8611.05	4010.42	5688.89	7826.58	0	592.106	485.822	5365.87	0	0	0	0	645.409
1002.61	0	154.9	203.74	59.0009	0	0	103.327	342.964	395.892	0	0	0	164.218	221.132	0	0	0	0	0	0	0	4292.47	0	224.196	0	0	182.436	0	0	1399.81	1848.19	1344.16	1030.46	0	398.974	784.305	900.113	0	0	0	0	0
1002.76	0	0	0	0	0	0	0	0	0	0	0	0	0	0	0	0	0	0	0	0	0	0	0	160.022	0	0	0	0	186.774	634.615	0	0	0	0	0	0	0	347.627	248.455	0	0	0
1003.08	1245.61	0	0	0	0	0	339.801	214.257	161.616	146.514	168.463	682.663	0	0	0	0	0	0	0	0	128.273	0	719.634	0	0	0	0	0	0	0	0	0	0	1128.07	0	0	0	641.706	710.346	430.427	136.455	0
1003.17	0	0	0	0	288.315	0	0	169.482	0	0	0	0	0	0	0	0	0	0	0	0	0	0	0	0	0	0	0	0	128.546	0	184.035	0	0	0	0	0	0	0	0	0	0	0
1003.18	0	258.383	333.572	137.953	91.6345	158.242	563.63	263.251	316.536	162.775	717.281	0	393.546	583.115	168.752	516.046	252.883	249.239	0	174.974	0	466.586	0	205.149	261.702	607.825	626.87	808.601	439.8	136.243	0	574.198	0	0	327.772	0	0	0	0	0	242.833	357.453
1003.27	0	0	0	98.7619	142.625	0	0	0	93.0939	0	0	0	0	0	0	0	0	0	0	0	0	0	0	0	0	0	307.606	67.3546	0	0	0	0	0	0	0	0	0	0	0	0	0	0
1003.54	0	0	182.99	0	0	0	0	86.9052	162.929	0	0	0	0	197.476	0	0	0	0	0	0	0	953.791	0	0	0	0	0	0	761.715	5491.23	1341.14	1003.19	3192.91	0	0	157.33	2142.63	0	0	0	0	296.903
1003.55	0	0	0	0	0	0	0	0	0	0	0	0	0	0	0	0	0	0	0	0	0	0	0	0	0	0	0	0	0	0	0	0	0	0	0	0	0	0	0	0	0	0
1003.61	0	0	0	0	0	0	642.618	353.729	427.03	0	0	0	596.766	326.831	104.886	254.092	0	0	0	0	340.356	4315.82	0	2700.57	0	0	1583.25	891.85	2835.58	5141.83	2754.64	3561.18	4233.8	0	641.362	650.304	3124.89	0	0	0	0	0
1004.08	0	0	0	0	0	0	0	0	191.887	0	117.259	402.447	0	0	0	0	0	0	0	0	0	0	0	0	0	0	0	0	0	0	0	0	0	0	0	0	0	0	0	0	0	0
1004.16	0	0	0	0	0	0	144.631	48.8164	191.173	0	0	0	0	0	228.734	0	0	174.179	76.1637	143.946	0	252.945	0	0	0	0	0	0	0	0	0	110.149	0	0	0	244.348	0	0	0	0	159.216	0
1004.17	0	0	0	0	0	0	141.982	0	0	221.985	0	0	153.866	0	0	0	0	0	0	0	0	0	0	0	0	0	0	0	0	0	0	0	0	0	0	55.1809	0	0	0	0	0	0
1004.18	0	0	291.477	360.776	258.585	0	505.948	154.274	203.025	233.223	168.69	0	176.256	0	349.177	0	0	0	318.001	137.115	0	0	0	145.271	172.354	325.128	248.334	189.948	0	197.98	130.661	263.01	0	0	179.736	62.9624	132.938	0	0	0	0	0
1004.22	2484.52	1114.15	1385.31	1788.14	1719.34	1597.13	2821.4	2217.01	1825.08	3194.59	2571.83	3702.79	2481.45	2464.85	3532.42	1768.95	1975.7	1758.03	1305.55	2726.03	2115.44	1783.97	3876.6	1790.66	1889.54	1670.49	1942.24	2393.93	1684.89	1109.45	678.295	1590.5	0	1042.41	1445.39	1429.51	1166.37	2560.78	1499.57	1506.97	1046.93	1248.65
1004.55	0	156.942	0	125.667	111.824	0	0	58.436	0	0	0	0	0	0	0	0	0	0	0	0	0	383.96	0	0	0	0	0	0	0	2514.4	156.474	389.192	1276.61	0	0	0	846.567	0	0	0	0	325.767
1004.59	0	0	141.175	0	0	0	0	0	0	0	0	0	0	0	0	0	0	0	0	0	0	0	0	0	0	0	156.225	176.804	209.565	0	0	0	0	0	0	175.821	0	0	0	0	0	0
1004.6	0	0	0	0	0	0	0	0	0	0	0	0	0	0	0	0	0	0	0	0	0	382.292	0	203.42	0	0	218.87	0	308.185	1019.66	388.517	0	0	0	0	0	0	0	0	0	0	0
1004.62	0	0	0	132.601	0	0	174.795	155.487	696.999	0	0	0	398.938	482.258	0	0	0	173.728	0	0	1066.04	4854.03	0	2786.64	0	270.456	1396.6	710.404	2227.83	4105.62	2773.37	3030.29	4481.93	0	265.243	218.262	2985.64	0	0	0	0	0
1004.77	0	0	0	0	0	0	0	0	0	0	115.407	0	0	0	0	0	0	0	0	0	0	0	0	0	0	0	0	0	0	0	0	0	0	119.672	0	0	0	162.974	0	0	0	0
1005	0	0	0	159.165	0	0	0	0	0	0	0	0	0	0	0	0	0	0	0	0	97.4532	0	0	0	0	218.768	0	0	0	0	0	0	0	0	0	0	0	0	0	0	0	68.4163
1005.07	249.993	0	0	0	0	0	0	0	0	146.539	0	0	0	0	0	0	0	0	0	322.757	0	0	0	0	0	0	0	0	0	0	0	0	0	0	0	0	0	0	0	0	0	0
1005.17	1093.92	264.664	0	134.115	0	247.235	0	262.551	148.233	0	235.364	1657.3	0	0	271.722	0	239.541	0	0	0	0	0	2584.52	0	0	526.722	137.685	0	0	0	0	0	0	1099.32	0	0	0	1206.4	661.049	1628.87	158.436	0
1005.22	443.103	0	200.101	248.078	231.833	0	1273.99	585.063	240.772	347.912	605.745	0	1148.68	529.511	0	331.054	0	190.319	0	396.942	308.603	0	531.421	373.399	232.581	593.88	0	528.718	0	0	0	0	0	0	299.282	0	0	0	491.934	0	154.229	0
1005.23	0	0	0	0	0	0	103.438	61.1754	0	357.193	0	976.113	0	0	0	130.1	270.627	0	420.041	719.961	0	220.731	1210.9	0	0	0	293.964	91.9174	245.586	0	0	0	0	86.2561	0	0	0	0	0	435.46	292.158	0
1005.54	0	0	0	0	0	0	0	0	0	0	0	0	0	0	127.63	0	0	0	0	0	0	0	0	0	0	0	0	0	0	1437.32	0	142.155	0	0	0	0	144.143	0	0	0	0	145.156
1005.56	0	0	0	0	0	0	0	0	0	0	0	0	0	0	0	0	0	0	0	0	0	0	0	0	0	0	0	0	0	228.019	131.622	0	189.55	0	0	0	0	0	0	0	0	0
1005.62	0	0	0	0	0	0	0	211.232	0	0	0	0	266.013	0	0	344.23	0	0	0	0	574.472	1164.87	0	1199.96	0	237.744	862.246	210.056	1351.19	2836.02	584.822	1722.3	2076.33	0	188.157	0	1533.14	0	0	0	0	0
1005.63	0	0	0	0	0	0	164.742	0	0	0	0	0	136.819	0	0	0	0	0	0	0	0	1339.43	0	0	0	0	0	0	0	0	463.617	0	401.392	0	0	0	262.664	0	0	0	0	0
1006.08	0	0	118.342	0	0	0	0	0	0	0	0	0	0	0	0	0	0	0	0	0	0	136.632	0	0	0	0	0	0	0	0	0	0	0	0	0	0	0	289.235	0	0	0	0
1006.18	0	0	0	0	0	0	0	0	0	0	0	0	0	140.724	0	0	0	0	0	0	0	0	0	0	175.161	0	476.071	83.8228	0	0	0	0	0	0	0	0	0	0	0	0	0	0
1006.23	0	0	0	0	0	0	0	0	224.734	0	0	105.996	0	0	0	0	0	0	0	0	0	0	0	0	0	0	123.157	0	0	0	0	0	0	0	0	0	0	0	0	0	0	162.95
1006.62	0	0	0	0	0	0	0	0	0	0	0	0	0	0	0	0	0	0	0	0	0	0	0	0	0	0	0	0	0	0	160.419	240.689	0	0	0	0	164.578	0	0	0	0	0
1006.63	0	0	0	0	0	0	0	0	0	0	0	0	0	0	0	0	0	0	0	0	214.853	0	0	0	0	0	0	0	0	495.159	0	0	0	0	240.041	0	0	0	0	0	0	0
1006.64	0	213.53	0	0	0	0	138.088	0	0	0	0	0	221.304	0	0	0	0	0	0	0	250.945	1309.2	0	275.841	0	0	353.735	0	459.749	1869.51	489.77	698.766	1743.18	0	0	0	727.037	0	0	0	0	0
1006.79	0	0	0	0	0	0	0	0	0	0	0	0	0	0	0	0	0	0	0	0	0	0	373.135	0	0	0	0	0	0	349.009	0	0	0	375.638	0	0	0	186.469	0	0	0	0
1007.17	402.093	0	132.517	0	0	0	0	0	0	0	116.544	481.266	0	0	0	0	0	0	0	0	0	0	110.791	0	0	0	0	0	0	0	0	0	0	93.0646	0	0	0	0	0	0	107.009	0
1007.22	0	0	0	0	0	0	237.136	346.315	0	748.269	406.839	0	574.975	794.168	418.367	140.422	173.603	0	311.985	816.192	310.855	0	0	273.676	132.508	0	0	220.338	0	0	0	0	0	0	199.021	0	0	0	0	0	132.446	0
1007.26	0	0	184.392	0	0	0	0	0	0	0	0	0	264.29	0	0	146.442	0	0	0	0	0	0	0	0	0	0	0	0	0	0	0	0	0	0	0	0	0	0	0	0	0	0
1007.27	0	156.799	0	0	0	0	0	0	0	0	0	231.858	282.35	0	137.279	0	0	211.399	0	0	0	0	0	0	0	208.735	0	0	0	0	0	0	0	0	0	0	0	0	0	0	0	0
1007.33	321.369	0	0	0	0	0	0	0	0	0	0	0	0	0	0	0	0	0	0	0	0	0	944.66	0	0	0	0	0	0	0	0	0	0	394.508	0	0	0	0	494.666	0	0	0
1007.34	248.921	0	0	0	0	0	0	0	0	0	0	0	0	0	0	0	0	0	0	0	0	0	115.886	0	0	0	0	0	0	0	0	0	0	347.838	0	0	0	0	0	0	0	0
1007.58	0	0	0	0	0	0	0	0	0	0	0	0	0	0	0	0	0	0	0	0	0	184.862	0	0	0	0	0	0	0	1376.79	0	0	1042.76	0	0	0	181.079	0	0	0	0	0
1007.64	0	0	0	0	0	0	0	128.218	143.762	0	0	0	0	0	0	0	153.901	0	0	0	156.664	637.413	0	0	0	0	0	0	0	592.875	433.577	171.076	613.905	0	0	0	249.168	0	0	0	0	0
1008.23	0	0	0	0	70.4111	0	0	0	182.036	0	0	0	0	0	0	0	172.951	0	0	0	0	0	0	0	0	0	0	0	0	0	0	0	0	0	0	0	0	0	0	0	0	0
1008.34	0	0	0	0	0	0	0	0	0	0	0	0	0	0	0	0	0	0	0	0	0	0	301.233	0	0	0	0	0	0	0	0	0	0	244.349	0	0	0	0	0	273.677	0	0
1008.58	0	0	0	0	0	0	0	0	0	0	0	0	0	0	0	0	0	0	0	0	0	371.172	0	0	0	0	0	0	0	2740.09	535.178	970.355	1477.13	0	0	0	979.312	0	0	0	0	0
1009.2	0	0	0	0	0	0	0	0	0	0	0	0	0	0	0	0	0	0	0	0	0	0	0	0	0	0	0	0	0	149.418	0	0	206.841	0	0	100.038	0	0	0	0	0	0
1009.22	0	0	0	0	0	0	0	56.8616	0	199.481	168.086	0	0	0	0	0	0	511.891	0	0	0	0	0	0	0	0	0	125.704	0	0	0	0	0	0	0	0	0	0	0	0	0	0
101.006	1991.77	2367.54	2148.77	1950.5	2896.1	997.158	3405.25	2825.26	3738.66	2607.78	2655.93	3683.79	2282.3	2756.47	2080.34	1883.77	1923.85	2162.42	1398.85	714.83	1796.12	2442.26	3441.75	2311.26	2730.12	577.164	3056.99	2735.15	2232.28	1964.96	1812.59	754.527	1429.54	2482.03	3938.63	2122	2384.67	1553.67	1353.56	1233.62	367.569	1946.01
101.024	112622	90669	59683.7	85904.6	89848	99922.7	117712	104942	93508.8	100763	88443.2	158644	95198.1	90125	98119.5	61857.5	95687.3	78901.4	96272.7	104054	91799.9	61515.3	157720	73619.5	85738.1	86111.4	75407.5	90570.5	77386.9	66769.4	52767.3	58138.1	51461.5	115747	76806.9	75463.6	52189	100889	69903.6	104747	60271.3	47873.7
101.027	1366.53	3168.32	1343.5	2856.05	2972.5	2480.7	4508.4	1451.85	1939.16	2204.19	1073.2	3555.29	3959.35	3815.12	5050.38	519.919	1726.52	1903.06	1843.4	2197.97	3013.32	661.443	4171.84	1659.13	2962.83	3433.04	1437.56	1841.67	1425.43	808.78	612.231	752.446	0	1637.42	2991.41	1577.73	1746.58	1222.19	1407.76	1147.39	1078.78	1209.14
101.044	0	0	0	0	0	0	0	0	0	0	0	619.119	274.66	69.0944	0	0	0	0	0	0	0	0	343.391	0	267.97	0	0	0	0	0	0	74.5152	0	0	0	0	0	0	0	0	0	0
101.061	5735.48	5405.8	7719.58	2052.53	5151.17	3519.64	1239.08	8487.64	7939.14	6670.85	8844.43	6462.05	3517.2	6459.06	1907.91	8945.16	6586.21	3776.02	2631.58	4172.54	2146.54	7293.88	3464.18	7163.03	7781.08	2939.78	6539.31	5611.73	7789.71	2634.81	7689.93	7246.57	5543.88	9866.16	6068.12	2529.96	5813.87	7947.87	8995.93	7754.3	8585.39	10115.2
101.072	0	1096.14	532.081	256.017	1443.32	1063.01	0	433.456	932.066	624.361	820.167	0	843.617	432.374	509.447	426.142	971.548	0	602.468	1161.74	0	0	0	869.822	1014.82	350.956	1557.89	723.818	640.413	1546.2	2006.45	854.973	1159.46	0	1938.11	1324.17	841.639	0	0	0	0	418.799
101.508	0	0	0	0	0	0	0	0	0	0	0	0	0	0	0	152.052	0	0	0	0	0	0	0	0	279.739	268.659	0	213.59	0	0	0	0	0	0	0	0	0	0	0	0	0	0
101.522	0	0	0	0	249.495	0	0	0	0	0	0	796.136	0	0	0	0	0	313.686	0	0	150.619	0	621.354	0	0	0	31.5362	0	0	0	0	0	0	0	0	0	0	463.405	0	0	0	0
1010.22	0	0	0	0	0	0	238.551	0	0	135.147	0	0	0	0	0	0	0	0	0	0	0	112.962	0	0	0	0	0	0	0	0	0	0	0	0	0	0	0	0	0	0	0	0
1010.59	0	0	0	0	0	0	0	0	0	0	0	0	0	0	0	0	0	0	0	0	0	338.721	0	0	0	0	0	0	0	834.869	596.422	453.014	231.107	0	0	0	0	0	0	0	0	179.055
1010.6	0	0	0	0	0	0	0	0	0	0	0	0	0	0	0	0	0	0	0	0	0	0	0	0	0	0	0	0	0	742.024	0	0	543.861	0	0	0	299.813	0	0	0	0	0
1011.1	0	0	0	0	0	0	0	0	0	0	0	0	0	152.738	0	0	0	0	96.7203	0	0	0	306.595	0	0	0	0	0	0	0	0	0	0	0	0	0	0	0	0	0	0	0
1011.27	0	1011.34	1025.67	860.449	789.419	73.0015	0	0	0	0	0	0	0	0	0	0	0	0	0	0	0	0	0	0	1077.17	0	0	0	0	0	0	0	0	0	0	375.687	0	0	0	249.773	460.547	631.627
1011.28	173.187	0	0	0	0	0	0	0	0	134.03	0	0	0	246.985	0	0	0	0	0	0	0	0	0	0	0	0	0	0	0	0	0	0	0	0	0	0	0	0	0	0	0	0
1011.56	0	0	0	0	150.03	0	0	0	0	0	0	0	0	0	0	0	0	0	86.9739	0	0	0	0	0	0	0	0	0	0	0	0	0	337.085	0	0	0	0	0	0	0	0	0
1011.57	0	0	0	0	0	0	0	0	182.502	0	0	0	0	0	0	0	0	0	0	0	0	0	0	0	0	0	0	0	0	0	0	0	264.239	0	0	0	0	0	0	689.514	0	0
1012.19	0	0	0	0	0	0	0	0	0	0	0	0	0	0	141.984	0	0	0	0	0	0	0	517.763	0	0	0	0	0	0	0	0	0	0	0	0	104.548	0	0	0	0	0	0
1012.27	0	0	166.03	516.942	0	0	0	0	0	0	0	0	264.533	0	0	0	0	0	0	0	0	0	0	0	0	239.641	0	0	0	0	0	0	0	0	0	161.032	0	0	0	0	219.512	229.815
1012.28	0	0	0	0	78.2571	0	0	0	0	0	0	0	0	0	206.804	0	0	0	0	0	0	0	0	0	194.047	0	0	0	0	0	0	0	0	0	0	0	0	0	0	0	148.382	0
1012.56	0	0	0	0	0	0	0	0	0	0	0	0	0	159.901	0	0	0	0	0	0	77.0958	0	0	259.038	0	0	0	0	0	0	0	0	0	0	0	0	0	0	0	0	0	0
1013.32	849.297	0	131.154	0	0	0	0	0	0	0	0	736.667	0	0	0	0	0	0	0	0	0	0	974.982	0	0	0	0	96.1368	0	0	0	0	0	720.758	0	0	0	0	0	0	109.258	122.651
1013.33	0	0	0	0	0	76.5966	0	0	0	0	0	0	0	0	0	0	145.526	0	0	0	0	0	174.338	0	0	0	0	0	0	0	0	0	0	98.7422	0	0	0	396.902	0	0	0	0
1013.35	0	0	0	129.19	0	0	0	0	0	0	0	0	0	0	0	0	0	124.118	0	0	0	0	0	0	174.865	202.889	0	0	0	0	111.254	0	0	0	0	0	0	0	0	0	277.487	0
1013.57	0	0	0	0	0	0	0	0	0	275.964	0	0	0	0	0	0	0	0	0	0	0	258.596	0	0	0	0	0	0	0	84.8863	0	0	0	0	0	0	0	0	0	0	0	0
1013.58	430.958	0	0	0	340.682	0	128.823	0	0	0	0	0	0	0	0	0	0	0	0	0	0	0	0	0	0	0	0	0	0	0	0	0	0	316.519	0	0	0	0	0	0	0	0
1013.59	0	0	136.957	0	0	0	440.665	354.121	0	0	0	506.726	378.153	0	191.972	0	0	0	0	0	301.266	296.472	1351.99	0	0	0	0	249.029	0	1261.93	0	319.426	370.068	432.433	0	406.491	422.875	399.004	529.721	0	0	88.606
1014.26	0	0	0	0	214.416	155.781	0	0	0	0	0	0	0	0	0	0	0	0	0	0	0	0	0	0	0	137.918	142.585	0	0	0	0	0	0	0	0	0	0	0	0	0	0	0
1014.59	227.462	0	0	0	0	0	0	0	0	0	0	425.035	0	0	0	0	0	0	0	0	0	0	0	0	0	0	271.17	0	0	0	0	0	0	369.245	0	0	0	414.71	0	0	0	0
1015.13	0	0	0	0	0	0	0	0	0	0	0	0	0	0	0	0	0	0	298.724	0	129.196	0	0	0	0	0	0	0	0	0	0	0	0	0	0	74.0786	0	0	0	0	0	0
1015.14	0	0	0	0	0	0	0	0	0	0	0	140.449	0	0	0	0	0	189.6	0	482.252	0	0	0	0	0	0	0	0	0	0	0	0	0	0	0	0	0	0	0	0	0	0
1015.18	0	0	0	240.303	0	0	0	0	0	151.072	0	0	0	0	0	0	0	0	0	0	0	0	0	0	0	572.849	0	0	0	0	0	0	0	0	0	0	0	0	0	0	0	0
1015.31	0	0	0	0	0	0	0	0	0	0	0	76.2535	0	0	0	0	0	0	0	0	0	0	0	0	0	0	0	0	0	0	0	0	0	288.898	0	0	0	793.33	0	0	0	0
1015.32	461.637	0	0	0	0	0	0	0	0	0	0	835.25	0	0	0	0	0	0	0	0	0	0	663.214	0	0	0	0	0	0	0	0	0	0	310.8	0	0	0	0	941.545	235.153	0	0
1015.6	0	0	0	0	0	0	0	0	0	0	0	0	0	0	0	0	0	0	0	0	0	0	588.418	274.992	0	0	0	0	0	292.53	0	0	0	0	0	0	0	215.817	0	0	0	0
1016.13	0	0	0	0	85.9356	138.708	172.611	0	0	0	0	0	0	0	0	0	0	146.337	0	0	162.079	0	0	0	0	0	0	0	0	0	0	0	0	0	0	0	0	0	0	0	0	0
1016.14	0	0	0	0	0	0	0	0	0	0	0	0	0	0	0	0	0	0	206.44	0	0	0	0	0	0	0	0	0	0	95.7315	0	0	0	0	0	161.455	0	0	0	0	0	0
1016.18	0	159.491	122.465	0	0	0	0	0	0	0	0	0	0	0	0	0	0	0	0	0	0	0	0	0	0	0	95.1004	0	0	0	0	0	0	0	0	0	0	0	0	0	0	0
1016.85	0	0	0	0	0	0	0	0	0	0	0	0	0	270.161	0	0	0	0	0	0	0	262.851	0	0	236.59	0	0	0	0	0	0	0	0	0	0	0	0	0	0	0	0	219.803
1016.93	0	0	0	0	0	0	0	44.4026	164.809	0	0	0	0	0	0	0	0	0	0	0	0	0	0	0	0	173.061	174.297	0	0	0	0	0	0	0	0	70.3144	0	0	0	0	0	0
1017.12	0	0	0	54.6335	0	0	0	0	0	0	0	0	0	0	0	0	0	0	99.6497	0	0	0	0	0	0	0	0	111.95	0	0	0	0	0	0	0	0	0	0	0	0	0	0
1017.19	0	150.82	0	125.814	0	0	379.188	0	0	0	0	81.7738	0	362.399	0	0	170.27	153.34	132.992	177.773	0	0	133.453	0	0	0	126.001	95.6357	0	118.597	0	167.613	0	0	0	0	0	279.878	0	0	0	0
1017.2	0	0	0	0	0	101.288	0	0	0	0	0	0	0	266.327	0	0	107.978	0	0	0	0	0	0	0	0	0	0	0	0	0	0	0	0	0	0	0	0	0	0	0	0	0
1017.21	0	780.08	132.331	874.702	1362.35	815.239	0	0	0	157.225	110.291	0	140.964	0	0	0	151.863	0	0	257.536	0	0	0	0	0	0	0	0	0	0	0	0	0	0	0	0	0	0	0	0	591.452	405.38
1017.22	0	0	286.754	0	0	0	0	0	0	0	396.102	0	0	0	0	0	0	0	0	0	0	0	0	0	0	0	0	0	0	0	0	0	0	0	0	0	0	0	0	0	80.0847	0
1017.23	0	390.233	197.864	0	524.337	490.263	0	0	0	175.54	118.825	0	0	205.062	272.868	0	158.08	0	0	0	0	0	0	0	441.394	262.538	0	0	0	0	0	0	0	0	0	0	0	0	0	0	404.617	0
1017.24	0	0	0	343.422	0	112.977	0	0	0	0	0	0	0	0	0	0	0	0	217.333	0	0	0	0	0	0	0	0	0	0	0	0	0	0	0	0	0	0	0	0	0	0	0
1017.3	389.869	0	0	0	0	0	0	0	0	0	0	0	0	0	0	0	0	0	0	0	0	0	117.034	0	0	0	0	0	113.509	0	0	0	0	0	0	0	0	306.526	0	0	0	0
1017.31	0	0	0	0	0	92.378	0	0	0	0	0	0	0	0	0	0	0	0	0	0	128.303	0	0	0	0	0	0	91.1874	0	0	0	0	0	0	0	0	0	0	596.185	0	0	0
1018.13	0	0	0	89.8266	0	0	73.0025	0	0	0	0	0	0	0	0	0	0	364.949	145.289	0	155.587	0	0	0	0	0	0	0	0	0	0	0	0	0	0	214.838	0	0	0	0	0	0
1018.22	0	288.302	0	0	558.837	442.072	0	0	0	234.465	0	0	0	0	0	0	0	0	0	0	0	0	0	0	0	0	0	0	0	0	0	0	0	0	178.435	0	0	0	0	0	0	233.254
1018.23	0	241.381	0	289.524	0	0	0	0	0	0	0	0	0	0	0	0	0	0	295.064	0	0	0	0	0	109.064	0	0	0	0	0	0	0	0	0	0	242.251	0	0	0	0	0	0
1019.05	0	0	0	0	0	0	0	114.159	0	0	0	0	0	206.892	0	0	0	0	0	0	0	0	0	0	0	0	0	0	129.105	0	0	0	0	0	0	0	0	0	0	0	0	0
1019.07	0	0	0	0	0	0	0	0	143.041	0	0	75.2225	0	0	0	0	0	0	113.175	0	0	0	0	0	0	0	0	0	0	0	0	0	0	0	0	0	0	0	0	0	0	0
1019.12	0	0	0	0	0	0	0	0	0	0	0	0	0	0	0	0	0	0	0	0	0	0	0	0	0	0	0	0	0	0	0	0	0	0	0	0	0	0	0	0	0	0
1019.19	0	0	0	0	0	121.431	350.475	0	0	0	0	0	125.712	0	0	0	0	0	0	0	0	0	0	0	0	0	0	0	0	0	0	0	0	0	0	0	0	0	0	0	0	141.727
1019.22	0	134.842	0	0	0	0	0	0	0	0	283.721	0	0	224.495	222.675	0	0	0	0	0	0	0	0	0	0	0	0	0	0	0	0	0	0	0	0	0	0	0	0	0	78.4181	0
1019.34	511.338	0	0	0	0	0	0	0	0	0	0	0	0	0	0	0	0	0	0	0	0	0	0	0	0	114.867	0	0	0	0	0	0	0	0	0	0	0	0	0	258.738	0	0
1019.42	0	0	0	0	0	0	0	0	0	0	0	0	0	0	0	0	0	0	0	0	0	0	0	0	0	0	0	0	0	648.904	0	0	1413.01	0	0	0	665.803	0	0	0	0	0
102.019	138.067	0	0	0	0	0	0	316.41	0	230.142	0	0	0	84.5869	0	0	0	0	0	0	0	0	0	220.898	0	838.846	38.2003	0	0	0	0	0	567.033	206.227	0	0	0	0	113.89	0	0	0
102.028	1296.46	641.986	794.734	1906.26	1564.34	2138.73	1361.19	1841.11	1335.82	1381.23	1177.68	2689.28	1938.93	1729.27	1400.6	963.455	2155.81	1968.52	388.082	1880.64	762.47	1166.74	2418.85	1488.18	2191.32	617.726	1705.91	845.118	1244.49	656.13	1061.12	1389.43	1163.62	1954.23	0	1697.62	647.889	1129.45	1227.19	2209.37	1167.12	783.532
102.055	0	0	0	0	0	398.854	0	0	0	0	305.424	0	0	0	0	0	0	243.197	0	0	0	0	0	0	0	430.885	524.393	0	0	0	0	0	0	0	0	0	0	0	0	288.836	0	0
102.056	98222.4	126089	94370.8	110830	110897	116294	92699.6	98523.1	98800.1	106614	91567.6	122126	102518	101842	78425.2	74579.2	89529.8	72401.9	77289.8	89148.7	72283.4	114514	132884	144503	134657	118378	132379	151534	118151	96763.6	95272.8	97565.8	85487.8	85855.5	114230	88872.9	85942.5	101062	73915.3	102260	88502.8	77179.8
102.501	0	0	0	0	0	0	0	0	0	0	0	0	0	0	224.579	0	0	0	0	0	0	0	0	0	0	0	0	0	0	0	0	0	0	98.4929	0	0	0	0	0	181.874	0	0
1020.42	0	0	0	0	0	0	0	0	0	0	0	0	0	0	0	0	0	0	0	0	0	0	0	0	0	0	0	0	0	171.966	0	0	530.268	0	0	0	344.266	0	0	0	0	0
1021.05	0	177.617	0	313.734	258.059	162.628	333.338	190.727	217.518	368.85	0	0	0	0	348.33	0	171.276	0	187.219	0	0	0	0	0	122.05	375.848	347.114	0	0	148.043	0	0	0	0	134.769	0	0	0	0	0	0	0
1021.06	0	204.682	146.585	91.2558	138.134	0	510.634	84.3285	177.105	0	0	0	428.924	640.926	413.736	159.485	0	146.717	0	393.078	652.197	0	0	0	99.2085	0	0	0	0	0	0	0	0	0	0	77.6951	0	0	0	0	125.111	0
1021.31	0	0	0	288.573	0	0	0	0	0	0	0	0	0	296.093	0	0	0	0	0	0	0	0	0	0	0	0	0	0	0	0	0	0	0	230.777	0	0	0	0	0	0	0	0
1021.36	2935.29	0	0	0	488.643	415.623	0	0	0	0	0	3420.88	0	0	0	0	0	0	0	0	0	0	3090.85	160.88	201.774	0	0	0	0	0	0	0	218.301	1414.16	0	0	0	2251.01	1117.76	2970.02	223.239	150.852
1021.44	0	0	0	0	0	0	0	0	0	0	0	0	0	0	0	0	0	0	0	0	0	0	0	0	0	0	0	0	0	332.939	0	0	584.235	0	0	0	122.319	0	0	0	0	0
1022.06	0	746.476	578.038	1056.99	561.143	420.396	1206.13	660.248	568.978	639.01	507.696	0	873.132	1000.8	903.546	495.249	660.299	0	527.651	680.517	136.918	119.141	0	158.814	837.292	1106.28	508.742	253.018	207.303	0	0	162.921	0	0	720.973	303.282	0	0	0	0	178.827	150.436
1022.36	1208.19	0	0	0	0	0	0	0	0	0	0	1032.27	0	0	0	0	0	0	0	0	0	0	1143.9	0	175.307	0	0	0	162.108	0	0	0	0	0	0	0	0	0	317.873	603.071	0	0
1022.6	0	0	0	0	0	0	0	0	0	0	0	0	0	0	0	0	0	0	0	0	0	0	0	0	0	0	0	0	0	0	0	0	0	0	0	0	0	0	0	0	0	0
1023.06	0	0	0	0	136.106	0	146.287	183.305	0	0	0	0	0	158.473	0	0	0	0	0	133.911	0	0	0	0	0	0	0	0	0	0	0	0	0	0	0	0	0	0	0	0	0	0
1023.07	0	162.237	0	0	0	0	0	0	0	0	0	0	168.042	0	161.353	0	0	0	0	0	0	0	0	0	77.5038	0	0	0	0	0	0	0	0	0	0	125.167	0	0	0	0	0	0
1024.06	0	150.614	0	75.0096	390.689	0	409.624	72.1125	156.314	178.976	181.868	0	318.045	725.008	882.503	161.596	232.377	0	203.21	0	0	0	0	0	323.868	189.362	181.077	147.527	0	0	0	0	0	0	0	0	0	0	0	1001.63	0	120.234
1024.25	0	0	212.614	0	0	492.442	705.991	330.67	244.708	389.883	1006.75	0	656.211	204.742	255.97	0	203.399	513.532	0	0	265.44	0	0	212.244	0	0	417.96	490.7	0	0	0	0	247.53	0	219.875	308.129	0	0	0	0	0	199.003
1024.6	389.529	0	0	0	0	0	364.23	0	0	0	0	0	0	0	0	0	224.152	254.743	246.356	0	1052.44	0	0	0	0	0	0	0	0	0	0	0	0	0	0	0	0	0	0	0	0	0
1025.06	0	0	0	0	0	0	0	0	0	0	0	0	0	0	135.203	0	0	0	0	0	0	0	0	0	81.3586	0	0	0	0	0	0	0	0	0	110.941	0	0	0	0	0	0	0
1025.25	0	0	0	0	214.754	0	0	0	0	0	0	313.251	0	194.352	289.866	0	0	0	0	0	200.964	0	0	0	0	0	0	0	0	0	0	0	0	0	0	0	0	0	0	0	0	0
1025.34	14834	0	1123.76	807.246	399	1184.12	1821.25	1713.32	1022.38	1345.42	1483.01	11527.9	928.888	1711.98	637.32	578.999	0	0	869.373	305.829	1300.49	150.734	3816.39	1061.77	719.598	474.487	0	624.285	559.748	560.975	0	486.802	0	0	314.836	298.767	0	11347.5	4707.3	12161.9	257.814	823.401
1025.35	0	741.83	288.496	164.017	536.845	1353.01	870.648	328.569	1081.86	534.344	723.203	7296.33	1432.61	1143.03	637.734	591.611	1130.86	922.895	902.551	976.106	0	130.346	16604.5	0	0	0	402.126	73.2137	478.732	0	164.051	126.411	0	11691.7	0	0	271.543	2118.48	5901.91	0	689.555	98.8974
1025.43	0	0	0	0	0	0	0	0	0	0	0	465.288	0	0	0	0	0	0	0	0	0	0	584.564	0	0	0	0	0	0	0	0	0	212.473	0	0	0	0	0	0	0	0	0
1025.45	0	0	0	0	0	0	0	0	0	0	0	548.808	0	0	0	0	0	0	0	0	0	0	0	0	0	0	0	0	0	0	0	0	216.715	0	0	0	0	0	0	360.093	0	0
1025.61	0	0	0	0	0	0	0	0	0	153.567	0	0	0	0	0	0	0	0	0	0	532.204	137.394	0	0	0	0	0	0	0	0	0	0	0	0	0	0	0	0	0	0	0	0
1026.22	0	0	0	0	0	0	0	0	0	0	0	0	0	193.584	0	0	0	0	0	0	0	0	0	0	0	0	0	0	0	0	0	0	0	0	0	0	0	204.743	0	247.895	0	0
1026.24	0	0	201.98	214.423	0	0	0	0	206.769	0	0	0	0	0	0	0	0	0	0	0	0	0	0	0	0	0	0	0	0	0	0	0	0	0	0	0	0	0	0	0	0	0
1026.35	6229.43	407.992	141.446	310.126	0	930.118	872.828	435.949	136.02	692.79	470.994	7073.53	801.238	956.736	209.306	0	245.803	466.14	261.741	619.215	335.454	0	8752.07	0	0	169.814	0	0	0	0	0	0	0	4640.17	194.499	0	0	5940.29	4118.37	4402.7	138.78	66.9666
1027.14	0	0	0	0	0	0	0	0	0	0	0	0	0	0	0	0	0	0	0	0	0	124.496	0	136.792	0	0	0	0	0	0	0	115.835	0	0	0	0	0	0	0	0	0	0
1027.25	0	407.744	0	459.546	242.099	0	0	0	0	0	0	0	0	0	0	0	0	0	0	232.606	458.931	0	289.869	0	0	0	0	0	0	0	0	0	0	0	0	0	0	0	0	0	0	0
1027.35	1305.74	0	0	0	0	0	0	0	0	0	0	1786.61	0	0	0	0	227.634	0	0	0	0	0	2158.44	0	0	0	0	0	0	0	0	0	0	960.274	0	0	0	1827.01	1232.87	1917.93	0	0
1027.37	642.503	0	0	0	0	0	0	0	0	0	0	0	0	0	0	0	0	0	0	0	0	0	822.482	0	0	0	0	0	0	0	0	0	0	0	0	0	0	713.609	0	591.783	0	0
1027.38	1264.72	0	0	0	0	0	0	0	0	0	0	1060.52	0	0	0	0	0	0	0	0	0	0	1762.08	0	0	0	0	0	0	0	0	0	0	508.579	0	0	0	793.586	273.097	345.062	0	0
1027.6	0	0	0	0	0	0	0	0	0	0	0	0	0	0	0	0	0	0	0	0	0	0	0	313.155	0	0	0	0	118.879	0	482.427	0	341.397	0	0	254.364	0	0	0	0	0	0
1028.12	0	0	0	0	0	0	0	0	0	0	0	0	0	0	0	0	0	0	0	0	0	0	0	0	0	0	0	0	0	0	0	0	0	0	0	0	0	0	0	0	0	0
1028.27	559.194	0	0	249.278	0	138.401	343.071	184.78	153.223	0	0	339.419	217.496	0	441.375	0	0	0	0	362.962	299.877	0	731.203	0	0	0	0	76.411	0	0	0	0	0	0	0	0	0	0	0	0	0	0
1028.38	0	0	0	0	0	0	0	0	0	0	0	94.9621	0	0	0	0	0	0	0	0	0	0	725.479	0	0	0	0	0	0	0	0	0	0	0	0	0	0	312.645	0	244.876	0	0
1029.02	0	0	155.801	0	0	0	137.561	0	0	0	0	0	0	0	148.365	0	0	0	0	0	0	0	0	0	0	0	0	0	0	120.693	0	0	0	0	0	142.316	0	0	0	0	0	0
1029.17	0	0	0	0	0	0	0	0	0	0	0	0	0	0	0	0	0	0	84.5802	0	0	0	0	0	0	0	0	0	0	0	135.991	0	0	0	0	0	0	154.132	0	0	0	0
1029.27	0	0	172.015	0	0	0	245.833	0	0	0	150.277	327.156	0	0	0	0	0	0	0	31.0008	0	0	0	0	174.862	0	0	89.6444	0	0	0	0	0	0	0	0	0	0	0	0	0	0
1029.32	0	206.793	0	0	0	0	0	0	0	0	0	264.899	0	216.622	0	0	0	0	0	0	0	0	0	0	0	0	0	0	0	0	0	0	0	0	0	0	152.347	0	0	0	0	0
1029.39	1261.92	0	0	0	0	0	0	0	0	0	0	1603.07	0	0	0	0	0	0	0	0	0	0	1478.11	0	0	0	0	0	0	0	0	0	0	960.86	0	0	0	796.075	286.387	932.309	0	0
1029.76	0	0	157.576	0	0	0	0	0	0	0	0	0	0	0	0	0	0	0	0	0	0	508.509	0	2485.59	0	0	290.672	0	546.104	1125.1	0	716.532	0	0	0	0	398.29	0	0	0	0	134.08
1029.77	0	0	0	0	0	0	0	0	0	0	0	0	0	0	0	0	0	0	0	0	0	0	0	0	0	0	0	234.716	0	326.2	708.382	0	906.071	0	0	0	0	0	0	0	0	0
103.004	425559	47142.1	25704.3	38265.9	48466.7	185794	255189	191330	195217	166976	142614	698033	215250	205885	1.02946e+06	428658	695913	671929	694366	707203	823140	25820.7	749607	27087.1	42318.2	42353.6	29288.5	32269.1	31380.9	24745.8	17272.2	21854.2	19038.9	386266	26314	26015.3	20200.3	380908	287393	489685	23046.1	24676.5
103.006	7237	0	0	0	0	0	0	0	0	0	0	19342.3	1237.2	0	47125.8	11906.3	5977.54	27487.9	10067	10380.8	20868.7	0	23971.8	0	0	0	0	0	0	0	0	0	0	9841.66	0	0	0	3545.96	2836.23	17302.2	0	0
103.04	7855.71	1031.84	1493.83	1994.51	1839.55	3325.69	1166.48	2153.76	2566.85	3511.27	2293.83	13421.9	1951	3538.48	1752.82	2521.8	1604.36	992.654	2201.33	2379.5	1591.32	1726.78	10368	2241.95	1717.86	2247.54	3168.64	2570.95	2136.81	1448.38	2308.97	2415.34	2289.3	9285.84	1906.13	2443.18	1275.74	8453.97	7454.72	10466.2	2315.96	1758.35
103.059	1581.37	759.403	1641.57	1389.6	1620.37	1030	1324.83	1114.04	1891.86	1657.32	1575.78	1586.7	1773.56	2740.43	662.119	791.507	633.457	437.931	1856.6	948.408	1386.5	2135.13	1707.24	1870.78	2041.39	2677.25	2996.55	2752.48	1675.5	1897.4	985.238	2436.97	1591.2	2605.38	2396.81	1396.34	1064.26	2369.08	1149.42	1742.89	2384.35	937.368
1030.29	0	0	0	0	0	0	0	174.685	0	167.881	114.094	0	0	401.694	0	0	0	225.219	0	0	0	0	0	0	0	0	0	0	0	0	0	0	0	0	0	0	0	0	297.865	0	0	0
1030.4	338.875	0	0	0	0	0	0	0	0	0	0	461.658	0	0	0	0	0	0	0	0	0	0	106.917	0	0	0	0	0	0	0	0	0	0	0	0	0	0	0	0	228.156	0	0
1030.56	0	0	0	144.468	0	0	0	0	316.066	0	0	0	0	367.854	0	0	0	0	0	0	0	1020.76	0	405.848	0	0	0	0	182.321	4152.6	1026.17	1404.62	1817.35	0	187.081	0	984.618	0	0	0	0	257.758
1030.77	0	0	0	0	0	0	0	0	0	0	0	0	0	0	0	0	0	0	0	0	0	386.542	73.9027	744.893	0	0	361.988	269.268	0	898.359	393.609	639.453	421.033	0	0	0	0	0	0	0	0	0
1031.36	326.676	0	0	0	0	0	0	0	0	0	0	0	0	0	0	0	0	0	0	0	0	0	426.196	0	0	0	0	0	0	0	0	0	0	0	0	0	0	0	0	277.818	0	0
1031.41	0	0	0	0	0	0	0	0	0	0	0	688.3	0	0	0	0	0	0	0	0	0	0	741.354	0	0	0	0	0	0	0	0	0	0	117.449	0	0	0	863.477	0	0	0	0
1031.53	0	0	0	0	0	0	0	0	0	0	0	0	0	0	0	0	0	138.131	0	0	0	0	0	0	0	0	0	0	0	0	0	295.89	0	0	0	490.346	1122.77	0	0	0	0	0
1031.57	0	0	161.104	0	0	0	0	0	0	0	0	0	140.844	0	0	0	0	0	0	0	0	388.317	0	0	0	0	0	0	208.296	1614.65	0	1064.41	670.736	0	0	0	347.659	0	0	0	0	266.148
1031.78	0	0	0	0	0	0	0	0	0	0	0	0	0	0	0	0	0	0	0	0	0	0	0	216.721	0	0	0	0	0	0	0	319.625	261.218	0	0	0	225.247	0	0	0	0	61.3864
1032.21	0	0	0	0	0	0	0	0	0	0	0	0	0	0	0	0	0	0	0	0	0	0	0	0	0	0	156.016	113.95	0	0	0	0	0	0	0	0	0	245.44	0	0	0	0
1033.17	0	0	0	0	0	0	89.0275	54.4822	0	0	0	0	0	0	0	0	0	0	0	29.3782	0	0	0	0	0	0	0	0	0	0	0	0	0	0	0	0	0	0	0	0	0	0
1033.54	0	0	0	0	0	0	0	285.103	150.532	0	162.285	0	0	0	0	0	244.419	0	304.398	0	0	0	0	126.089	0	0	0	402.869	462.828	488.374	102.196	130.012	0	0	281.241	0	209.093	0	0	0	371.664	160.892
1033.56	0	241.147	0	0	0	0	0	0	0	0	0	0	0	0	0	92.3586	0	0	0	0	0	0	0	0	0	0	0	0	0	212.027	103.585	177.495	0	0	0	0	0	0	0	0	0	85.5975
1034.17	0	0	0	249.646	0	0	0	0	0	0	0	0	0	0	138.288	0	0	0	0	0	0	173.237	0	0	0	0	0	0	0	0	0	0	0	0	0	0	0	0	0	0	0	0
1034.29	0	0	0	0	0	0	0	0	0	218.609	0	0	0	0	0	0	195.039	0	0	0	0	0	0	0	0	0	0	0	0	0	0	0	0	64.9762	0	0	0	272.402	0	0	0	0
1034.55	0	0	0	0	0	0	0	0	0	0	0	0	0	309.311	0	202.186	0	0	0	0	0	0	0	0	66.897	0	0	0	0	555.482	145.326	0	0	0	0	0	0	0	0	0	0	0
1034.59	0	0	0	0	0	0	0	0	0	0	104.691	0	0	0	0	0	0	0	0	0	0	568.869	0	0	0	0	0	0	0	1271.3	212.419	160.668	462.785	0	0	0	232.531	0	0	0	0	0
1034.6	0	0	0	113.705	0	0	0	0	0	0	0	0	0	0	0	0	0	0	0	0	0	0	0	0	0	0	0	0	0	222.087	0	0	0	0	0	0	218.847	0	0	0	0	0
1035.58	0	0	0	394.864	251.712	0	0	0	0	0	0	0	0	0	0	0	0	0	0	0	0	0	0	302.085	0	0	319.695	0	0	0	193.599	0	229.15	0	503.283	0	0	0	0	0	0	0
1035.59	0	0	0	292.553	0	0	0	0	0	0	0	0	0	0	0	0	0	0	0	0	0	360.722	0	0	201.833	0	0	0	132.298	0	166.892	183.639	336.397	0	482.656	243.733	309.738	0	0	0	0	342.617
1035.6	0	0	0	0	0	0	0	0	0	0	0	0	0	0	0	0	0	0	0	0	0	153.296	0	0	0	0	0	0	0	195.781	0	165.298	0	0	0	0	0	0	0	0	0	0
1036.59	0	222.013	0	0	0	0	0	0	0	0	0	0	0	0	0	0	0	0	0	0	0	235.11	0	0	0	0	335.71	266.819	0	0	123.86	0	202.312	0	601.848	0	0	0	0	0	0	126.449
1036.6	0	0	0	0	0	0	0	0	0	0	0	382.81	0	0	0	0	0	0	0	0	0	0	0	279.8	0	0	0	0	0	0	0	0	156.909	0	0	0	0	0	0	0	0	0
1036.61	0	0	0	0	0	0	0	0	0	0	0	0	0	0	0	0	0	0	0	0	0	0	0	259.725	0	0	0	0	0	559.591	0	0	291.011	0	0	0	0	0	0	0	0	0
1036.8	0	0	0	0	0	0	0	0	0	0	0	0	0	0	0	0	203.027	0	0	0	0	0	0	174.071	0	0	0	0	0	0	0	0	0	0	0	0	0	0	0	0	0	54.5957
1037.15	0	0	0	0	0	0	0	0	0	0	0	0	0	0	0	0	0	0	146.795	0	85.5844	0	0	0	0	0	0	0	0	0	0	0	0	113.754	0	0	0	0	0	0	0	0
1037.28	0	116.871	0	0	0	0	0	239.447	0	0	0	0	0	0	0	0	0	191.188	0	0	0	0	0	0	0	0	0	0	0	0	0	0	195.74	0	0	300.866	0	0	0	0	0	0
1037.57	0	0	0	0	0	0	0	0	0	0	0	0	0	0	0	0	0	0	0	0	123.688	262.972	0	273.199	0	0	0	0	217.533	0	0	0	0	0	0	0	218.814	0	0	0	0	0
1037.58	0	0	0	0	0	0	0	0	0	0	0	0	0	0	0	0	0	0	0	0	0	0	707.145	0	0	0	0	0	0	0	0	0	0	0	0	0	0	807.644	242.789	0	0	0
1037.59	326.951	0	0	0	0	0	0	0	335.267	0	0	395.051	491.477	0	0	120.8	0	0	0	0	454.501	0	455.541	0	0	0	0	0	134.428	362.844	0	256.471	0	581.993	0	0	253.892	0	300.94	0	0	315.477
1037.79	0	0	135.272	0	0	316.34	0	0	0	0	0	391.032	0	0	0	0	0	0	0	0	0	0	0	143.857	353.679	0	0	0	0	0	0	0	0	0	0	0	0	341.009	294.24	0	0	0
1038.18	387.667	0	0	0	0	0	0	0	0	0	0	0	0	0	0	0	0	0	0	0	0	0	0	0	0	124.3	0	0	0	0	0	0	0	0	0	0	0	0	280.771	0	0	0
1038.26	0	512.273	737.845	875.917	852.082	409.191	131.575	1889.68	437.523	1788.86	1500.73	0	2425.47	1976.74	1291.15	819.522	558.678	0	1167.76	1609.45	249.116	973.011	0	1122.64	1431.6	564.385	1152.7	742.726	1146.49	477.793	770.757	540.854	1089.78	0	1797.41	0	236.205	348.92	0	0	927.13	779.408
1038.27	0	811.41	335.788	608.873	414.341	492.518	2252.56	723.636	918.366	441.246	242.361	106.477	0	1180.57	0	507.127	822.522	1263.51	0	0	579.795	0	0	112.598	89.2472	758.582	195.399	114.577	481.724	0	0	435.888	0	0	149.479	0	0	0	0	0	345.047	0
1038.29	0	264.814	193.624	0	0	0	0	0	0	0	0	0	0	0	0	0	0	0	0	0	0	0	0	0	0	0	0	0	0	0	0	0	0	0	0	0	0	0	0	251.645	0	0
1038.3	0	0	318.192	0	0	0	0	0	0	0	0	0	0	129.794	0	0	0	0	0	0	0	0	0	0	156.88	0	0	0	0	0	0	0	0	85.6203	0	0	0	0	0	0	0	121.243
1038.36	0	0	0	0	0	0	0	0	0	0	0	0	0	0	0	0	0	0	0	0	107.658	0	0	0	0	0	0	0	0	0	0	0	0	0	0	0	0	255.433	276.8	0	0	0
1038.59	0	0	97.4612	0	0	0	238.591	0	199.068	0	0	549.85	0	0	0	0	0	0	0	0	0	162.629	0	0	0	0	0	0	155.589	0	0	0	0	722.841	0	0	0	0	330.302	0	0	82.2001
1039.03	0	0	0	0	0	0	0	148.979	0	0	129.038	0	0	0	0	147.467	0	0	0	0	0	0	0	0	0	0	0	0	0	137.684	0	0	0	205.218	0	0	0	0	0	0	0	0
1039.05	0	0	0	0	0	0	0	0	0	0	0	0	0	0	0	0	0	0	0	0	282.126	0	0	0	0	0	0	0	0	0	0	0	0	232.07	0	0	0	0	0	0	0	141.258
1039.1	0	0	0	0	0	0	0	0	0	0	0	0	0	213.886	0	254.491	0	0	330.316	0	0	0	0	0	0	0	0	0	0	0	0	0	0	229.231	0	0	0	0	0	0	0	0
1039.13	0	0	0	0	0	0	0	0	0	0	0	0	0	0	0	0	0	113.235	103.958	0	0	0	0	0	0	0	0	0	0	0	0	0	0	0	0	0	0	0	0	0	64.9745	0
1039.14	0	0	0	0	0	0	0	0	0	0	190.829	0	0	0	0	250.923	0	0	0	0	0	0	0	0	0	0	0	0	0	0	0	0	0	377.014	0	0	0	203.5	265.042	0	0	0
1039.15	0	0	0	0	0	0	0	0	0	0	0	0	0	0	0	0	0	123.536	101.204	0	0	0	0	94.6467	0	0	0	0	0	0	0	0	0	0	0	0	0	0	0	0	0	0
1039.17	0	0	0	0	0	0	0	0	0	0	0	0	0	0	0	0	0	0	130.171	0	0	0	0	124.954	0	0	0	0	0	0	0	0	0	0	0	0	0	250.264	0	0	0	0
1039.18	0	0	0	0	0	0	0	0	0	0	0	0	0	0	0	0	0	133.015	177.654	0	181.646	0	0	0	0	0	0	0	0	0	0	0	0	491.613	0	0	0	0	0	0	0	0
1039.2	0	0	0	0	0	0	0	0	0	0	0	0	0	0	0	162.613	0	0	0	0	246.523	0	0	0	0	0	0	0	0	0	0	0	0	420.602	0	0	0	0	275.324	0	0	0
1039.23	0	0	0	0	0	0	0	0	0	0	0	0	0	0	0	185	0	280.315	0	18.8434	0	0	0	0	0	0	0	0	0	0	0	0	0	299.759	0	0	0	0	0	0	0	0
1039.25	0	0	0	0	0	0	0	0	0	0	0	0	0	0	0	0	0	204.486	0	0	0	0	0	0	0	288.694	0	120.453	0	0	0	0	0	0	0	0	0	0	0	0	0	0
1039.26	0	372.557	0	0	0	0	212.074	0	0	0	160.246	0	0	0	0	0	0	0	0	0	0	0	0	274.284	0	323.696	0	0	0	0	0	0	0	0	0	0	0	0	0	0	0	0
1039.27	0	0	346.147	358.508	336.088	109.931	365.517	434.797	420.042	173.34	121.277	0	144.04	971.296	0	0	0	0	0	552.987	590.646	0	0	0	230.691	0	0	275.036	0	0	0	346.315	0	0	200.652	0	0	0	0	0	0	0
1039.32	0	0	0	0	0	0	0	0	0	0	0	0	0	0	0	146.674	0	0	0	0	0	0	0	0	0	0	0	0	0	0	0	0	0	0	0	0	0	220.074	285.418	0	0	0
1039.33	0	0	0	0	217.717	0	0	0	0	0	0	0	0	0	0	0	0	0	0	0	0	0	462.009	0	0	0	0	0	0	0	0	0	0	0	207.503	0	0	0	0	0	0	0
1039.34	0	0	0	0	0	0	0	0	0	0	478.488	0	0	0	0	0	0	0	0	0	217.784	0	0	0	0	0	0	0	0	0	0	0	0	0	0	0	299.321	0	0	0	0	0
1039.54	0	0	0	0	160.987	0	0	0	0	0	239.906	0	0	0	0	0	0	0	0	0	0	0	343.294	0	0	0	0	0	0	0	0	0	0	0	0	0	0	0	232.566	0	0	0
1039.58	0	0	0	0	176.379	0	0	0	0	0	0	0	0	0	0	0	0	0	0	0	0	0	0	218.171	0	0	0	0	0	0	0	0	0	0	0	0	0	236.836	0	0	0	0
1039.59	0	0	0	0	0	0	0	0	0	0	0	0	0	0	0	0	0	191.688	0	0	261.383	0	0	99.1254	0	0	0	0	0	0	0	0	0	0	0	0	0	0	0	0	0	0
1039.6	0	0	0	0	0	0	0	0	0	0	0	419.23	0	290.228	0	0	0	0	0	0	0	0	0	0	0	0	0	0	0	0	0	0	0	497.861	0	0	0	638.354	393.041	0	0	0
1039.62	0	0	0	0	227.002	0	0	0	0	0	0	0	0	0	0	0	0	0	0	0	0	135.693	0	0	0	0	0	0	0	0	0	0	0	0	0	0	206.41	0	0	0	0	0
1039.68	0	0	0	0	0	0	0	204.95	0	0	177.693	0	0	0	0	0	0	0	0	0	688.219	193.925	0	0	0	0	0	0	0	2841.91	369.852	0	5447.66	0	0	0	2771.66	0	0	0	0	0
1039.96	0	0	0	0	262.463	0	0	0	0	0	0	0	0	0	0	0	0	0	0	0	0	0	312.081	0	0	0	0	0	0	142.132	0	0	0	0	0	0	120.825	0	0	0	0	0
1039.98	0	0	0	0	0	0	0	0	0	0	0	0	0	0	0	0	0	0	0	0	0	0	318.5	0	0	0	0	0	0	0	218.88	0	0	0	117.284	0	0	0	0	0	0	0
104.011	12037.7	1780.12	1826	1780.56	2344.8	3496.77	5798.47	3868.83	2790.31	3860.72	3560.23	13310.3	4280	5672.6	14049.5	7884.93	10036.9	6783.69	11104.6	11789.2	11504.9	2222.74	17144.8	1815.98	3184.72	2740.1	4646.08	2824.05	2275.67	2648.57	2108.45	2490.57	2519.54	12876.1	2144.67	1829.51	2536.96	10200.3	6816.4	11205.8	2014.5	1832.23
104.035	0	6081.07	0	4310.19	0	0	0	0	0	0	0	0	0	0	6684.15	0	0	0	0	0	0	0	0	0	0	9496.12	0	0	7952.99	0	0	0	0	0	0	0	0	0	0	0	4188.73	0
104.035	61339.2	46540.3	39448.7	43828.2	51791.8	56446.7	46317.1	49486.5	47453.8	48373.5	39379.7	88384.9	49382.9	41995.8	52117.6	47037.9	65148.2	61752.6	49866.4	53998	50537.3	50743.2	97514.9	52707.3	56161.1	37958.6	47388.6	52578.8	42557.6	39149.1	31707.5	35457.3	35797.9	58475.8	43443.7	38436.7	30216.3	56645.8	46134.3	62991.4	32532.5	31771
104.513	228.189	237.972	407.707	0	0	567.145	0	193.954	0	0	0	0	0	0	0	0	331.503	0	0	0	0	0	462.417	0	445.143	232.61	0	0	0	0	0	0	0	0	0	0	216.34	0	258.676	216.551	0	0
1040.02	0	0	0	0	0	0	0	0	0	0	0	0	0	0	0	0	0	0	0	0	0	0	0	0	0	0	0	0	0	271.17	0	0	169.203	0	0	0	407.836	0	0	0	0	0
1040.04	0	0	0	0	0	0	0	174.946	0	0	0	0	0	0	0	0	0	0	220.978	0	0	0	404.878	0	0	0	0	0	0	0	0	0	0	0	0	0	0	0	0	0	0	0
1040.05	0	0	0	0	189.993	0	0	229.176	0	0	0	0	0	0	0	0	0	0	0	0	0	0	0	0	0	0	0	0	0	0	0	0	0	0	194.82	0	224.917	0	0	0	0	0
1040.09	0	0	0	0	0	0	0	260.345	0	0	0	0	0	223.968	0	0	0	0	0	211.726	0	0	0	0	0	0	0	0	0	0	0	0	0	0	0	0	0	0	0	0	0	0
1040.12	0	0	0	0	0	169.356	0	0	0	0	0	0	0	105.978	0	0	0	0	0	0	0	0	0	0	0	0	0	0	0	0	0	0	0	76.8361	0	0	0	0	0	0	0	0
1040.26	0	655.256	493.736	759.347	326.043	724.597	1032.92	630.186	677.189	586.176	1347.11	0	1090.38	1102.71	456.986	353.798	244.344	369.023	0	354.27	744.81	835.421	0	214.982	916.322	0	251.319	286.892	0	356.913	453.853	250.933	731.637	314.24	289.663	702.428	277.221	0	0	0	441.092	190.788
1040.27	0	0	0	107.042	77.3844	0	0	0	0	0	0	0	0	0	0	0	0	0	0	0	0	0	0	231.928	0	0	0	0	0	0	0	0	0	0	0	0	0	0	0	0	0	0
1040.4	0	0	0	118.204	0	0	0	0	291.4	181.208	0	0	0	0	0	0	0	0	0	0	0	0	0	0	0	0	0	0	0	0	0	0	0	0	0	0	0	0	0	0	0	0
1040.49	0	0	0	282.685	0	0	0	0	0	0	0	0	0	0	0	0	0	0	0	0	0	0	0	0	0	0	0	0	0	0	380.873	0	160.033	0	0	0	0	0	0	0	0	0
1040.5	0	0	0	0	0	0	0	0	0	0	0	0	0	0	0	0	126.833	0	0	0	0	95.8662	0	0	0	0	0	0	0	226.931	0	0	0	0	0	0	0	0	0	0	0	0
1040.53	0	0	0	0	0	0	0	0	0	0	0	0	0	0	0	0	143.811	0	0	0	0	0	0	0	0	0	0	231.531	0	186.463	0	0	348.098	0	0	0	0	0	0	0	0	0
1040.54	0	0	0	0	0	71.3589	0	0	0	0	0	0	0	0	0	0	0	0	0	0	0	0	0	0	0	0	0	248.226	0	0	311.903	0	0	0	0	0	0	0	0	0	0	0
1040.58	0	0	0	0	0	0	0	0	0	0	0	0	0	0	0	0	204.33	0	0	0	0	0	0	0	0	0	0	0	0	0	144.056	0	0	0	265.695	0	0	0	0	0	0	0
1040.59	0	0	0	0	0	0	0	0	0	0	0	0	0	0	0	0	0	0	0	0	0	266.265	0	0	0	0	0	0	0	0	170.032	0	0	0	0	0	186.192	0	0	0	0	0
1040.6	0	0	0	360.742	0	0	0	0	261.176	0	0	0	0	0	0	0	0	0	0	0	0	0	0	0	0	0	0	0	0	0	0	0	198.345	0	0	0	0	0	308.778	0	0	0
1040.68	0	0	0	0	0	0	0	0	0	0	0	0	0	0	0	0	0	273.112	0	0	0	166.33	0	0	0	0	0	0	0	1302.84	0	0	2694.46	0	0	0	1370.16	0	0	0	0	0
1040.69	0	0	0	0	0	0	0	0	0	0	0	0	0	0	0	0	0	0	0	22.1702	0	0	0	0	0	0	0	0	115.835	0	0	0	0	0	194.057	0	0	0	0	0	0	0
1040.71	0	0	0	0	0	0	0	195.497	0	0	0	0	0	126.681	0	0	0	0	0	0	0	0	0	0	0	0	0	0	0	0	0	0	0	0	0	0	0	0	0	218.684	0	0
1040.73	0	0	0	0	0	0	0	318.296	367.213	0	0	0	0	0	0	0	0	0	0	0	0	0	0	0	0	0	0	234.483	102.895	0	0	0	0	0	0	0	0	0	0	0	0	0
1040.74	0	0	0	0	0	0	0	0	0	0	0	372.022	0	0	0	0	0	0	0	0	0	0	0	0	0	0	190.278	0	0	0	0	0	0	0	0	0	0	0	0	205.854	0	0
1040.76	717.997	0	0	0	0	0	0	0	0	0	0	0	0	238.436	0	0	293.827	0	0	0	0	0	0	0	0	0	0	0	0	0	0	0	0	0	0	0	0	0	0	0	0	0
1040.77	0	0	0	0	0	0	0	0	465.409	0	0	371.861	0	0	0	0	0	0	0	0	0	0	0	0	0	0	0	0	222.564	0	0	0	0	0	0	0	0	0	0	0	0	0
1040.83	0	0	0	0	0	0	0	0	0	0	0	0	0	0	160.925	0	0	0	0	0	0	0	0	0	0	0	205.852	0	0	0	0	0	0	0	221.203	0	0	0	0	0	0	0
1040.87	0	0	0	0	0	0	0	0	0	0	0	342.72	0	0	161.643	0	0	0	0	0	0	250.675	0	0	0	0	0	0	0	0	0	0	0	0	0	0	0	0	0	0	0	0
1040.9	0	0	0	0	0	0	0	0	0	0	0	0	0	0	111.169	0	0	0	0	0	0	224.81	0	0	0	0	206.041	0	0	269.3	0	0	0	0	0	0	0	0	0	0	0	0
1040.95	0	0	0	0	0	0	94.0118	0	0	183.569	0	0	0	0	191.978	107.387	0	0	0	0	122.115	0	0	0	0	0	0	0	0	254.685	0	0	0	0	0	0	0	0	0	0	0	0
1041.08	0	0	0	0	0	0	0	0	0	0	0	329.875	0	0	0	0	0	0	0	0	0	173.884	0	0	0	0	0	0	0	0	0	0	0	0	0	184.151	0	0	0	0	0	0
1041.15	0	0	0	0	0	0	0	0	0	0	0	365.725	0	0	0	0	0	101.723	0	0	0	0	0	0	0	0	0	0	0	113.551	0	0	0	0	0	299.542	0	0	0	0	0	0
1041.23	0	0	0	0	0	405.646	0	0	0	0	0	0	407.374	0	0	0	0	0	0	0	0	0	345.436	0	0	0	0	223.945	0	0	0	0	0	0	0	0	0	0	0	0	0	0
1041.26	0	0	0	0	321.955	0	0	178.343	341.735	206.335	446.35	0	560.298	278.495	0	91.1973	0	0	0	0	0	110.094	0	173.346	0	0	0	0	0	408.304	287.919	0	0	0	0	0	0	0	0	0	0	0
1041.27	0	0	0	0	0	154.236	0	0	0	0	0	0	0	253.945	345.7	0	279.808	0	0	0	0	0	582.449	0	0	0	0	0	0	0	0	0	0	1162.35	0	0	0	0	0	0	0	0
1041.29	0	0	0	0	0	0	0	0	155.327	0	0	0	0	0	286.578	0	0	0	0	0	0	0	612.582	0	0	0	0	0	0	0	0	0	0	0	161.108	0	0	0	0	0	0	0
1041.31	0	0	0	0	0	189.718	0	0	0	172.691	0	0	0	0	0	0	0	0	0	0	0	0	0	0	0	0	0	0	0	0	0	150.523	0	0	0	0	0	0	0	0	0	0
1041.35	0	0	0	0	0	0	0	0	0	182.815	0	0	0	0	0	0	0	0	0	0	0	0	291.053	0	0	0	0	0	0	0	0	0	0	0	0	0	0	0	0	228.95	0	0
1041.36	0	0	0	0	0	0	0	0	0	0	0	0	0	0	0	0	0	0	0	0	0	0	337.586	0	0	0	0	0	0	0	0	0	0	0	0	276.158	0	239.666	0	0	0	0
1041.39	0	0	0	0	0	0	0	0	0	0	0	319.881	0	0	0	0	293.715	0	0	0	0	0	0	0	0	0	0	0	231.156	0	0	0	0	0	268.7	0	0	0	0	0	0	0
1041.47	0	0	0	0	0	0	0	0	0	302.516	0	373.871	0	0	0	0	0	0	0	0	0	0	0	0	0	0	0	0	0	329.866	0	0	0	0	0	0	0	0	0	0	0	0
1041.51	0	0	0	0	0	199.817	0	0	161.56	166.632	0	0	0	0	0	0	0	0	0	0	0	0	0	0	0	0	0	0	0	0	0	0	0	0	0	0	0	0	0	0	0	0
1041.57	0	0	0	0	0	0	0	0	0	0	0	0	0	0	0	0	0	0	0	0	0	0	0	0	156.718	0	0	0	298.992	0	0	0	0	0	0	0	0	0	0	612.42	0	0
1041.62	0	0	0	0	0	0	0	0	0	0	0	419.174	0	0	0	0	0	0	0	0	0	0	0	0	0	0	0	0	0	0	0	0	0	97.881	0	0	0	0	215.22	0	0	0
1041.67	0	0	0	0	0	0	0	0	0	0	0	0	0	0	327.231	0	186.878	0	0	0	0	0	0	0	180.092	0	0	0	0	0	0	0	0	0	0	0	0	0	0	0	0	0
1041.68	0	0	0	0	0	0	0	0	0	0	0	0	0	0	0	0	0	0	0	0	0	0	0	0	0	0	0	0	0	0	0	0	0	0	0	0	0	0	0	0	0	0
1041.72	0	0	0	0	0	0	0	0	0	0	0	210.985	0	0	0	0	0	0	0	0	0	0	0	0	0	0	0	0	0	0	0	0	178.579	0	0	373.176	0	0	0	0	0	0
1041.76	0	0	0	0	0	0	0	0	0	0	0	241.709	0	0	348.359	0	0	0	0	0	0	0	0	0	0	0	0	0	0	0	0	0	0	0	0	0	0	885.488	0	0	0	0
1041.83	588.865	0	0	0	0	0	0	0	0	0	0	0	0	0	0	0	0	0	0	0	0	0	0	0	164.399	0	0	0	0	0	0	0	0	0	0	0	0	0	0	0	249.579	0
1041.87	0	0	0	0	0	0	0	0	0	0	0	0	0	0	0	0	0	0	0	0	0	0	0	0	0	0	0	0	195.82	0	0	149.408	0	0	0	0	0	0	0	231.536	0	0
1041.91	0	0	0	0	0	0	0	0	0	0	0	0	0	0	0	0	0	0	0	0	0	0	0	0	0	0	0	0	162.77	0	0	233.981	0	0	0	0	0	0	0	243.532	277.454	0
1041.96	0	0	0	0	0	0	0	0	0	0	0	0	0	0	0	0	0	0	0	0	0	0	0	0	122.562	0	0	0	219.494	0	0	0	0	0	0	194.872	0	0	0	0	121.491	0
1041.97	0	0	0	0	0	0	0	0	0	0	0	0	236.913	0	0	0	0	0	0	0	0	0	0	0	0	0	0	0	218.641	0	0	129.16	0	0	0	0	0	0	0	300.802	0	0
1042.03	0	221.939	0	0	0	0	0	0	0	0	0	0	281.411	0	0	0	0	0	0	0	0	0	0	0	0	0	0	0	0	0	0	141.572	0	0	0	0	0	0	0	0	0	0
1042.11	269.539	0	0	48.492	0	0	0	0	0	0	0	0	0	0	0	0	0	0	0	0	0	0	0	0	0	0	0	0	0	0	0	0	0	0	0	0	0	0	0	214.039	0	0
1042.16	0	0	133.405	0	0	0	0	0	0	0	0	0	291.058	0	0	0	0	0	0	0	0	0	0	0	242.784	0	0	0	0	0	0	0	0	0	0	0	0	0	0	0	0	0
1042.26	0	290.341	302.629	346.92	229.063	307.706	1098.09	471.85	680.252	399.816	648.778	0	1055.44	320.942	0	0	0	0	0	410.808	0	146.209	0	0	549.029	390.655	136.875	69.1588	151.613	0	171.199	0	0	272.626	194.097	0	0	0	0	341.406	224.19	307.584
1042.29	0	0	0	0	0	0	0	0	0	0	0	0	0	0	118.41	0	0	0	0	0	0	0	0	0	254.417	0	0	0	0	0	0	0	0	327.34	0	0	0	0	0	0	295.97	0
1042.31	360.046	0	0	0	0	0	0	0	0	0	0	0	0	0	0	0	0	0	0	201.623	0	0	0	0	0	0	0	0	0	0	0	0	0	290.28	0	0	0	0	0	0	0	0
1042.45	0	0	0	0	0	0	0	0	0	0	0	0	0	0	0	0	0	0	0	0	0	0	0	0	0	0	0	0	0	0	0	0	0	0	0	0	0	0	0	0	0	0
1042.5	0	0	0	0	0	0	0	0	0	0	0	0	0	0	0	0	0	0	0	0	0	0	0	0	0	0	0	0	0	0	0	0	0	0	0	0	0	0	0	0	0	0
1042.95	0	0	0	0	89.7809	0	129.241	0	190.916	0	0	0	0	0	0	0	116.235	0	0	0	0	0	0	0	0	0	0	0	0	0	0	0	0	0	0	76.0623	0	0	0	0	0	0
1043.12	0	0	0	0	0	0	72.563	0	0	0	0	0	0	0	122.26	144.783	0	0	0	0	0	0	0	0	0	100.843	0	0	0	0	0	0	0	0	0	0	0	0	0	0	0	0
1043.15	0	0	0	0	0	0	0	0	0	0	0	0	0	0	0	0	0	0	122.715	0	346.863	0	0	0	0	0	0	0	0	0	0	0	0	0	0	146.931	0	0	0	0	0	0
1043.18	0	0	0	148.259	0	0	302.906	0	0	0	0	0	0	0	0	0	0	0	0	0	0	0	0	0	77.8637	0	0	0	0	0	0	0	0	0	0	0	0	0	0	0	0	0
1043.2	225.502	0	133.26	0	0	0	0	0	0	0	0	0	0	0	0	0	0	0	0	0	0	0	0	0	0	0	147.53	0	0	0	0	0	0	0	0	0	0	0	0	0	0	0
1043.26	0	0	0	0	0	0	287.489	247.447	0	381.738	0	0	0	0	0	0	0	0	0	0	0	0	0	0	0	231.392	0	0	0	0	0	0	0	0	0	0	0	0	0	0	0	0
1043.29	0	169.924	0	0	0	0	0	0	0	125.518	0	0	0	0	208.854	0	0	0	0	0	0	0	0	0	0	0	0	0	0	0	0	0	0	0	0	0	0	0	0	0	0	0
1043.31	0	0	0	0	0	0	0	0	0	0	0	313.982	0	0	0	0	0	0	0	0	0	94.2239	104.425	0	0	0	0	0	0	0	0	0	0	0	0	0	0	0	0	566.437	0	0
1043.33	0	0	0	0	0	0	0	46.904	121.624	0	0	0	257.736	219.593	0	0	0	0	0	0	0	164.121	1151.56	109.483	0	0	259.859	348.723	181.298	0	0	0	0	0	169.903	0	0	0	0	0	0	0
1043.34	0	0	0	0	74.2558	0	0	0	0	150.887	0	0	0	0	0	0	0	0	0	0	0	0	0	125.533	0	0	0	0	0	0	0	0	0	0	0	0	0	0	233.737	0	0	0
1043.71	0	0	0	0	0	0	0	0	0	0	0	0	163.334	0	0	0	0	0	0	0	0	0	0	0	0	0	0	0	0	400.082	0	0	188.238	0	0	0	0	0	0	0	0	0
1043.95	0	0	0	212.533	217.526	160.477	515.603	391.281	163.092	0	152.632	0	0	163.905	145.375	0	119.491	0	123.082	30.8282	127.052	0	0	178.918	114.25	169.168	0	0	130.015	102.974	0	0	0	0	102.71	347.273	0	0	0	0	0	0
1044.3	0	0	0	0	0	0	65.4946	0	0	0	0	0	0	0	0	0	0	281.476	0	0	0	0	0	0	0	0	889.395	0	0	0	0	0	0	0	0	0	0	0	0	0	0	0
1044.33	0	0	0	0	0	70.2128	0	0	0	0	0	81.1193	0	0	0	0	0	0	0	0	0	0	0	0	0	0	0	0	0	0	0	0	0	0	0	0	0	242.836	0	0	0	0
1045.95	0	0	0	139.519	0	0	204.02	0	0	0	0	0	0	226.591	0	0	0	0	101.893	0	0	0	0	0	0	271.753	130.648	87.4091	0	0	0	0	0	0	0	78.1367	0	0	0	0	0	0
1046.2	0	0	0	0	0	0	160.795	0	0	225.826	0	0	0	155.202	1307.28	393.675	373.909	852.959	691.267	495.384	593.011	0	0	0	0	0	0	0	0	0	0	0	0	0	0	0	0	0	0	0	0	0
1046.71	0	0	0	0	0	0	0	0	0	0	0	0	0	0	0	0	0	0	0	0	0	0	0	0	0	0	0	0	0	211.292	0	209.745	432.095	0	0	0	0	0	0	0	0	0
1047.2	0	0	0	0	0	0	0	0	128.579	0	0	0	0	127.266	345.936	0	287.621	0	252.46	32.6236	0	0	0	0	0	0	0	0	0	0	0	0	0	0	0	0	0	0	0	0	0	0
1048.19	0	0	0	0	0	0	0	0	0	0	0	0	0	0	216.243	0	0	150.971	0	44.0844	166.526	0	0	0	0	0	0	0	0	0	0	0	0	0	0	0	0	0	0	0	0	0
1048.28	0	200.499	0	0	0	0	0	141.562	0	0	0	0	0	0	232.992	0	0	0	522.556	0	0	0	0	0	251.607	0	213.244	0	0	0	0	0	0	0	0	0	0	0	285.323	0	0	0
1048.29	0	0	0	0	0	0	0	68.7499	0	0	343.634	531.506	0	0	0	0	147.754	0	0	266.441	359.396	0	477.612	0	0	0	0	0	212.764	0	0	0	0	0	0	363.124	0	171.764	0	0	0	0
1049.08	0	0	0	215.208	0	0	0	0	0	0	0	0	0	325.657	445.1	0	117.348	142.37	0	0	0	0	0	0	0	100.803	0	0	0	0	0	0	0	0	0	0	0	0	0	0	0	0
1049.24	912.843	1308.2	1003.52	1640.66	1126.24	2241.9	384.34	0	0	244.5	356.698	2009.27	522.364	534.833	0	0	0	0	0	0	0	0	2364.04	832.11	1708.49	1988.09	613.551	1333.2	168.676	0	0	284.505	334.796	426.586	250.871	1170.24	536.027	1777.66	663.943	767.991	666.983	670.117
1049.25	0	835.325	326.723	538.99	869.688	0	303.788	0	0	0	0	0	0	0	0	0	0	0	0	0	0	0	584.401	410.625	144.817	0	1044.1	86.7908	270.683	0	0	0	0	219.419	387.27	0	0	270.099	0	0	370.115	0
105.008	860.552	0	0	0	0	514.842	237.316	0	355.456	325.297	0	653.48	0	593.988	2515.3	485.297	1780.03	1379.39	1271.09	1870.34	831.259	0	1374.1	0	0	0	0	0	0	0	0	0	0	0	0	0	0	1483.19	0	1051.35	0	0
105.019	28353.2	30988.2	18096.4	36763.9	34869.5	36500.4	41299.9	30805.1	31819.1	32686.7	28036.4	45943.6	36960.3	35210.7	30578.3	14260.5	29383.1	25974.2	27961	28193.9	28073.5	24876.7	47802.8	30237.7	33106	45552.1	33857.4	34805.1	29071.3	28081	20940.7	26294.3	23182	27676	35836.1	30210.1	21879.5	29059.5	21245.2	30342.2	25036.2	21534.7
105.039	980.142	662.356	299.395	0	807.798	995.455	440.981	307.437	0	548.507	655.306	204.623	307.826	0	550.106	298.602	0	289.81	0	1511.78	946.572	0	1619.14	413.448	711.131	0	997.217	488.353	499.869	358.877	27.8648	546.616	396.072	323.106	833.412	0	732.787	140.352	991.522	685.709	335.923	0
1050.19	0	0	0	0	0	0	137.139	0	0	0	0	0	0	0	0	0	0	0	0	21.948	0	0	439.836	0	0	0	0	0	0	0	0	0	0	0	0	0	0	0	0	0	0	0
1050.25	367.501	416.11	132.109	775.597	810.306	78.2437	0	0	231.96	0	0	0	267.909	0	0	0	187.332	0	0	0	0	0	419.618	0	709.448	657.094	289.563	156.953	233.254	0	0	0	0	0	0	267.794	0	0	215.882	0	150.794	337.503
1050.28	0	0	0	0	0	280.591	0	0	0	0	0	0	0	0	259.747	0	0	0	0	0	187.281	0	351.388	0	0	0	0	0	0	476.671	0	0	0	0	0	0	0	324.454	0	0	0	0
1050.43	0	0	0	0	0	0	0	0	0	0	0	0	0	0	0	0	0	0	0	0	0	0	0	0	0	132.563	0	0	0	0	0	0	0	328.564	0	0	0	0	0	654.699	0	0
1051.24	0	1297	1281.22	1386.46	1751.38	590.865	216.673	0	0	179.656	0	0	0	134.324	103.566	0	0	0	0	0	0	0	0	0	259.914	0	0	0	0	0	0	0	0	0	220.437	0	0	0	0	0	952.337	243.98
1051.6	0	0	0	0	0	0	0	0	0	0	0	0	0	0	0	0	382.964	0	0	0	0	0	0	0	0	0	223.713	0	0	0	741.648	0	239.2	0	177.883	0	0	0	0	0	0	0
1052.24	0	568.464	668.453	623.514	405.205	0	0	0	0	0	0	0	0	0	0	0	0	0	0	0	0	0	0	0	223.196	0	0	195.321	0	0	0	0	0	0	0	0	0	0	0	0	201.949	180.285
1052.6	0	0	0	0	0	0	0	0	0	0	0	0	0	0	0	0	0	0	0	0	0	0	0	0	0	138.423	0	0	0	0	290.536	0	0	0	0	383.638	0	0	0	0	0	0
1053.09	0	0	0	55.2557	0	0	0	0	0	181.148	0	0	0	0	0	0	0	0	0	0	0	0	0	0	0	0	0	0	0	0	0	0	0	0	0	0	121.216	0	0	0	189.258	0
1053.2	0	0	0	0	0	0	0	149.648	0	150.867	0	0	0	0	0	0	120.794	0	0	0	0	0	0	0	0	0	0	0	0	0	0	0	0	0	0	0	0	0	0	0	0	0
1053.24	0	0	0	224.431	0	182.511	0	0	0	0	0	123.106	0	0	0	0	0	0	0	0	0	0	0	0	0	0	0	0	0	0	0	0	0	0	0	0	0	0	0	0	0	0
1053.27	0	0	0	0	0	0	0	0	0	0	0	0	0	0	0	0	0	0	0	0	0	0	0	0	266.615	0	140.438	0	0	0	0	0	0	0	128.235	0	0	0	0	0	0	0
1053.28	0	163.321	0	0	0	0	0	0	0	0	108.197	116.382	0	0	0	0	0	0	0	0	0	0	0	0	0	223.33	0	0	0	0	0	0	0	0	0	0	0	0	0	0	0	0
1053.29	292.212	0	0	0	0	0	0	0	0	0	0	0	0	0	0	0	174.241	0	0	0	0	0	0	0	0	0	0	0	0	292.042	0	0	0	0	0	0	0	0	0	0	0	0
1053.38	312.016	0	0	0	0	0	0	0	0	0	0	797.6	0	0	0	0	0	0	0	0	0	0	441.884	0	0	0	0	0	0	0	0	0	0	689.924	0	0	0	317.557	205.57	797.858	0	0
1053.77	0	0	0	0	0	0	0	0	0	0	0	0	0	0	0	0	0	0	0	0	0	172.924	0	0	0	0	0	0	0	496.652	0	348.115	769.42	0	0	0	0	0	0	0	0	101.016
1054.29	0	0	0	0	0	0	0	0	0	0	205.871	0	0	0	219.698	0	0	0	0	0	0	0	0	0	0	0	0	0	0	0	0	0	0	0	0	0	0	0	0	0	0	88.8819
1054.61	0	0	113.204	0	0	0	0	0	0	0	0	0	0	0	0	0	0	0	0	0	0	138.174	0	204.313	0	0	0	0	0	0	0	159.663	0	0	0	0	0	0	0	0	0	0
1054.66	0	0	0	0	0	0	0	0	0	173.027	0	0	0	0	0	0	0	0	0	0	0	0	0	0	0	0	0	0	0	0	0	140.944	0	0	0	0	0	0	228.38	0	0	0
1055.15	0	0	0	0	0	0	0	0	0	0	0	0	0	0	0	0	0	0	0	0	0	0	0	0	0	111.471	0	0	0	118.621	0	0	0	0	0	0	0	0	0	235.875	0	0
1055.17	0	0	0	0	0	0	0	0	0	0	0	0	0	0	0	0	0	0	0	0	0	0	0	0	0	0	0	0	0	0	0	0	0	0	0	0	0	0	0	0	0	0
1055.18	0	383.65	435.67	48.4436	733.656	156.342	0	0	0	0	102.913	0	0	175.372	0	0	0	0	0	0	96.6659	0	0	99.7349	287.712	124.369	0	0	0	0	0	0	0	0	362.652	80.02	0	0	0	0	138.78	0
1055.78	0	0	0	0	0	0	0	0	0	0	0	0	0	0	0	0	0	0	0	0	0	0	0	0	0	0	0	0	0	484.875	0	482.707	0	0	0	0	240.885	0	0	384.767	0	0
1056.18	0	0	327.874	205.433	99.0544	0	0	0	0	0	0	0	121.584	0	116.926	0	0	0	0	0	0	0	0	0	0	0	0	0	0	0	0	0	0	0	0	0	0	0	0	0	122.526	0
1056.63	328.114	0	487.211	674.689	721.17	0	0	592.558	400.982	185.376	0	1566.7	329.184	621.305	0	0	0	222.472	0	0	273.395	1665.33	1587.32	1323.9	0	0	1307.15	622.407	1161.82	4752.5	2609.79	3208.61	4006.45	884.285	517.05	692.342	2589.49	450.232	1006.72	0	0	374.425
1056.78	0	0	0	0	0	0	0	0	0	0	0	0	0	0	0	0	0	0	0	0	0	0	0	0	0	0	0	0	0	348.626	153.684	0	293.495	0	0	0	0	0	0	0	0	0
1057.24	0	0	0	0	0	0	227.591	0	0	0	0	0	0	0	0	0	0	0	0	22.8479	0	0	0	0	0	0	0	0	0	0	0	0	0	0	0	0	0	211.039	0	0	0	0
1057.25	0	0	0	0	0	239.154	0	0	0	0	0	0	0	0	0	0	0	0	0	0	0	0	0	0	183.194	0	0	0	0	0	0	0	0	0	0	0	0	0	487.673	0	0	0
1057.27	0	0	0	0	0	0	0	158.655	0	197.758	0	0	0	0	0	0	0	542.304	0	234.628	0	0	0	0	0	0	0	0	0	0	141.422	0	0	0	0	0	0	0	0	0	0	0
1057.28	0	0	0	0	0	0	233.973	0	0	0	0	0	257.738	0	169.946	0	292.157	0	0	0	0	0	0	0	0	0	0	0	0	0	0	0	0	0	0	0	0	0	0	0	0	0
1057.42	0	0	0	0	0	0	0	0	0	0	0	0	0	0	0	0	0	0	0	0	0	0	545.243	0	0	0	0	0	0	0	0	0	0	345.46	0	0	0	722.445	0	0	0	0
1057.63	0	189.376	0	0	0	0	177.079	0	396.298	0	0	327.066	0	0	0	0	0	0	0	0	259.125	859.461	410.154	1151.74	0	0	731.749	306.488	637.496	2546.25	1587.61	1228.29	2037.2	452.32	648.543	318.455	1507.44	964.123	0	0	0	280.968
1057.8	0	0	0	0	0	0	0	43.0913	0	0	0	0	0	0	0	0	0	0	0	0	0	286.438	0	897.398	0	0	0	0	0	335.122	187.122	189.032	425.929	0	0	0	373.285	0	0	0	0	0
1058.18	0	0	0	0	204.302	0	0	135.473	0	0	181.499	0	0	0	0	0	0	0	0	0	0	0	0	0	0	0	0	0	0	0	0	0	0	0	0	0	0	0	0	0	0	0
1058.64	0	0	0	0	0	0	0	0	0	0	0	0	0	0	0	0	0	0	0	0	0	0	593.889	0	72.9952	0	0	0	0	654.74	0	182.542	0	326.423	0	0	190.465	0	0	0	0	79.5726
1058.65	0	0	0	0	0	0	0	0	0	0	0	0	0	0	0	0	0	0	0	0	0	0	0	282.035	0	0	0	0	0	0	125.74	0	0	99.3258	0	0	0	0	0	0	0	0
1059.24	0	207.056	0	0	73.821	0	0	0	0	0	0	0	0	0	0	0	0	0	0	0	0	0	0	0	0	0	181.044	0	0	0	0	0	0	0	0	0	0	0	0	0	0	0
1059.27	0	0	0	0	0	0	0	194.46	0	201.761	0	0	0	0	389.159	0	0	0	0	0	0	0	0	0	0	0	0	0	0	0	0	184.353	0	0	0	0	0	0	0	0	0	0
1059.29	0	0	151.036	0	0	0	0	0	188.701	0	0	0	0	0	0	0	0	0	222.343	0	0	0	0	0	0	0	0	0	0	0	0	0	0	0	0	0	0	0	0	197.326	0	0
1059.66	0	0	0	0	0	0	0	0	0	0	0	0	0	0	0	0	0	0	0	0	0	281.427	0	167.421	0	0	0	0	224.275	568.156	294.508	0	0	0	0	0	0	0	0	0	0	0
106.022	367.993	0	285.614	435.69	0	0	217.806	0	0	612.043	0	0	300.021	525.519	0	0	0	413.076	383.767	0	0	209.652	0	0	0	238.941	0	0	368.927	0	193.739	0	0	0	333.243	279.005	221.258	283.942	210.244	0	0	140.445
106.039	0	0	0	0	0	0	0	0	0	0	0	0	0	0	0	0	0	0	145.784	0	0	0	0	0	0	0	0	0	0	0	41.2131	0	209.809	0	0	0	0	0	0	0	0	0
1060.65	0	0	0	0	0	0	0	0	0	0	0	0	0	0	0	0	0	0	0	0	0	398.439	0	0	0	0	0	0	0	0	0	0	247.63	0	0	122.67	127.908	0	195.716	0	0	67.8578
1061.27	0	0	0	0	0	0	0	0	0	0	0	298.261	0	0	0	0	0	0	0	308.611	0	0	0	0	0	0	0	0	0	0	0	0	0	0	0	0	0	0	0	0	172.886	0
1061.32	4431.49	2250.45	1646.25	1858.81	1812.4	2980.47	2840.23	3180.5	4043.78	4930.84	3835.7	4912.76	3515.41	4088.52	3498.95	2235.06	1914.55	2495.52	2414.91	2248.98	1906.55	1524.16	4249.02	1084.73	1577.34	1366.96	1472.37	1082.66	1322.5	1177.24	1490.96	1425.95	1279	2571.45	1980.86	1373.49	864.47	5467.78	6560.84	5785.67	1384.34	1881.64
1061.61	0	0	0	0	0	0	0	0	0	0	0	0	0	0	0	0	0	0	0	0	0	0	0	0	0	0	0	0	0	0	0	179.75	0	92.7072	204.446	0	0	0	0	0	0	0
1061.68	0	0	0	0	0	0	0	0	0	0	0	0	0	0	0	0	0	0	0	0	0	146.844	0	236.899	0	0	187.414	251.556	0	0	0	158.139	250.593	0	0	0	0	0	0	0	0	0
1062.04	0	0	0	0	0	0	0	0	0	0	0	0	0	0	0	0	0	0	104.749	0	140.498	0	0	0	0	0	0	0	0	402.346	0	0	0	0	0	132.489	0	0	0	0	0	0
1062.32	1140.61	975.691	470.247	286.551	283.438	0	319.964	1002.04	0	0	1221.47	930.803	721.997	758.701	891.103	561.305	279.979	338.031	430.395	468.626	0	0	1042.58	219.951	218.133	377.657	0	0	251.483	0	173.799	379.801	0	855.421	161.078	246.585	0	1295.5	517.086	1274.46	271.693	219.124
1062.33	691.36	0	293.022	118.418	311.295	1032.34	1111.09	293.751	1034.69	1156.68	0	1281.43	1285.54	611.825	378.107	437.564	651.848	578.805	606.588	336.277	709.585	427.103	1015.75	140.351	146.736	0	606.828	127.003	397.411	115.204	0	0	0	258.919	199.796	325.323	394.429	931.72	1091.21	1284.79	0	687.781
1062.68	0	0	0	0	0	0	0	0	0	0	0	0	0	0	0	0	0	0	0	0	0	225.613	0	0	0	0	0	0	192.179	0	168.494	0	0	0	0	0	0	0	0	0	0	0
1062.76	0	0	0	0	0	0	0	0	0	0	0	0	0	0	0	0	0	0	0	0	0	0	0	0	0	0	0	0	137.922	1160.65	130.838	0	0	0	0	0	0	0	0	0	0	0
1063.32	1442.8	443.99	252.536	67.3625	380.096	276.808	665.293	911.319	1058.55	1263.47	978.299	797.397	959.233	777.274	832.005	170.482	528.177	693.029	250.743	240.492	182.336	272.61	1010.12	135.378	265.426	120.645	354.505	70.965	143.709	0	146.516	167.946	0	482.2	199.794	0	396.005	1335.4	1556.93	1451.38	441.356	475.208
1063.62	603.387	196.983	360.264	0	247.632	253.605	398.37	502.845	235.394	266.428	0	1305.63	281.172	198.286	0	132.765	0	336.173	277.654	0	0	639.625	518.184	0	0	0	254.668	514.846	669.14	1694.67	1175.94	1123.26	1334.01	630.767	564.892	893.923	1120.64	1079.96	811.717	633.653	207.61	556.575
1063.63	0	0	0	0	215.528	0	0	0	0	0	0	281.313	0	0	0	0	0	0	0	0	0	0	0	0	0	0	0	0	0	0	0	202.238	0	0	0	0	0	0	0	0	0	0
1063.71	0	0	0	0	0	0	0	0	0	0	0	0	0	0	0	185.013	0	0	211.745	0	0	0	785.971	0	0	0	0	0	0	0	0	0	0	0	0	0	0	0	0	0	0	0
1064.04	0	0	0	0	0	0	126.392	0	0	0	0	0	0	0	0	0	0	137.799	118.282	0	0	0	0	0	0	0	0	0	0	297.233	0	0	0	0	0	98.4728	0	0	0	0	0	0
1064.32	0	0	0	56.881	0	0	0	59.424	0	210.964	244.712	458.976	0	0	115.625	157.139	0	0	0	0	122.406	107.206	467.08	0	163.193	0	0	0	0	0	0	0	0	214.24	0	0	0	625.307	0	454.771	0	0
1064.62	0	0	0	0	0	0	0	0	183.861	0	0	0	0	0	0	0	0	0	0	0	0	0	0	200.987	0	0	301.212	228.048	0	621.071	333.014	0	0	0	0	0	398.84	0	335.182	0	0	0
1064.63	369.254	0	0	260.066	0	291.45	0	0	0	0	0	430.121	0	0	0	0	0	0	0	0	0	796.577	728.446	0	0	0	0	0	0	255.984	575.079	800.183	685.504	511.612	281.588	401.745	0	0	262.881	0	0	295.565
1065.05	0	0	0	0	0	0	94.6615	0	0	0	0	0	0	0	0	0	0	0	0	0	0	0	0	0	0	0	0	0	0	195.802	0	0	0	0	0	89.472	0	0	0	254.238	0	0
1065.11	0	0	0	0	0	0	0	55.7091	0	0	0	0	0	0	166.602	0	128.517	0	0	0	161.78	0	0	0	0	0	0	0	0	0	0	0	0	0	0	0	0	0	0	0	0	0
1065.32	279.704	0	435.157	389.661	0	683.601	0	203.524	0	0	0	0	0	0	0	0	0	0	0	0	0	0	0	0	0	0	0	127.641	0	0	0	0	0	0	230.432	0	0	0	0	0	0	99.815
1065.33	0	395.634	118.892	0	0	0	0	0	0	132.517	182.4	0	0	0	0	0	0	0	0	0	0	0	0	0	0	0	0	0	0	0	0	0	0	0	0	0	0	0	238.47	551.818	0	0
1065.63	0	174.748	0	0	0	0	0	0	0	180.031	0	0	0	0	0	0	0	0	0	0	0	0	0	0	0	0	0	0	0	0	202.681	0	0	0	0	0	0	0	0	0	0	0
1066.32	0	0	155.625	0	0	0	0	0	0	0	193.718	0	0	0	0	0	0	0	0	0	0	155.608	0	0	0	0	0	0	0	0	138.039	170.071	0	0	0	0	0	0	0	0	123.747	185.674
1066.33	0	124.889	0	53.9292	0	0	84.6564	66.524	172.652	282.297	116.712	0	231.06	0	219.274	0	0	0	0	0	0	184.206	0	166.842	0	144.407	191.973	0	0	0	0	0	0	70.5531	112.621	0	0	0	0	0	0	203.172
1067.2	0	0	0	0	0	0	233.365	0	0	0	158.83	0	142.856	0	0	0	244.533	0	0	0	0	0	0	0	0	117.299	0	0	0	0	0	0	0	0	0	0	0	0	0	0	0	0
1067.29	0	0	0	0	0	0	0	0	0	0	149.117	0	0	0	0	0	204.048	0	0	0	0	0	0	0	0	0	0	0	0	0	0	0	0	0	0	260.191	0	0	0	0	0	0
1067.97	0	0	0	201.54	0	0	105.24	0	0	0	118.941	0	355.818	0	152.143	0	115.199	0	0	166.774	120.483	0	0	0	197.397	125.397	147.854	0	0	0	0	0	0	0	0	0	0	0	0	0	0	0
1068.08	0	0	0	130.572	0	0	0	0	0	0	0	0	0	125.184	0	0	0	0	0	0	0	0	1285.69	0	0	0	0	0	0	0	0	0	0	0	0	0	0	0	0	0	0	0
1068.2	0	0	0	0	0	0	323.16	0	0	0	0	0	0	171.654	0	0	0	0	0	0	116.901	0	0	0	92.482	0	0	73.0683	0	0	0	0	0	0	0	0	0	232.311	0	0	0	0
1068.97	0	219.893	138.417	253.091	343.983	0	646.765	199.396	0	174.99	199.42	0	326.86	251.622	189.292	0	0	0	107.362	131.44	107.506	0	0	0	0	338.376	0	0	0	151.155	0	0	0	0	250.254	84.1795	0	0	0	0	89.3343	0
1068.98	0	0	0	0	112.725	291.458	200.608	55.1575	0	0	175.446	0	0	0	0	0	0	0	0	0	0	0	0	0	86.9287	0	0	98.6892	0	0	0	0	0	0	0	0	0	0	0	0	0	0
1069.18	0	0	0	0	0	0	0	0	0	0	0	0	0	0	0	0	106.208	0	0	0	0	0	0	0	175.274	0	0	0	0	0	0	0	0	84.1763	0	0	0	0	0	0	0	0
1069.31	0	117.091	0	0	0	0	0	213.652	0	0	0	0	0	0	0	0	0	0	0	0	0	0	0	0	0	0	0	0	0	0	0	0	226.809	0	0	0	0	0	0	0	0	0
1069.97	0	0	0	0	0	0	149.745	0	0	0	0	0	0	0	0	141.623	0	0	124.454	0	0	0	0	0	64.7587	0	0	0	0	0	0	0	0	0	0	0	0	0	0	0	0	0
107.025	0	0	22.7366	0	255.63	0	372.805	309.857	0	0	0	0	0	0	357.557	195.98	0	0	0	0	0	0	0	256.833	0	941.292	549.842	0	0	668.883	1104.8	0	650.225	0	1680.11	975.808	454.523	0	0	0	493.511	492.894
107.035	858.237	0	0	314.628	832.126	395.957	0	0	342.163	244.745	0	955.948	0	0	359.523	0	750.627	789.707	0	671.701	222.824	218.764	449.937	0	395.879	0	252.85	0	0	447.3	0	367.98	308.308	292.809	0	0	229.417	0	0	759.68	0	34.627
107.054	0	0	83.1092	0	0	0	0	0	0	0	0	0	0	0	0	83.0752	0	0	0	0	0	0	0	0	0	0	47.1656	0	0	0	59.1724	0	171.416	0	0	0	0	0	0	0	0	0
107.54	5640.08	0	501.06	0	441.853	363.047	0	0	484.7	702.968	811.939	9358.16	0	870.732	3715.99	1225.31	2335.49	876.387	1287.32	1181.2	898.466	410.677	7752.16	1151.93	1209.24	472.709	335.431	0	1027.92	0	576.453	560.535	0	8153.53	0	338.074	0	3268.76	2672.66	7568.81	221.548	141.849
107.945	0	0	0	0	0	0	0	0	0	0	256.602	0	0	0	0	0	0	0	0	0	0	0	0	240.353	0	0	230.66	0	0	0	0	0	0	0	0	0	0	0	0	0	0	0
1070.2	0	0	0	0	0	0	185.268	123.915	0	0	0	0	121.081	0	0	0	0	0	0	0	0	0	0	0	127.955	0	0	0	0	0	0	0	0	0	0	0	0	0	0	0	0	0
1070.97	0	373.242	0	362.745	414.134	263.43	668.921	318.752	290.098	402.285	0	0	262.878	488.945	199.645	0	0	0	141.451	0	220.165	0	0	0	683.577	289.162	140.041	112.391	239.985	0	0	0	0	0	0	244.094	0	0	0	0	0	0
1071.25	0	0	0	0	0	0	0	0	0	0	0	81.0823	0	0	0	0	0	0	0	0	0	0	0	0	182.503	0	0	0	0	0	0	0	0	234.183	0	0	0	0	0	0	0	0
1071.27	0	204.654	141.193	0	0	609.015	254.927	0	0	136.385	0	0	0	0	0	0	0	0	0	0	0	143.627	0	122.799	0	0	0	118.785	0	0	0	0	0	0	227.726	0	0	0	0	0	166.979	291.386
1071.67	0	0	0	0	0	0	136.81	0	0	0	0	0	0	0	0	0	0	0	0	0	0	0	0	0	0	0	0	0	0	724.808	0	0	344.602	0	0	0	0	0	0	0	0	0
1072.97	0	0	0	56.1513	168.586	0	127.898	138.983	129.904	0	0	0	200.007	194.058	0	0	0	0	0	0	0	0	0	0	0	0	0	0	0	0	0	0	0	0	278.812	0	0	0	0	0	0	0
1073.15	0	0	0	0	106.527	0	375.937	56.1491	146.427	349.358	0	0	0	0	338.751	126.464	0	0	0	173.628	243.77	141.147	0	0	0	129.13	0	0	0	117.155	0	0	0	0	0	0	0	0	0	0	91.4296	0
1073.22	0	0	0	0	0	0	0	0	0	0	0	0	0	0	494.481	0	0	0	526.892	325.907	92.5306	0	0	0	0	0	0	0	0	0	0	0	0	0	0	0	0	0	0	0	0	0
1073.26	0	0	0	0	0	0	0	0	223.807	0	0	0	0	0	0	0	0	0	0	0	0	299.776	0	0	0	0	0	123.568	163.369	0	250.089	0	0	0	0	0	0	0	0	0	0	0
1073.42	323.962	0	0	0	0	0	0	0	0	0	0	352.203	0	0	0	0	0	0	0	0	0	0	1085.69	0	0	0	0	0	0	0	0	0	0	570.021	0	0	0	0	0	0	0	0
1074.17	0	0	0	122.392	0	0	56.1085	0	0	0	0	0	0	0	0	0	0	0	0	0	0	0	925.791	0	0	0	0	0	0	0	0	0	0	0	0	0	0	0	0	0	0	0
1074.33	4324.57	447.76	0	0	245.318	406.701	980.552	560.088	228.895	957.257	449.301	3522.35	631.817	1343.59	287.729	222.509	464.287	0	386.88	637.451	316.944	150.448	2783.87	0	0	0	181.778	0	0	0	199.704	0	0	3016.97	0	0	0	2929.91	1185.4	823.58	203.149	210.747
1074.83	3777.78	162.105	0	263.671	229.724	516.642	1178.24	443.733	348.239	716.27	574.053	2422.45	1185.87	552.668	653.04	0	141.495	0	0	664.95	0	0	2488.68	0	0	0	0	0	154.106	0	184.178	0	0	2894.99	0	0	0	1948.52	1262.92	1445.04	0	197.782
1074.84	0	0	0	0	0	0	0	169.996	0	0	0	408.101	0	0	0	103.922	0	0	0	0	0	0	0	0	0	0	0	0	0	0	0	0	0	0	0	0	0	0	0	0	0	0
1075.25	0	0	0	0	0	0	0	0	0	0	0	0	0	153.985	0	0	0	0	0	27.7272	0	0	368.067	0	160.507	0	0	0	0	0	0	0	0	0	153.841	0	0	0	0	0	0	0
1075.26	0	0	0	0	0	0	0	0	0	0	0	0	0	268.908	0	0	0	0	0	0	0	0	0	0	188.803	0	173.287	0	0	0	0	0	0	0	0	0	0	0	0	0	0	0
1075.27	0	0	0	0	0	0	0	127.973	0	0	0	0	0	0	0	132.193	0	0	0	0	0	0	0	0	0	0	0	0	165.982	0	0	0	0	0	0	0	0	0	0	0	0	0
1075.32	0	0	156.732	0	224.358	0	0	0	0	0	0	0	0	0	0	0	0	0	237.995	0	0	0	0	0	0	0	0	0	179.054	0	124.787	0	0	0	0	0	0	0	0	0	0	0
1075.33	854.027	470.137	334.384	236.283	0	487.849	0	0	390.024	0	0	1167.55	0	271.008	322.898	0	494.531	0	225.129	0	0	0	286.247	0	0	0	0	0	0	0	0	0	0	1239.69	0	0	0	978.432	297.905	1730.77	165.996	0
1075.34	1631.76	0	0	0	0	0	0	0	0	0	0	739.56	0	0	0	0	0	0	0	0	0	0	0	0	0	0	0	0	0	0	0	0	0	251.509	0	0	0	0	0	0	0	0
1075.43	414.993	0	0	0	0	0	0	0	0	0	0	279.966	0	0	0	0	0	0	0	0	0	0	0	0	0	0	0	0	0	0	0	0	0	621.192	0	0	0	215.218	0	0	0	0
1075.44	0	0	0	0	0	0	0	0	0	0	0	165.067	0	0	0	0	0	0	0	0	0	0	101.523	0	0	0	0	0	0	0	0	0	0	96.7893	0	0	0	0	0	0	0	0
1075.83	289.566	0	0	0	0	0	0	0	0	0	209.615	0	0	0	0	0	0	0	0	247.655	0	0	927.345	0	0	0	0	0	0	0	0	0	0	0	0	0	0	0	0	0	0	0
1075.84	281.292	0	0	0	0	0	0	0	0	0	0	122.907	0	0	0	0	0	0	0	0	0	0	0	0	0	0	0	0	0	0	0	0	0	0	0	0	0	227.096	0	0	0	0
1076.23	0	0	154.216	0	0	0	0	0	0	0	0	0	0	124.026	0	0	0	0	0	0	0	0	0	0	0	129.79	0	0	0	0	0	0	0	0	0	0	0	0	0	0	0	0
1076.25	0	0	0	0	0	0	0	0	0	0	0	0	154.284	129.327	0	0	0	0	0	0	0	0	0	0	0	177.803	0	0	0	0	0	0	0	0	0	0	0	0	0	0	0	0
1076.33	0	0	0	274.82	0	0	0	0	0	0	0	0	0	0	235.879	0	0	0	0	0	0	103.475	0	0	0	0	0	0	0	0	0	0	0	0	0	0	0	476.523	0	0	0	0
1076.73	0	0	0	0	0	0	0	0	0	0	0	0	198.969	279.995	0	0	147.866	0	0	0	0	0	0	0	0	0	0	0	0	0	0	0	0	0	0	0	0	0	0	0	0	0
1077.11	0	0	0	0	0	0	58.9609	0	0	0	0	0	0	0	0	0	0	0	0	0	0	0	0	0	0	132.947	0	146.029	0	0	0	0	0	0	0	0	0	0	0	0	0	0
1078.11	0	0	0	0	0	0	0	0	0	150.385	0	0	0	0	0	0	0	0	0	0	0	0	0	0	0	132.165	0	0	0	0	0	0	0	0	0	0	0	0	0	0	122.548	0
1078.61	0	0	301.736	0	0	0	0	0	0	0	0	0	0	0	0	0	0	224.067	0	0	0	0	0	0	0	0	181.817	0	0	0	184.08	194.752	0	0	0	0	0	0	0	0	0	0
1079.19	0	0	0	224.413	0	0	0	0	191.623	0	218.717	0	0	0	0	220.623	0	0	315.886	0	0	146.163	89.0301	0	0	327.958	0	0	0	0	0	0	0	0	0	189.196	0	0	0	433.146	0	0
1079.31	253.268	0	0	0	0	0	0	0	0	0	0	0	150.078	0	0	0	0	0	0	0	0	0	293.913	0	0	0	0	0	0	0	0	119.091	0	0	0	0	0	235.033	0	0	0	0
108.019	0	0	170.24	0	0	0	0	0	0	0	0	0	0	171.16	0	199.797	0	0	146.937	0	0	0	0	0	0	0	133.882	0	0	0	133.327	84.409	0	549.057	0	0	0	137.699	163.469	0	0	84.1425
108.042	703.254	0	0	0	379.182	0	0	439.402	0	265.056	0	425.736	285.513	0	0	0	0	0	0	0	0	0	372.657	0	251.957	0	0	0	0	0	151.985	256.562	0	594.493	0	0	0	0	0	419.894	0	0
108.046	0	0	0	0	0	0	0	0	0	0	0	0	0	71.5528	0	76.581	0	0	84.85	0	0	0	0	0	0	0	55.6214	0	0	0	0	0	203.122	0	0	0	0	0	0	0	0	0
108.53	0	0	0	0	0	0	0	0	0	0	0	299.777	0	0	0	279.996	0	0	0	0	0	0	396.014	0	0	0	239.506	0	0	0	0	0	0	566.795	0	0	0	0	0	0	0	0
108.902	0	9181.66	5045.24	19866.8	10667.3	12379	13064	6955.82	8188.16	8850.58	5640.43	0	10452.1	6934.3	7070.24	3508.85	4714	12461	7675.66	5522.08	12400.4	9307.5	0	4262.73	16704.2	15247	7413.64	10570.9	8043.12	29501.2	3877.59	6143.91	17965.5	0	11005.6	22943.4	22294.3	0	1381.5	984.331	11369.2	3337.41
108.996	0	0	210.902	0	0	0	0	0	431.054	0	0	337.648	0	0	0	44.7169	0	0	0	0	0	0	0	0	0	0	0	0	0	0	30.399	0	0	0	0	0	0	0	0	0	199.297	53.7928
1080.3	0	0	0	0	0	0	0	430.422	0	241.846	0	0	0	0	0	0	0	0	0	0	0	0	0	0	0	0	0	0	0	0	0	0	0	0	0	0	0	0	0	0	0	168.242
1080.63	830.923	0	565.851	244.219	688.792	269.585	610.562	269.531	524.041	240.553	0	1641.9	1136.79	425.261	245.61	477.258	450.98	467.651	376.967	0	1214.8	1531.35	1826.03	1825.53	0	376.794	1311.2	626.164	1572.37	3484.5	2342.71	1799.47	2520.48	1767.65	774.996	888.052	2074.76	811.922	2222.47	0	348.485	780.334
1081.28	0	394.634	211.077	0	270.445	321.544	466.022	355.766	277.077	752.529	500.97	0	0	257.841	265.999	0	185.343	0	392.533	203.314	0	743.269	0	251.565	245.846	473.338	0	470.458	439.722	0	213.983	551.684	226.677	136.233	395.759	516.622	325.466	0	0	0	559.162	0
1081.29	0	0	0	0	0	0	0	0	0	221.195	0	0	0	0	0	0	0	0	0	0	0	100.726	0	0	163.328	0	0	0	0	0	0	0	0	0	0	0	0	0	0	0	0	0
1081.63	289.012	0	0	46.4189	264.548	698.864	0	248.738	355.704	158.411	0	617.649	0	293.233	0	427.013	218.008	232.421	0	0	659.834	859.527	864.362	646.852	0	0	570.819	299.864	816.655	1009.99	1115.61	1005.45	1273.54	788.595	603.78	213.409	979.602	258.88	604.193	0	0	93.0127
1081.65	0	0	0	0	0	0	0	0	0	0	0	0	0	0	0	0	0	0	0	0	0	0	0	0	0	0	0	0	0	343.942	0	353.56	0	0	0	201.085	258.205	0	0	0	0	219.501
1082.28	0	133.694	0	0	0	0	0	0	0	0	0	0	0	0	0	0	0	0	0	0	299.565	203.823	0	193.84	92.4431	0	0	0	0	0	138.675	0	0	0	0	0	0	0	0	0	297.662	114.932
1082.63	0	0	0	45.0561	0	0	0	201.486	0	0	0	0	256.187	0	0	0	207.204	0	0	0	0	203.779	0	0	0	0	0	181.576	0	0	130.041	246.786	0	0	0	0	0	0	0	0	0	0
1082.64	326.759	0	0	0	0	0	0	0	0	0	0	0	0	0	0	0	0	0	0	0	0	0	812.79	0	0	0	0	0	0	288.585	0	0	0	191.818	0	0	0	432.158	862.845	0	0	0
1082.65	0	0	0	0	0	0	0	0	0	0	0	479.463	0	0	0	0	0	0	0	0	0	0	0	0	0	0	330.285	203.353	0	490.12	405.964	271.199	0	356.386	170.055	0	209.299	0	346.933	0	0	0
1083.24	0	213.978	0	213.996	276.118	167.124	0	0	0	473.788	533.281	0	322.004	287.466	0	0	0	0	0	166.532	325.644	0	0	0	0	614.703	0	318.338	0	0	0	0	0	0	0	267.124	0	0	0	0	0	0
1083.65	0	0	0	0	0	0	0	0	0	0	0	347.95	0	127.804	0	0	0	0	0	0	0	0	856.137	0	0	0	0	0	0	0	155.732	0	0	147.936	0	0	198.664	337.532	287.841	0	0	0
1084.66	0	0	93.865	0	0	0	0	0	0	0	0	776.665	0	0	0	0	0	0	0	0	0	0	934.314	0	0	0	0	0	0	0	0	0	0	412.025	0	328.774	0	747.237	350.09	0	0	0
1085.6	0	0	0	0	0	0	0	352.077	0	0	0	0	0	0	0	347.001	0	0	0	0	0	229.343	0	0	235.541	0	0	0	0	0	0	0	0	0	0	0	0	0	0	0	0	243.344
1085.61	0	233.133	437.744	539.272	404.964	0	318.616	542.392	792.626	311.07	171.422	375.874	346.321	915.681	0	412.748	305.761	185.939	0	201.415	399.319	293.025	533.77	698.312	0	0	507.955	337.295	982.04	1001.7	1155.06	946.248	1056.83	328.29	330.73	988.719	1145.2	298.537	194.155	232.779	405.083	228.765
1085.66	0	0	0	0	0	0	0	0	0	0	0	402.773	0	0	0	0	0	0	0	0	0	0	0	0	0	0	0	0	0	0	0	0	0	0	0	0	0	300.769	283.985	0	0	0
1086.14	0	0	0	0	0	0	0	0	0	0	0	0	0	0	0	0	0	164.03	0	0	0	0	0	0	0	0	0	0	0	0	0	0	172.255	0	0	125.705	0	0	0	0	0	0
1086.4	0	0	0	0	0	0	0	0	0	0	0	0	0	0	0	0	0	0	0	0	0	0	0	0	0	0	0	0	0	0	0	0	0	0	0	0	0	0	0	0	0	0
1086.61	0	200.584	0	0	0	0	0	0	856.154	0	0	0	318.728	0	0	0	245.515	0	0	0	0	0	0	245.132	0	0	299.599	0	0	0	226.197	275.016	660.872	98.1009	453.116	0	360.321	276.32	0	0	0	0
1086.66	0	0	0	0	0	0	0	0	0	0	0	0	0	0	0	0	0	0	0	0	0	0	0	0	0	0	226.601	0	137.442	0	0	189.373	0	0	0	0	0	0	0	0	0	0
1086.68	0	0	0	0	0	0	0	0	0	0	0	119.437	0	0	0	0	0	0	0	0	0	182.987	0	0	0	0	0	0	0	0	181.883	221.81	185.741	0	0	0	0	0	0	0	0	0
1087.17	0	0	118.046	0	0	0	0	0	0	0	0	0	556.032	0	0	0	0	0	0	0	0	0	0	0	0	0	0	0	0	0	0	0	0	0	0	204.956	0	0	0	0	0	0
1087.19	0	766.462	597.168	711.186	601.815	344.659	0	184.89	0	0	0	0	0	350.357	0	0	0	0	0	0	0	260.279	0	340.961	396.151	0	361.508	427.66	308.102	0	162.443	258.135	0	0	363.357	0	0	0	0	0	488.862	0
1087.26	674.707	0	173.774	0	0	161.383	0	0	177.765	0	0	1746.65	187.818	299.836	0	0	0	0	0	0	0	0	584.923	0	0	0	0	0	0	0	0	0	0	738.293	0	0	0	1183.32	1264.78	1205.38	0	0
1087.62	6258.11	2101.05	2871.06	2004.71	2122.37	2137.07	1865.38	3045.98	2976.61	1456.99	1309.28	7072.61	3449.79	2440.45	1331.92	1993.61	2181.81	1756.04	2026.22	405.311	2492.07	4146.95	8342.65	3338.61	1615.61	1604.39	3012.52	2186.14	3571.46	8419.98	5364.73	4804.09	4846.94	6710.62	3775.99	2848.42	4792.05	6812.14	7642.96	3786.33	1805.8	3481.69
1087.63	0	0	0	0	0	0	0	59.1814	0	0	0	0	0	0	0	0	0	0	0	0	0	0	106.709	0	0	0	0	0	0	125.072	0	0	0	431.469	0	0	0	0	247.083	0	89.7253	0
1088.15	0	0	122.968	0	0	74.2433	0	0	0	0	0	0	0	137.508	0	0	0	0	0	0	0	0	0	0	0	0	0	0	0	0	0	0	0	0	0	0	0	0	0	0	0	0
1088.19	0	458.501	433.492	0	273.715	0	0	0	154.353	0	0	0	0	0	0	0	0	0	0	0	0	0	0	603.534	0	117.869	0	0	151.586	0	0	0	0	0	0	127.593	0	0	0	0	548.627	0
1088.26	0	0	0	0	0	0	270.199	0	0	0	0	0	0	0	0	0	0	0	0	0	0	0	634.622	0	0	0	0	0	0	0	0	0	0	0	0	0	193.674	367.718	0	259.158	0	0
1088.34	1519.15	0	0	0	86.687	0	0	78.5602	0	0	0	0	0	172.963	0	0	0	0	101.719	0	0	0	1549.33	0	141.682	0	0	0	0	0	0	0	0	0	0	0	0	665.718	241.463	268.261	0	0
1088.35	0	0	0	0	0	0	0	0	0	0	0	2031.73	0	0	0	0	0	0	0	0	0	0	1144.99	0	0	0	0	0	0	0	0	0	0	1104.78	0	0	0	287.824	282.783	0	0	0
1088.62	0	213.482	0	0	968.688	296.966	0	762.525	0	0	232.117	0	0	0	752.26	0	0	0	763.788	136.083	521.371	0	0	0	718.11	0	748.901	0	0	2211.83	156.561	1147.06	0	0	0	0	160.626	0	970.008	1108.04	600.716	428.817
1088.63	3577.58	1043.89	1117.35	2029.33	0	708.564	1040.23	852.097	2865.87	841.172	0	5052.9	1555.13	2160.6	392.298	1526.76	1242.14	955.113	0	0	590.681	2399.52	5323.79	2282.16	502.466	1287.97	1053.86	1350.66	2417.32	1716.47	3715.16	1587.88	4138.85	3981.3	2430.05	1607.14	2948.6	4126.99	3837.31	1117.44	655.487	1048.99
1088.85	1499.94	0	0	0	0	0	0	0	0	0	0	1276.14	0	0	0	0	0	0	0	0	0	0	157.799	0	0	0	0	0	0	0	0	0	0	154.886	0	0	0	601.6	466.95	285.874	0	0
1089.2	0	0	0	0	0	0	0	0	0	0	0	0	0	0	0	0	0	0	0	0	0	0	0	0	0	0	0	0	0	0	0	0	0	0	0	0	0	0	0	0	0	0
1089.25	0	0	0	0	0	0	0	0	0	0	0	0	0	0	0	0	0	0	0	0	0	0	0	0	0	0	0	0	124.1	0	0	0	0	514.97	0	0	0	302.02	0	0	0	0
1089.26	256.628	0	0	0	0	0	0	0	0	0	0	0	0	0	0	0	0	0	0	0	0	0	633.168	0	0	0	0	0	0	0	0	0	0	240.781	0	0	0	0	203.406	0	0	0
1089.35	0	0	0	0	0	0	0	0	0	0	0	372.991	0	0	0	0	0	0	0	0	0	0	428.14	0	0	0	0	0	0	0	0	0	0	129.647	0	0	0	0	257.927	591.516	0	0
1089.62	0	0	0	0	0	0	0	0	285.381	0	0	0	0	0	306.883	0	0	0	0	0	0	0	0	282.205	0	0	0	0	0	0	221.786	276.441	0	0	0	0	269.119	0	0	0	0	0
1089.63	0	0	0	0	0	258.479	0	0	0	222.153	0	0	0	0	0	0	0	0	0	0	312.622	0	0	0	0	0	0	0	0	0	0	0	0	0	0	252.984	0	0	0	0	0	0
1089.64	3322.62	424.002	584.097	0	239.829	280.018	400.967	556.213	327.523	280.974	120.821	5338.94	309.074	476.71	0	621.472	403.768	515.119	0	0	0	1043.43	5086.99	1136.55	0	298.878	984.386	524.759	957.262	2789.56	1515.88	1624.74	1561.13	3829.38	1282.88	862.351	1772.52	4220.11	4427.63	1879.85	179.096	805.893
109.029	0	330.151	403.301	0	0	305.276	0	0	0	212.389	0	0	0	82.8067	278.705	56.1938	0	238.156	0	0	0	0	0	154.785	278.819	0	307.375	452.217	243.617	275.258	919.609	139.871	254.349	205.638	275.08	301.955	227.649	0	226.948	223.278	264.658	95.5553
109.041	0	1638.94	1128.1	1198.59	1975.88	1860.37	1295.5	0	1134.42	1343.79	1967.7	0	1202.68	551.896	1218.19	895.678	901.968	1404.42	990.672	609.637	911.009	1721.55	0	1476.81	1890.42	1815.04	2021.72	1363.31	1516.88	3207.69	2523.81	2379.17	2259.67	0	2881.67	2536.33	2839.15	114.308	0	354.06	1276.35	706.144
109.772	191.413	0	0	0	285.7	301.279	0	0	0	0	0	658.787	331.809	0	0	346.352	0	0	0	0	0	0	0	0	0	0	0	0	0	0	0	0	0	0	0	0	0	279.223	0	295.514	0	0
1090.07	0	0	0	203.576	0	0	0	0	0	0	0	0	0	0	0	0	0	113.853	117.532	0	0	0	0	0	0	0	0	0	0	137.292	0	0	0	0	0	255.688	0	0	0	0	0	0
1090.26	0	0	0	0	0	0	0	0	0	0	0	0	0	0	0	0	0	0	0	0	0	0	0	0	0	0	0	0	0	0	0	0	0	0	125.281	0	0	293.907	0	336.832	0	0
1090.64	1394.24	225.663	270.804	0	0	0	273.227	290.022	0	0	0	2575.72	0	511.67	0	443.03	0	171.375	0	0	0	666.674	3052.6	575.359	0	0	301.455	367.12	266.128	1440.97	646.401	980.981	313.078	2761.23	484.439	0	830.418	3024.95	2069.24	2004.51	0	191.912
1090.65	0	0	0	0	0	0	238.357	0	264.676	0	0	0	0	0	0	0	0	0	0	0	0	0	0	0	0	0	0	0	0	0	0	196.222	566.645	88.9512	0	0	0	0	0	0	107.588	0
1091.24	0	0	0	0	95.082	0	0	0	174.72	0	0	0	0	362.33	0	0	0	241.731	0	0	0	0	0	0	242.458	0	0	0	0	0	0	0	0	0	0	0	0	0	0	0	0	0
1091.25	298.903	114.317	0	0	194.107	0	0	0	0	0	0	0	0	0	0	0	0	0	0	0	0	0	275.196	0	0	0	0	0	0	0	0	0	0	0	0	0	0	0	0	0	0	0
1091.64	0	0	0	0	0	0	0	0	0	0	0	864.161	0	0	0	0	0	0	0	0	0	0	466.651	0	0	0	0	0	0	0	0	0	0	195.648	0	0	0	0	0	0	0	0
1091.65	0	0	0	0	0	0	0	0	0	0	0	0	0	0	0	0	0	0	0	0	294.821	0	0	0	0	0	0	0	0	0	141.541	0	0	0	0	0	163.742	261.141	0	0	0	0
1092.06	0	0	0	0	0	0	0	0	0	0	0	0	0	0	0	0	0	0	242.005	0	139.976	0	0	0	0	0	0	0	0	145.15	0	0	0	0	0	0	0	0	0	0	0	0
1092.66	0	0	0	0	0	0	0	0	0	0	0	327.424	0	0	0	91.6779	0	199.697	0	0	0	125.35	474.678	0	0	0	0	0	0	0	0	0	0	112.892	0	0	0	0	258.356	0	0	0
1094.99	0	0	0	82.319	122.41	0	378.764	130.69	214.454	0	154.68	0	447.249	273.799	145.804	0	290.145	0	0	166.228	0	0	0	0	0	271.901	154.611	0	0	0	148.968	0	0	0	0	0	0	0	0	0	0	0
1095.14	0	0	0	0	0	0	0	0	0	0	0	0	0	0	0	0	0	0	152.339	0	0	0	0	0	0	0	0	0	0	0	0	0	0	0	0	0	0	469.686	0	839.198	0	0
1095.22	0	0	0	164.656	0	0	0	0	0	0	0	0	0	164.716	140.452	0	0	0	0	151.354	0	0	0	0	0	167.334	0	0	0	0	0	0	0	0	0	0	0	0	0	0	0	0
1095.29	0	0	0	0	0	0	1555.24	0	0	0	0	0	0	224.088	0	0	0	0	0	0	0	0	0	0	0	0	0	0	170.191	0	0	0	0	0	0	0	0	0	0	0	0	0
1095.99	0	347.716	180.531	566.206	298.799	222.238	616.058	239.53	529.183	462.11	0	0	546.867	271.369	445.678	0	177.392	0	113.734	0	197.837	0	0	101.734	0	290.933	158.574	246.822	0	0	0	0	0	0	0	108.38	0	0	0	0	311.652	0
1096	0	145.704	0	0	0	91.3079	0	0	0	0	0	0	0	0	0	168.71	0	0	119.809	38.2633	0	0	0	0	0	0	0	0	0	0	0	0	0	0	0	0	0	0	0	0	0	0
1097.33	0	0	0	0	0	0	0	0	0	0	161.613	0	0	0	0	0	0	0	0	0	0	0	0	190.113	0	406.141	227.993	0	0	0	0	0	0	0	0	0	0	0	0	0	0	0
1097.4	354.277	0	0	0	0	0	0	0	0	0	0	0	0	0	0	0	0	0	0	0	0	0	717.029	0	0	0	0	0	0	0	0	0	0	77.419	0	0	0	300.624	0	0	0	0
1097.99	0	0	169.426	299.3	274.02	0	153.45	177.873	320.999	197.646	184.205	0	230.9	274.236	396.382	0	0	0	122.263	274.353	0	0	0	0	133.192	529.787	196.197	163.557	0	0	0	0	0	0	151.58	0	0	0	0	0	0	0
110.012	0	474.087	220.853	0	0	0	0	0	0	581.64	0	590.001	0	0	0	225.5	0	0	0	0	0	213.97	0	419.478	809.932	0	0	307.572	520.579	0	0	0	0	103.178	469.683	0	313.972	300.328	0	0	0	0
110.024	0	0	54.6657	0	0	0	0	0	0	0	159.307	0	271.914	127.219	0	65.2969	0	0	0	0	0	0	0	0	0	0	61.7501	0	0	0	62.6733	153.249	0	0	0	0	0	99.1117	0	0	0	43.4883
110.036	0	0	83.7956	0	0	0	0	0	0	0	135.712	0	0	0	0	121.78	0	0	0	0	0	0	0	0	0	0	51.4519	0	0	0	62.3076	228.055	0	0	0	0	0	0	0	0	0	42.5995
110.899	0	4153.35	2312.61	9003.95	6099.39	4813.96	9005.04	4777.84	5732.27	4816.46	3596.59	328.78	5689.41	4985.26	3783.53	2002.45	5092.17	7673.3	6942.94	4038.12	7833.23	5162.42	0	4801.73	7771.4	9730.45	4334.59	6246.64	5226.56	16544.1	3669.25	4142.94	11613.1	0	6661.26	14924.8	11264	282.839	1298.32	1358.6	5601.88	2167.39
110.975	2789.57	1547.59	1129.04	1616.63	1988.94	797.634	806.505	2382.31	1728.81	1642.01	1628.62	1598.63	795.376	1050.49	662.341	1484.85	2534.73	367.87	1974.68	1678.63	399.433	1536.82	1909.4	1705.88	3732.81	2159.97	1569.26	2105.19	3129.35	496.688	1750.3	1569.01	1425.13	3801.77	1663.97	1699.62	1160.2	2027.44	1789.14	961.422	2138.01	2618.75
110.985	757.758	1842.06	1067.77	360.698	500.156	951.588	925.567	930.049	2844.08	1696.09	1526.38	1062.05	1564.62	1931.24	402.688	504.337	1167.4	763.261	0	0	1086.72	1596.92	1349.19	2795.86	2838.81	3016.12	3899.8	510.604	2163.32	0	928.534	930.503	2819.29	1181.53	1492.07	293.716	186.897	534.126	525.909	1657.89	401.257	1014.54
1100.62	0	0	0	0	0	0	0	189.175	0	0	0	0	0	0	0	0	0	0	0	0	0	127.475	0	0	0	0	0	0	218.769	0	0	0	0	0	0	0	0	0	0	0	130.839	0
1105.25	0	0	0	0	0	0	0	0	0	0	140.057	0	0	241.824	0	0	0	0	0	0	0	0	0	0	0	0	0	0	0	0	0	0	0	0	0	0	0	0	0	255.387	0	0
1105.31	1061.73	0	0	0	0	0	246.883	0	0	0	0	986.432	192.739	0	0	0	0	0	0	0	255.001	0	659.814	0	0	0	0	0	0	0	0	0	0	333.093	0	0	0	600.454	0	567.769	0	0
1106.66	0	0	0	0	0	0	0	0	0	0	0	197.266	0	0	0	0	0	0	0	0	0	0	0	0	0	0	0	0	0	0	0	0	0	0	0	0	0	0	401.506	233.881	0	0
1107.04	0	0	0	0	0	1294.61	0	0	0	0	196.981	0	0	0	0	0	0	0	0	29.6633	0	0	0	0	0	0	0	0	0	0	0	0	0	0	0	0	0	0	0	0	0	0
1107.22	0	0	0	0	0	0	0	0	0	144.835	0	0	0	0	0	0	0	0	0	0	0	0	0	0	0	0	0	0	362.421	0	0	0	0	270.96	0	0	0	0	0	0	0	0
1107.64	0	0	0	0	0	297.856	0	0	195.11	0	0	0	274.027	0	0	0	0	0	0	0	0	224.92	0	0	0	0	0	0	0	0	0	0	0	0	0	0	0	0	819.331	0	0	0
1108.18	0	0	0	372.96	0	0	0	0	0	0	155.531	0	0	0	0	0	0	0	0	29.9007	0	0	0	0	0	0	0	0	0	0	0	0	0	0	0	0	0	0	0	0	0	0
1108.3	0	133.028	0	0	0	0	0	0	0	0	0	0	0	0	0	0	0	0	0	0	0	0	0	0	0	0	0	0	0	130.839	129.885	0	0	0	0	0	135.126	0	0	0	86.9051	0
1108.64	0	0	0	0	0	0	0	0	0	0	0	0	0	0	0	0	0	0	0	0	0	185.959	0	0	0	0	0	0	0	0	0	0	220.336	0	0	0	0	0	0	0	0	62.4147
1109.23	0	169.723	119.153	250.088	117.003	388.936	0	0	0	178.037	0	0	0	0	0	0	0	0	0	0	0	0	0	0	157.516	0	0	0	0	0	0	0	0	0	0	0	0	216.76	0	0	92.9611	365.978
1109.3	0	0	0	0	75.6432	0	0	0	0	0	0	0	0	0	0	0	0	0	0	0	0	0	0	0	134.389	0	242.189	0	0	0	0	0	0	0	0	0	0	0	0	0	0	0
1109.63	0	0	0	0	0	0	0	0	0	0	0	0	0	0	0	0	0	0	0	0	0	252.303	0	0	0	0	0	0	0	102.469	213.228	0	266.854	0	0	0	243.839	0	0	0	0	0
1109.65	215.968	537.138	0	376.583	539.909	303.157	765.044	711.573	772.306	234.392	388.491	0	792.114	934.838	0	312.256	0	206.505	487.77	149.065	469.227	813.139	803.63	1049.22	227.184	326.74	273.819	260.563	444.021	804.317	826.639	525.962	683.908	348.919	0	379.164	404.841	774.031	438.953	0	0	166.575
111.009	184045	173901	113777	183296	177818	200274	279962	169383	192377	199375	173849	278618	226945	224247	261710	139781	217727	199575	238259	230118	228097	100129	311578	141169	163220	199441	158705	177638	120803	133897	104226	113586	98975.2	157404	160656	158539	107656	200625	140149	179678	113506	97221.3
111.02	2072.96	2389.51	2249.81	2696.46	2424.16	1266.23	3598.59	3339.86	2090.15	3389.9	2801.49	3441.73	1745.81	722.241	1777.52	2558.03	1801.75	1688.67	2431.5	1825.12	2075.2	2829.6	4341.49	2673.16	2622.13	974.483	4164.36	4561.92	2290.17	2206.14	2338.24	2742.96	2002.33	3056	2887.8	1613.61	2176.85	3127.11	2071.65	2970.45	2378.23	2069.19
111.045	0	514.73	755.251	431.674	918.638	0	0	324.473	0	0	168.236	860.243	223.749	737.888	1168.1	343.057	274.918	0	592.553	386.868	399.417	930.863	239.074	1028.41	673.377	512.287	0	0	345.015	589.29	73.9394	392.536	0	319.171	0	0	0	400.692	418.236	165.219	263.043	0
111.045	746.87	245.353	281.833	0	0	0	0	0	0	325.989	237.818	0	0	0	0	108.142	377.38	505.805	0	457.848	0	0	997.126	0	316.511	0	846.039	0	561.806	341.739	0	471.916	0	1009.44	0	433.409	0	542.232	223.903	0	0	0
111.081	0	0	47.7056	0	0	0	0	0	0	0	0	0	0	0	0	85.053	0	0	0	0	0	0	0	155.837	0	0	81.6571	0	0	0	104.22	0	0	0	0	0	0	0	0	0	0	73.9534
1110.36	256.068	0	0	0	0	254.672	0	0	0	0	0	781.272	0	0	0	0	0	0	0	0	0	0	517.239	0	0	148.841	0	0	0	0	0	0	0	0	0	0	199.382	0	0	243.688	0	0
1110.65	326.776	0	0	0	248.125	337.199	0	216.021	0	0	0	0	400.684	0	280.939	200.45	0	0	0	0	0	690.98	0	272.878	0	0	0	0	488.758	441.189	333.094	262.702	0	243.447	0	0	0	421.294	0	0	147.659	125.493
1110.66	0	0	0	0	0	0	409.622	161.101	401.438	0	0	0	0	0	0	132.014	0	0	0	0	270.312	0	0	0	0	0	250.672	0	0	0	0	196.129	0	0	0	0	0	0	184.287	0	0	0
1112.62	0	0	138.203	0	0	0	0	0	0	0	0	0	0	0	0	0	0	0	0	0	0	178.29	0	401.382	0	0	0	0	0	1001.03	0	181.028	0	0	0	0	251.533	0	0	0	0	0
1113.28	0	0	0	0	0	0	0	0	0	0	0	0	249.988	161.771	0	0	0	0	0	0	0	0	0	0	0	0	0	0	0	0	0	0	0	0	0	0	0	264.86	0	0	0	0
1113.64	310.753	0	0	0	0	0	0	0	0	0	0	0	0	0	0	0	0	206.983	0	0	0	0	478.893	0	0	0	0	0	0	0	0	246.336	211.695	80.5253	0	0	0	261.213	471.516	0	0	193.826
1115.15	0	0	0	43.9926	0	0	0	213.745	132.368	0	0	0	0	251.535	0	0	0	0	0	0	0	0	0	0	0	0	0	0	0	0	0	0	0	0	0	0	0	0	0	0	0	0
1115.64	0	0	0	0	0	0	0	0	0	0	0	0	0	0	0	0	0	0	0	0	0	0	0	484.342	0	0	590.885	0	0	377.338	0	0	379.309	0	0	0	0	0	0	0	0	158.159
1115.65	210.755	0	0	0	0	0	0	0	0	0	0	0	0	0	0	0	0	0	0	0	0	0	519.453	0	0	0	0	0	0	0	0	0	0	379.633	0	0	0	661.028	675.072	313.64	0	0
1115.66	317.625	0	0	0	0	0	0	0	0	0	0	516.824	0	0	0	0	0	0	0	0	0	0	0	0	0	0	0	0	0	0	0	0	0	186.653	0	0	0	0	0	0	0	0
1116.64	0	0	0	0	0	0	0	0	0	0	0	0	0	0	0	0	0	0	0	0	0	0	0	0	0	0	0	0	0	0	0	289.365	0	0	0	0	262.88	0	0	0	0	154.392
1117.09	0	0	0	175.565	0	92.7344	0	0	0	0	0	0	0	0	0	0	0	0	190.804	0	162.852	0	0	0	0	0	0	0	0	152.807	0	0	0	0	0	167.64	0	0	0	0	0	0
1117.13	0	0	0	0	0	0	0	0	0	0	155.301	0	0	0	0	0	0	0	0	169.471	0	0	351.836	0	0	0	0	0	0	0	0	0	0	0	0	0	0	0	0	0	0	0
1117.14	0	0	0	0	0	0	320.689	54.7311	146.053	0	115.936	0	386.991	0	0	0	0	0	0	0	0	0	0	112.86	0	152.01	0	108.878	0	0	0	0	0	0	0	0	0	0	0	0	0	0
112.012	4254.51	2400.63	2495.52	4664	3592.78	4393.87	6541.52	4826.18	2564.97	5459.52	3804.22	6308.73	4777.13	5426.92	6723.86	2776.8	5294.34	3646.93	4779.26	4414.11	7241.5	3170.24	7493.77	3822.08	3560.3	3484.47	3560.37	3052.62	2977.5	2817.27	1721.81	2661.59	1868.82	2669.39	4130.35	3930.89	2134.28	4041.23	3261.9	3700.65	2595.29	2556.05
112.016	429.066	0	0	0	0	0	479.691	0	0	0	0	0	0	0	0	49.4377	0	0	0	0	0	0	559.437	0	0	385.897	0	223.323	0	0	245.646	0	0	0	323.452	402.5	0	0	0	0	0	0
112.04	5231.22	0	852.992	678.743	677.893	2032.17	377.741	683.171	0	477.933	699.563	5930.97	0	629.675	675.916	138.511	0	0	544.972	0	766.569	983.421	6913.94	1696.53	2145.12	2845.44	2126.11	2680.98	831.157	1295.2	1588.75	1330.52	1538.55	4232.36	2653.91	1172.77	1877.17	4372.5	3075.85	5190.37	0	82.3512
112.052	440.024	307.31	835.754	0	0	0	0	0	0	0	646.345	0	0	799.478	0	885.867	0	0	459.14	0	0	0	0	593.534	0	0	532.57	0	0	0	728.307	441.42	353.073	0	0	0	0	640.262	712.014	246.737	0	608.286
112.896	0	570.006	0	1378.65	540.525	620.858	777.468	1168.53	447.617	0	0	0	461.835	489.766	490.66	0	0	776.615	691.064	0	1715.92	804.058	0	354.564	1034.85	2101.6	728.925	723.535	0	1514.9	0	376.964	1464.2	0	717.979	2025.28	2096.29	0	0	0	920.071	284.98
112.988	949.581	2287.69	425.113	1829.86	1350.19	1162.66	1612.45	1583.54	1181.05	858.072	424.342	1815.66	812.197	3029.32	905.048	0	1172.91	1707.8	430.081	1242.72	1127.33	243.735	1221.27	929.839	1666.36	608.707	1459.35	1398.51	1380.39	441.79	1025.52	1041.62	897.033	234.199	941.616	590.187	330.588	697.032	958.872	284.771	0	558.397
112.999	0	0	0	0	0	0	181.947	0	0	0	0	0	0	0	0	238.111	0	0	0	0	0	0	0	0	0	245.551	0	0	0	0	0	0	0	0	0	0	0	0	0	0	0	0
1121.19	0	0	0	133.426	0	0	0	0	0	0	0	428.81	0	0	222.882	0	0	0	0	0	0	0	0	0	0	0	0	0	0	0	0	0	0	0	0	0	0	0	0	0	189.426	0
1122.01	0	0	0	0	103.852	0	296.955	0	0	0	0	0	0	0	329.643	0	0	0	0	28.451	0	0	0	0	0	0	140.949	0	0	0	0	0	0	0	0	0	0	0	0	0	0	0
1122.03	634.683	0	0	0	0	0	0	0	0	0	0	0	0	207.366	0	0	0	0	0	0	0	0	372.248	0	0	0	0	0	0	0	0	0	0	0	0	0	0	0	0	0	0	0
1123.01	0	210.488	0	185.729	165.281	0	0	83.9314	260.325	0	233.882	0	0	0	501.672	138.19	224.915	0	0	0	0	0	842.735	0	177.599	285.923	201.952	0	0	0	0	0	0	0	0	0	0	0	0	0	0	0
1123.02	0	0	0	0	0	0	127.358	0	0	0	0	0	153.689	0	0	0	0	0	0	0	0	0	0	0	0	0	0	0	0	0	0	0	0	0	0	117.67	0	0	0	0	0	0
1123.31	0	278.115	0	285.625	0	0	263.932	215.463	469.885	526.599	249.039	0	377.1	671.002	0	916.308	786.535	378.942	214.712	439.465	102.425	0	0	0	0	0	0	0	0	0	0	0	0	0	0	0	0	0	0	0	0	507.038
1123.32	25398	3094.13	3530.84	4755.26	4739.17	7423.08	7656.31	3932.96	4332.86	5642.15	4650.03	30871.7	6559.2	5660.55	8665.43	3142	4779.59	4425.98	5510.22	6264.28	6379.86	1888.85	31223.3	2507.8	4262.49	4490.18	4552.25	3555.77	2101.25	3365.75	2187.93	2038.7	1859.94	15219.5	3177.79	3039	2008.16	23966.9	17325.5	19363.2	2053	1779.39
1123.33	0	722.468	0	232.295	150.589	409.981	185.147	49.3848	186.034	0	0	2406.11	0	0	0	0	405.726	315.193	0	0	182.095	344.609	2199.22	0	0	0	0	287.487	0	0	0	304.171	0	1666.66	0	0	0	0	0	0	202.164	470.046
1123.6	0	170.201	390.28	0	0	0	0	0	0	0	273.764	0	0	0	0	0	0	0	0	0	0	0	0	0	0	0	0	0	173.161	0	277.844	0	219.634	0	216.354	316.659	0	0	0	0	230.844	196.308
1124.31	0	0	0	0	0	0	0	0	226.862	179.579	0	0	0	0	252.684	217.3	357.868	0	0	0	140.14	0	0	123.123	0	0	0	0	0	0	0	0	0	0	0	0	0	0	0	0	0	0
1124.32	1700.76	0	0	0	0	0	0	216.666	225.924	0	1126.04	0	0	1098.59	1327.89	0	308.191	176.801	126.422	876.854	0	529.378	0	384.066	0	710.413	0	0	462.157	1618.84	0	321.134	404.656	0	596.248	0	319.433	1205.92	0	0	0	0
1124.33	7926	1346.46	565.31	1251.76	1613.43	3535.34	3404.33	1579.64	1893.66	2032.21	1064.25	12472.8	2828.36	1322.88	1506.13	1217.71	1152.82	1223.17	2113.53	1880.81	2468.23	609.567	16022.5	558.234	1107.44	834.003	850.643	774.423	345.529	0	859.046	560.913	502.706	5912.16	465.163	1133	701.657	7640.98	6862.11	6615.31	599.276	831.116
1125.23	0	296.928	152.873	628.875	0	0	0	0	0	0	0	0	0	0	0	0	0	0	0	0	0	0	0	0	474.873	0	0	0	0	0	0	0	0	0	0	0	0	0	0	0	0	77.7124
1125.33	3443.89	254.99	155.943	522.618	343.051	471.542	943.231	0	891.614	288.743	577.743	5027.88	758.653	682.452	1344.62	0	402.938	736.513	548.006	1128.73	0	0	5787.15	286.973	0	673.499	0	233.075	0	0	0	415.599	0	2742.39	0	347.634	327.219	2834.96	2096.5	2309.82	206.358	97.9262
1126.33	380.812	0	0	0	0	0	0	0	0	0	164.147	543.309	210.146	0	0	0	0	0	0	0	0	0	738.59	0	0	0	0	0	0	0	0	0	0	213.232	0	0	0	0	0	237.417	0	0
1128.29	0	0	0	0	0	0	0	0	0	172.616	0	298.108	0	0	0	0	0	0	0	0	0	0	65.3046	0	0	0	0	201.914	0	0	0	0	0	0	0	0	0	0	0	0	0	0
1129.19	0	0	0	0	0	0	216.931	0	0	0	162.451	0	0	0	0	0	0	160.747	100.686	0	0	0	0	161.865	0	0	0	0	0	0	0	0	0	0	0	0	0	0	0	0	0	0
113.013	0	0	0	325.751	0	0	282.705	242.498	0	252.95	0	0	262.855	0	470.896	0	260.055	0	816.77	341.327	0	218.601	391.145	0	0	366.791	267.756	0	380.428	324.831	0	0	0	0	0	0	307.17	0	251.677	0	0	0
113.024	37786.3	33522.4	25090	25317.7	28303.2	37496.2	31907.4	32730	34276.4	28982.9	29436.8	51193.8	29051	32154.6	41871.4	33991.5	42555.6	34174.5	32090.8	35337	35893.5	24549.6	52974.3	20442.5	26385.2	20539.7	24584	25267.3	25973.2	20260.2	23778.9	26430.1	22225.6	40788.8	24679.9	23879.3	21309	41422.6	32356.5	38847.3	25555.2	23006.1
113.025	0	955.987	1470.71	269.009	0	1970.58	605.579	1623.76	1245.59	1709.12	478.743	0	518.11	0	0	530.995	2888.62	1867.68	0	0	0	0	2714.48	357.033	778.863	0	748.188	530.177	0	1207.05	729.84	1117.54	0	1680.41	979.999	1313.51	639.436	1164.38	657.909	1214.98	0	808.8
113.035	1114.25	1865.11	1025.16	1710.75	1312.76	1027.41	545.888	1309.27	1721.6	1310.67	2740.59	312.319	477.254	2059.52	460.339	1098.03	447.819	733.527	1381.41	1295.76	605.355	1058.08	0	1995.16	948.238	2070.61	1996.87	3354.41	1485.75	1979.48	1914.24	1874.31	1923.68	1156.07	1973.91	1553.51	1752.2	742.529	1276.7	355.268	1000.05	1442.44
113.061	171.62	0	362.509	0	355.075	0	652.506	0	255.084	1214.84	378.496	291.016	0	96.6378	394.76	456.48	234.179	438.454	689.359	255.564	485.834	396.359	369.432	415.657	0	0	432.883	0	255.853	414.478	66.6266	143.787	267.4	0	291.542	0	0	141.482	0	1069.9	218.145	55.0573
1130.22	0	0	0	0	0	0	0	0	0	0	0	0	0	0	0	0	0	0	0	0	0	0	0	167.225	0	0	0	201.656	116.775	0	0	0	0	0	0	0	0	0	0	0	0	0
1133.65	0	0	0	341.451	0	343.774	0	658.837	407.697	0	0	0	650.998	0	0	119.171	0	238.89	0	0	0	0	0	0	0	0	0	214.88	0	0	0	140.132	326.35	97.0703	192.177	341.72	0	0	0	0	163.378	168.745
1134.65	0	0	0	0	0	0	0	0	0	0	0	0	0	338.136	0	0	0	0	0	0	0	476.837	0	206.35	0	0	230.429	0	399.205	1895.13	1698.3	1019.43	1722.99	0	185.008	256.34	1252.24	0	0	0	0	123.221
1134.66	0	0	0	0	0	0	308.791	0	185.79	0	0	0	287.88	0	0	0	167.754	0	0	0	0	183.111	0	436.834	0	216.579	0	216.695	0	0	0	0	315.359	0	0	253.903	0	0	0	0	0	176.827
1135.25	0	919.039	0	248.561	666.698	0	0	559.471	1042.61	1045.92	1619.42	0	580.669	1244.64	679.159	579.821	0	0	498.478	86.4442	0	369.577	0	322.256	0	424.152	163.757	0	744.617	269.059	160.477	177.685	237.992	0	379.796	134.313	0	0	0	747.378	348.221	702.175
1135.26	0	330.224	894.138	1666.1	1137.75	1145.84	2193.5	856.854	1313.31	598.232	0	97.33	1789.47	916.053	699.893	526.689	1102.7	1043.1	754.369	1299.57	1545	126.338	0	558.083	1374.3	255.214	1360.89	994.187	385.715	673.053	233.078	295.563	217.2	0	1004.56	908.221	694.519	415.818	600.542	0	212.408	183.896
1135.37	0	0	0	0	302.704	0	0	0	0	0	0	0	0	0	0	0	0	167.121	0	0	0	0	0	0	0	0	0	0	0	0	0	0	0	201.105	0	0	0	0	0	0	0	0
1135.63	0	0	0	0	0	276.23	0	193.214	0	0	176.739	0	249.475	411.927	0	0	0	0	0	0	0	422.944	0	240.76	900.466	0	0	305.338	486.192	828.669	168.997	210.117	599.655	0	274.704	618.894	0	0	0	0	0	219.596
1135.64	0	0	174.896	0	0	260.039	367.875	0	413.879	170.423	0	0	357.698	0	0	298.423	0	230.65	0	0	0	218.303	0	208.925	0	0	0	0	0	0	0	0	0	0	0	0	0	0	0	0	431.881	0
1135.65	0	0	0	0	0	0	0	0	0	0	0	0	0	0	0	0	0	0	0	0	260.983	0	0	0	0	0	0	0	0	821.818	122.385	0	583.745	0	149.706	0	0	0	0	0	0	0
1135.66	0	0	0	0	0	0	0	0	0	0	0	0	171.771	160.558	0	0	0	137.257	0	0	0	0	0	0	0	0	0	0	152.006	115.933	0	331.132	0	0	0	0	0	0	0	0	0	149.654
1135.67	228.707	0	176.796	0	0	0	0	0	309.455	0	0	511.843	0	0	0	0	0	0	0	0	0	0	65.0498	0	0	0	0	0	0	0	0	197.449	0	80.5882	0	0	0	191.031	237.304	0	0	0
1136.26	0	192.599	183.113	255.417	249.257	464.513	638.26	820.346	491.076	379.163	323.811	0	0	385.945	483.745	211.635	0	0	277.975	439.593	223.25	137.381	0	0	718.665	482.88	0	169.148	220.764	0	98.9634	0	305.201	0	0	276.97	189.495	0	0	0	0	0
1136.64	0	143.385	0	0	0	304.026	0	0	416.004	0	0	0	0	0	0	0	0	0	0	0	0	0	0	0	283.639	0	148.52	0	0	0	0	159.247	0	0	0	0	0	0	0	0	200.43	0
1136.65	0	0	0	0	0	0	0	0	0	0	0	0	0	0	124.93	0	0	0	0	0	156.641	233.445	0	0	0	0	0	0	205.269	0	0	0	0	0	0	0	174.24	0	0	0	0	0
1136.67	0	0	0	0	0	0	287.28	0	0	0	0	0	0	0	0	0	0	0	0	0	0	138.314	0	0	0	0	0	0	0	704.288	388.056	0	0	70.4842	171.609	0	469.034	0	0	0	0	0
1137.25	360.659	766.331	738.734	842.011	311.971	279.058	1265.92	585.987	440.975	578.628	580.644	83.6311	1223.58	1067.95	482.703	491.365	235.907	758.123	338.775	810.846	400.25	207.45	0	134.14	270.403	172.609	505.194	398.046	0	123.83	616.43	226.95	219.993	0	250.95	396.403	194.865	0	326.837	698.542	161.753	463.231
1137.26	0	0	0	0	0	214.292	0	0	187.61	246.141	0	0	0	0	0	0	168.221	0	147.242	0	0	0	92.3703	0	684.775	251.995	0	0	0	140.871	0	0	0	0	279.55	0	0	334.661	0	0	0	0
1137.27	0	246.874	149.552	0	416.534	0	0	0	0	0	0	0	0	0	0	0	0	0	0	0	0	0	0	0	0	0	0	0	0	0	0	0	0	0	0	0	0	0	0	0	174.046	0
1137.32	0	0	0	0	0	0	0	361.483	0	220.459	0	0	0	0	0	0	0	0	0	0	0	0	263.595	0	0	0	0	0	0	0	0	0	0	308.772	0	0	0	0	0	0	0	0
1137.69	0	0	0	227.143	0	0	0	0	0	0	0	0	0	0	0	0	0	0	0	0	142.673	0	0	0	0	0	0	0	0	0	0	0	193.445	0	0	0	0	0	0	0	127.075	0
1137.82	224.823	0	0	0	0	0	0	212.063	0	0	0	0	0	0	0	0	0	0	0	0	0	0	0	0	0	0	0	0	0	0	0	0	0	92.9766	0	0	0	0	0	0	0	0
1138.23	0	0	0	0	0	0	0	0	0	0	0	0	0	161.965	0	0	0	0	0	0	0	0	0	0	138.713	0	0	0	0	0	0	0	143.483	310.985	0	0	0	0	0	0	0	0
1138.25	0	0	0	0	0	0	0	0	0	0	0	0	215.04	0	167.944	0	0	0	0	33.7949	0	0	0	0	0	0	0	0	0	0	0	0	0	0	0	0	0	0	0	0	0	0
1138.26	0	200.556	0	151.736	104.754	502.052	360.892	106.613	0	142.532	0	0	0	0	0	0	198.697	335.082	0	0	207.989	0	0	0	0	0	0	90.2897	0	0	0	0	0	393.575	184.008	79.3527	0	0	0	258.493	0	0
1138.27	0	318.395	0	781.863	0	0	0	0	0	0	0	0	0	0	0	0	0	0	0	0	0	0	0	0	0	0	0	0	0	0	0	0	0	0	0	0	0	0	0	0	107.205	0
1139.25	0	153.905	157.899	0	0	0	144.258	0	0	137.724	0	0	0	165.672	245.168	0	0	0	0	28.653	0	0	0	0	0	583.769	0	0	0	0	0	0	0	0	250.047	0	0	0	0	0	0	0
1139.26	292.987	0	0	0	243.291	0	0	0	0	0	0	0	0	167.518	240.47	0	0	0	0	359.135	0	151.458	0	0	0	0	0	0	0	0	0	0	0	0	0	266.35	0	0	0	0	0	0
114.019	4426.64	1942.44	2137.24	1658.08	2312.72	3114.05	1260.66	1519.38	2970.94	2328.63	1947.88	5264.53	1750.69	2339.36	1911.77	1771.96	3438.44	3017.54	2589.72	2832.11	2130.46	1687.78	5706.35	2662.89	2580.64	930.382	2444.64	1828.73	1721.49	1482.89	1876.02	2610.93	2006.07	3653.28	1913.68	1518.5	1309.29	3929.47	2884.66	3601.59	1238.97	1105.98
114.028	1439.18	986.084	707.036	897.926	756.936	549.888	902.62	467.917	1235.94	991.743	619.104	1907.65	354.097	0	1016.21	540.327	1078.22	420.836	568.512	900.411	727.285	1009.07	1521.3	515.382	985.258	232.825	601.066	1197.9	723.152	0	666.25	454.22	641.017	553.475	705.954	0	306.916	1038.83	402.649	591.652	593.847	1101.94
114.056	9533.77	1750.31	1892.76	2272.08	2249.45	4872.77	2091.34	1556.45	1074.87	1763.88	1323.88	11528.4	1581.4	1790.06	2155.77	1575.29	2867.12	1043.59	2167.32	2659.22	2159.23	1315.59	10139.7	2076.69	2873.89	1616.48	1796.11	2043.02	2329.99	2305.02	2024.34	1596.39	1835.35	7653.26	2267.03	1622.87	1395.33	8740.14	7300.22	9545.14	1749.15	1692.95
114.53	1054.19	0	0	0	0	0	0	0	0	0	0	409.312	0	0	0	0	0	0	0	0	0	0	907.305	0	0	0	0	0	0	0	0	0	0	173.898	0	0	0	0	168.398	0	0	0
114.548	324.19	0	0	0	0	0	0	0	0	0	179.935	0	0	0	0	0	0	0	0	0	0	0	0	0	0	0	0	0	0	0	0	0	0	247.41	0	0	0	0	0	275.471	0	0
1142.13	0	0	0	0	0	0	0	0	0	0	146.483	0	0	0	0	0	0	0	0	0	112.815	0	0	0	124.376	0	0	0	0	0	147.483	0	0	0	0	0	0	0	0	0	0	0
1142.2	0	0	0	0	0	0	0	0	0	0	0	392.987	0	0	0	0	0	190.904	0	0	0	0	0	0	0	0	0	0	0	0	0	0	0	0	0	0	0	0	399.462	0	0	0
1142.29	0	0	0	0	0	0	0	0	0	0	0	0	0	0	0	0	0	0	449.107	0	0	0	374.695	0	0	0	0	0	0	0	0	0	0	0	0	0	0	0	323.467	0	0	0
1142.8	0	0	0	0	0	0	0	0	0	0	0	90.983	286.594	0	0	0	0	0	0	0	0	0	826.386	0	0	0	0	0	0	0	0	0	0	0	0	508.091	0	0	0	0	0	0
1143.38	0	0	0	0	0	0	0	0	0	0	0	0	0	0	0	0	0	0	0	0	0	0	263.073	0	132.32	0	0	0	0	0	0	0	0	0	0	0	0	227.287	0	445.732	0	0
1144.13	0	0	0	0	0	0	0	0	0	0	0	0	166.099	0	0	0	0	0	136.606	0	0	0	0	0	0	0	0	0	154.452	0	0	0	0	0	125.716	0	0	0	0	0	0	0
1144.26	0	0	0	0	0	0	0	0	0	0	0	0	0	0	0	0	0	180.764	220.532	0	0	0	0	0	0	0	0	0	0	0	150.931	0	0	0	0	0	0	0	0	0	0	0
1144.9	0	0	0	112.974	0	0	137.274	0	0	0	0	0	0	0	0	0	0	0	0	0	0	0	63.6606	0	0	0	0	0	0	0	0	0	0	0	0	0	0	0	0	0	0	0
1145.28	0	0	0	0	0	0	0	0	0	0	0	0	0	0	0	0	0	0	269.358	0	0	0	0	0	0	0	0	0	0	0	0	142.568	0	0	305.664	0	0	0	0	0	0	0
1145.29	4199.7	161.439	1360.34	390.88	0	571.279	0	1265.51	0	638.773	1475.48	2120.48	873.539	259.957	0	1483.51	728.59	544.183	0	300.1	0	970.804	1058.32	498.991	217.485	713.327	387.271	173.226	509.624	604.49	300.566	590.166	292.488	2618.91	201.859	747.978	771.37	4341.63	3993.82	3659.6	2010.3	1293.64
1145.3	0	906.234	821.605	65.7051	687.708	714.738	482.391	1365.39	1978.27	1024.26	488.652	1270.83	331.352	1016.02	491.59	703.656	585.309	441.761	0	887.234	606.51	750.944	1432.45	195.434	279.894	0	0	261.367	1046.37	157.789	611.096	390.091	0	860.942	128.418	392.045	153.449	0	0	0	275.496	1084.79
1146.14	0	0	0	0	0	0	0	0	0	0	0	0	0	0	1027.88	0	342.219	0	153.916	0	135.474	0	0	0	0	0	0	0	0	0	0	0	0	0	0	0	0	0	0	0	0	0
1146.29	0	0	0	0	0	0	0	0	0	0	139.517	0	0	0	0	194.076	0	0	0	0	0	0	0	0	0	0	0	0	0	0	0	0	214.065	0	0	0	0	0	0	0	0	0
1146.3	753.822	218.863	911.37	0	0	264.599	106.174	612.988	894.787	764.672	193.94	929.547	205.636	576.284	0	0	213.116	0	0	260.353	0	517.554	874.298	789.8	78.1847	0	478.676	317.503	469.286	0	163	313.306	0	600.419	0	318.555	0	1525.58	2014	367.607	571.704	1112.24
1147.08	0	0	0	0	0	103.989	0	0	0	155.202	0	0	0	0	0	0	0	138.887	0	0	0	0	0	0	0	0	0	0	0	0	0	0	0	0	0	0	0	0	0	0	0	0
1147.15	0	0	0	0	0	0	0	0	0	0	219.716	0	0	0	562.628	0	0	155.014	133.767	179.927	139.741	0	0	0	0	0	0	0	0	0	0	0	0	0	0	0	0	0	0	0	0	0
1147.3	0	0	0	0	0	0	0	0	152.222	0	0	0	0	0	0	141.542	0	0	0	0	0	0	0	0	0	0	0	0	0	0	135.941	0	0	0	228.317	0	266.079	0	0	0	145.609	0
1149.08	0	0	0	0	0	0	0	0	0	0	0	0	141.235	0	0	0	0	0	0	0	0	0	0	0	0	0	0	0	183.442	0	124.695	0	0	0	0	0	0	0	0	0	0	0
115.004	347697	250598	170176	306686	285536	379048	318780	199553	214475	242838	199492	518502	245557	244653	268720	117143	202432	203837	219208	214194	199727	145822	570207	190113	250555	335312	211228	262364	170300	218632	158438	179649	167121	269575	279230	282804	190181	337749	263840	408889	184211	141721
115.006	9688.13	5013.17	2883.54	6607.07	5355.36	2481.03	7182.79	2688.24	1991.15	3008.29	2707.3	17540.6	2931.52	3376.66	3943.12	1037.02	2082.17	1753.6	2495.4	1346.43	551.584	2168.99	15665.1	2795.54	4651.58	6462.54	3530.43	1678.66	826.139	3025.87	1715.64	2154.4	3018.08	2580.3	3911.81	4024.09	2209.22	8705.6	6818.42	15196	1856.76	2698.61
115.015	0	0	0	0	0	0	0	0	0	0	0	0	0	0	0	0	0	0	0	0	0	0	0	0	284.246	0	0	0	0	0	400.446	0	0	0	0	0	214.658	254.549	0	0	0	0
115.027	0	0	0	0	560.469	0	0	0	0	0	0	0	0	0	0	700.575	0	516.108	700.917	264.828	0	0	454.32	257.262	0	0	0	0	0	0	0	0	253.056	0	0	0	0	0	0	0	0	0
115.04	12485.2	15494.3	16704.4	18319.3	17344.1	17618	28398.3	21252.8	19804.1	22849.9	24234.2	16866.7	23208.5	22355.6	23768.9	16828	19331.8	16672.8	19820.1	17958.2	19576	21382.2	17614.6	21803	20266.3	23492.9	20659.5	22743.5	23925.6	19132.2	20244.6	23304.8	14917.5	11931	23525.3	21037.9	18383.4	12778.7	10774.8	14805.5	14016.2	9981.31
115.045	704.826	0	0	0	0	0	0	0	0	0	0	0	0	0	0	50.6371	0	0	0	0	338.908	221.229	0	248.236	0	0	484.345	0	0	0	309.193	0	0	0	0	0	0	0	0	0	0	242.159
115.064	0	0	0	0	0	0	0	0	0	0	0	0	0	0	0	0	0	0	0	0	0	0	0	0	0	0	0	0	0	0	0	0	0	96.6505	0	0	0	105.547	0	263.182	0	0
115.076	7310.28	5334.97	9241.65	4453.57	4443.74	3397.91	2911.74	6157.96	7383.94	5927.64	8763.63	5630.09	6552.18	4769.6	2486.95	7873.73	6541.83	2703.39	2730.1	4343.08	1003.1	6882.6	4190.3	7551.58	5519.01	2862.87	5085.07	4969.63	5897.66	1111.4	7568.69	6230.25	4474.63	11680.9	5035.79	3607.22	6507.21	8135.85	8954.96	9078.35	5234.81	9780.16
115.537	932.713	304.621	0	0	694.913	0	0	0	0	0	0	0	0	271.493	0	341.582	0	0	0	0	0	0	0	0	0	0	0	0	0	0	0	0	0	0	0	0	0	245.943	227.989	269.109	0	0
1151.15	0	0	0	0	0	149.567	0	0	0	0	0	0	0	0	0	0	0	0	196.965	0	120.517	0	0	0	0	0	0	0	0	0	0	0	0	0	0	0	0	0	0	0	0	0
1151.35	1512.9	0	0	0	0	276.898	0	0	0	0	0	1464.84	0	0	0	0	0	0	0	0	0	0	2537.21	0	0	0	0	0	0	0	0	0	0	1262.93	0	0	0	689.912	633.223	975.368	0	0
1152.05	0	0	0	0	0	0	0	0	0	0	0	0	0	0	0	0	0	0	0	0	0	0	0	0	0	132.536	0	0	182.869	0	0	0	0	0	0	113.981	0	0	0	0	0	0
1152.35	0	0	0	0	0	0	0	0	0	0	0	549.351	0	0	0	0	0	0	0	0	0	0	0	0	0	0	0	0	0	0	0	0	0	309.863	0	0	0	0	0	228.216	0	0
1153.26	0	0	709.654	0	0	0	0	614.789	887.379	1153.5	1068.34	0	635.217	0	0	297.329	195.573	0	0	272.712	346.49	0	0	0	0	0	0	0	0	0	0	0	0	0	0	0	148.844	0	0	0	1823.37	0
1153.27	252.556	6221.3	4385.72	8108.3	8022.23	4742.6	2590.66	843.757	0	588.432	1169.56	0	411.578	2459.76	581.069	429.473	660.328	261.839	819.726	560.909	226.739	0	0	0	3034.58	663.559	0	0	0	0	0	0	0	0	1170.36	1210.78	0	261.35	0	0	2839.57	3016.65
1154.27	0	4159.02	3411.1	5835.82	5784.56	3557.41	1438.75	517.004	1226.27	1356.97	971.709	0	1214.17	1854.61	1139.99	455.281	246.021	602.788	606.994	841.92	614.627	0	0	0	2126.56	0	0	0	0	0	0	0	0	0	402.345	857.134	0	0	275.621	0	3483.39	2060.4
1155.27	0	1187.86	628.785	2006.41	1556.6	1108.39	495.366	477.952	0	0	383.314	0	0	350.313	307.052	0	0	0	287.192	0	0	0	0	0	158.385	0	0	0	0	0	0	0	0	0	103.666	0	0	0	0	0	905.452	128.547
1156.28	0	0	0	74.4154	81.2848	0	0	0	0	192.392	0	0	0	0	0	0	0	0	0	0	0	0	0	0	0	0	0	0	0	0	0	0	0	0	0	0	0	0	0	0	194.887	0
1157.62	0	192.97	178.623	287.261	494.824	0	315.483	215.331	809.262	0	405.093	0	384.296	420.388	0	400.917	0	230.785	490.414	0	0	183.645	0	432.129	390.594	286.216	184.647	277.046	345.113	242.112	115.681	0	0	0	260.634	0	0	0	0	0	0	294.071
1158.23	0	0	0	0	0	0	0	0	0	0	0	0	0	0	0	0	0	0	225.755	177.308	0	0	0	0	0	0	0	0	0	0	0	0	0	0	0	0	0	0	0	0	125.438	0
1158.62	0	0	212.121	0	0	0	508.871	158.068	326.613	215.759	0	0	0	470.513	0	97.9136	283.641	419.174	0	0	0	0	0	184.092	0	0	0	0	293.451	0	0	0	0	0	0	0	0	0	0	0	337.084	260.599
1158.65	0	0	0	0	0	0	0	0	0	0	0	0	0	0	0	155.916	0	214.773	0	0	817.605	896.066	0	489.356	0	0	284.069	0	717.241	2831.54	1388.56	1660.05	2083.68	0	0	0	1516.79	0	0	0	0	573.286
1159.12	0	0	0	0	0	0	0	0	0	0	0	0	0	0	0	0	0	0	0	0	0	0	0	0	0	0	0	0	0	0	0	0	0	0	0	0	0	0	0	0	0	0
1159.63	0	196.987	0	326.822	0	0	0	0	0	0	155.556	0	254.177	0	0	0	0	0	0	0	0	0	0	0	0	0	0	0	0	0	0	0	283.633	0	315.826	0	0	0	0	0	211.444	0
1159.64	0	0	195.432	0	0	0	0	47.9614	664.161	0	0	0	0	0	0	102.111	0	0	0	0	0	0	0	0	0	0	0	224.69	0	0	355.741	102.755	0	0	0	448.558	224.97	0	0	0	0	0
1159.65	0	0	0	0	0	0	0	0	0	0	0	0	0	0	0	0	0	0	0	0	278.572	0	0	0	0	0	0	0	0	1017.63	816.372	412.221	1360.85	0	0	0	495.027	0	0	0	0	0
1159.66	0	0	0	0	0	0	120.834	0	0	0	0	0	0	0	0	0	0	0	0	0	0	355.441	0	0	0	0	0	0	0	773.974	247.087	242.889	344.756	0	222.133	0	491.61	0	0	0	0	0
116.007	5877.94	4067.71	4105.97	5367.08	3485.51	6913.7	5111.71	3895.62	3553.28	4752.28	3691	8658.57	3031.54	4316.63	4891.92	2170.45	3446.62	3666.6	4554.33	4709.04	4389.88	2572.89	9690.18	3517.31	3611.52	6663.56	3012.27	5330.26	2823.37	3814.37	2460.57	3434.05	3759.46	5097.8	5481.66	3536.27	3148.53	5328.28	4517.97	7665.38	4009.42	2092.24
116.035	0	0	191.384	414.867	0	253.757	0	0	0	0	0	531.892	0	0	0	0	328.215	0	0	0	0	0	542.005	817.166	357.346	631.109	319.114	0	297.34	0	0	0	0	0	0	0	0	0	178.558	424.702	0	0
116.035	2880.98	633.341	967.593	306.772	857.095	310.453	1554.99	570.699	1183.01	1393.77	1299.32	2429.16	759.454	2016.12	1319.43	393.622	456.028	1024.87	659.244	936.103	1147.1	831.807	2963.79	1416.24	299.52	0	2005.71	1174.43	823.856	882.901	1192.65	1217.73	1268.38	2470.11	600.545	669.359	315.598	1310.79	1766.11	1576.86	744.744	573.36
116.051	0	247.807	31.2614	0	0	0	248.503	0	193.549	0	0	0	0	82.3473	0	19.7721	0	0	114.377	0	0	0	0	0	0	0	26.8002	0	0	0	0	0	0	0	0	0	0	0	0	0	0	0
116.072	54483.6	10100.6	14334	11185.5	13107.6	18517.5	15471.4	12368.7	11833.1	12303	14283.1	63106.8	13446.7	18516.2	21408.7	22791.1	22722	18434.6	29544.5	22234.7	21467.4	10534.9	70735.6	13268.9	11668.1	14000.9	16165.4	12152.9	11387.9	9452.44	10654.4	12486.5	10298.4	47661.9	10283.1	8140.76	7105.48	43031.5	40992	55952.3	9424.82	11686.7
116.08	0	0	238.31	0	0	0	0	0	0	0	0	0	330.181	207.516	0	358.846	0	0	0	0	0	0	0	0	0	0	0	0	0	0	249.767	89.9111	0	192.337	0	0	0	334.951	0	0	0	58.0288
116.519	2187.4	494.198	0	0	340.003	532.579	0	0	216.113	0	0	3761.72	0	0	0	0	0	0	0	0	0	0	3978.18	0	809.583	0	288.168	0	0	392.122	439.025	0	0	2849.83	0	391.616	0	2150.97	1289.24	3389.8	0	0
1160.64	0	0	0	0	244.442	0	0	0	204.144	0	0	0	0	256.429	0	0	0	0	0	0	0	0	0	0	0	0	0	0	0	0	0	104.619	0	0	0	0	0	0	0	0	0	0
1160.67	0	0	0	0	0	0	0	0	0	0	0	0	0	0	182.455	0	0	0	0	0	0	0	0	0	0	0	136.628	0	226.028	1674.56	590.07	950.477	1268.89	0	156.485	0	1138.28	0	0	0	0	0
1161.27	9981.2	13028.8	10177.8	11389.7	11791.6	13228.7	19406.7	15286.7	17829.3	17914.4	15604	12089.1	20011.5	19729.7	20335.9	12832.9	14419.5	11594.6	13402.8	15123.3	10102.9	8501.28	11735.1	8098.09	9728.26	10031.9	10335.6	8293.05	7926.11	5250.95	7070.32	6788.68	4003.43	6291.52	10033.9	6710.36	5238.34	10831.2	7093.74	12523.3	8782.52	9264.89
1161.67	0	0	0	0	0	0	0	0	0	0	0	387.514	0	0	0	0	0	0	0	0	198.362	599.759	0	343.151	0	192.859	262.686	0	315.457	2050.32	891.353	845.656	1579.51	0	0	0	622.884	0	0	0	0	0
1161.77	0	0	0	0	0	0	0	0	0	153.78	0	0	0	0	0	0	0	0	0	0	0	0	0	0	190.453	0	0	0	0	0	0	0	0	0	0	0	0	0	0	224.071	0	0
1162.27	4599.61	5480.27	4536.23	3897.9	6567.23	5506.03	9000.92	6682.96	6655.57	7568.09	6682.55	4892.82	9250.14	7362.62	8247.64	5196.52	6414.16	4405.65	5358.96	7038.59	4982.25	3751.89	4479.27	4139.2	4065.12	4502.99	3828.97	3702.4	3745.73	1716.04	2885.27	2579.79	1698.06	2788.11	4105.58	2621.95	1688.33	4657.82	2424.75	4864.41	3036.72	4091.24
1162.28	209.816	0	0	0	0	658.865	0	0	0	0	0	0	0	0	0	0	0	0	0	0	0	0	0	0	0	0	0	0	0	0	0	0	0	50.1792	0	326.305	0	0	0	0	0	0
1162.68	0	0	0	0	0	0	0	0	0	0	0	0	0	0	0	0	0	0	0	0	95.9332	0	0	0	0	0	0	0	0	132.14	256.438	259.598	0	0	0	0	0	0	0	0	0	75.6821
1163.26	574.016	0	0	0	0	174.379	351.744	0	0	682.625	0	0	0	0	0	0	0	0	441.314	0	288.555	0	0	0	180.23	0	0	0	283.759	0	0	0	0	0	0	0	0	0	0	0	0	0
1163.27	261.66	1157.36	1553.51	1564.47	895.459	1185.02	1986.55	2139.93	2494.94	2028.64	2260.23	1356.44	2427.83	2452.45	2264.42	1705.49	1637.15	1210.35	1116.39	1994.41	780.115	1099.47	1919.12	750.779	483.963	1279.37	676.781	1545.51	576.037	388.342	533.946	882.907	0	497.168	1189.48	802.607	577.068	1214.22	958.48	1253.54	1195.18	943.898
1163.28	376.332	429.849	0	166.771	577.625	256.678	388.812	204.309	0	0	0	250.847	722.889	467.884	375.297	281.648	216.42	211.553	145.67	513.62	143.647	0	264.178	277.479	516.439	0	532.525	0	0	0	687.491	0	0	0	395.256	0	0	363.787	417.407	0	0	352.034
1163.3	0	0	0	0	0	0	0	0	255.61	0	0	0	0	0	0	130.288	0	0	0	0	0	0	0	0	0	0	0	0	113.458	0	0	0	0	0	0	0	0	0	0	0	0	0
1163.69	0	0	0	0	0	0	0	0	0	0	0	0	0	0	0	0	0	0	0	0	0	0	0	0	0	0	0	0	0	0	461.753	0	474.292	0	104.686	0	424.469	0	0	0	0	0
1164.27	0	367.144	571.859	912.359	208.955	184.122	1073.53	624.993	915.26	773.098	549.202	479.183	803.187	748.869	1014.17	511.473	930.414	0	181.269	596.099	0	403.873	128.479	0	342.231	402.895	361.346	470.502	138.01	0	174.06	143.425	186.595	252.026	0	0	0	0	0	0	91.8245	331.116
1164.28	0	0	302.766	0	86.0349	0	137.634	158.928	0	0	0	0	257.149	456.754	244.344	0	0	0	0	187.17	0	0	0	0	0	0	0	0	0	0	0	0	0	0	0	93.6851	0	258.921	0	489.657	0	0
1164.35	326.409	0	0	0	0	0	0	0	0	0	0	0	0	0	0	0	0	0	0	0	0	0	0	0	302.636	0	0	0	0	0	0	0	0	0	0	0	0	0	0	357.917	0	0
1165.27	0	0	0	0	0	0	0	0	164.671	0	0	88.4997	0	0	0	0	0	0	0	0	0	0	0	137.56	0	0	158.043	0	0	0	0	0	0	0	0	0	0	0	0	0	0	164.941
1165.32	0	0	0	284.565	0	0	0	0	0	0	0	0	0	0	0	0	586.046	0	0	0	0	0	0	0	0	0	0	0	0	0	0	0	0	0	0	0	0	0	0	0	122.535	0
117.008	1141.31	0	0	1106.66	1064.24	702.763	460.299	0	299.735	0	0	1629.32	351.392	0	287.146	0	0	0	936.062	0	0	295.989	2370.87	411.424	0	1070.27	432.598	439.828	154.887	413.868	256.074	242.441	0	201.706	0	514.887	0	257.11	330.527	2041.8	255.022	0
117.019	367917	207457	139158	201189	215102	256874	277862	230428	237264	221054	163247	559620	266665	244171	332806	186795	301099	249640	237751	291493	280497	125543	614898	128546	170518	193551	139175	156355	138002	93537	97656.1	95079	79137.5	361778	152449	134043	104676	321282	227135	390011	146708	122102
117.026	0	0	0	0	0	0	337.629	0	0	0	0	235.054	0	0	0	0	0	0	0	0	0	0	721.871	0	0	0	0	0	0	0	0	0	0	533.203	0	0	0	0	0	0	0	0
117.056	2536.7	0	1088.81	0	0	873.157	0	549.737	596.762	217.488	980.618	2484.67	328.112	534.269	735.75	535.385	439.419	632.863	190.465	0	0	970.378	2317.83	1242.94	741.917	395.241	1462.58	386.628	217.795	0	380.496	1149.75	639.086	2830.38	0	0	804.623	1581.3	2060	2631.18	286.541	743.377
117.075	220.932	0	127.522	0	0	547.328	564.134	0	202.87	0	241.149	892.197	372.495	739.947	0	149.309	398.729	0	316.07	579.134	439.217	328.648	2325.92	0	0	0	472.914	394.864	228.677	0	97.8033	203.154	0	508.16	925.849	0	0	1164.67	566.913	891.292	0	115.598
117.075	0	0	0	0	0	0	0	0	0	0	0	0	0	0	0	320.931	0	0	71.3813	0	0	0	0	105.198	0	0	244.731	0	0	0	189.049	0	0	302.096	0	0	0	381.839	785.467	292.632	0	0
1170.27	0	168.519	0	0	0	0	0	0	0	0	0	0	0	0	0	0	0	0	0	0	0	0	0	0	0	0	0	0	0	0	0	0	0	0	273.45	0	121.74	0	0	0	0	0
1171.41	469.012	843.512	771.36	389.952	732.778	0	1317.29	1708.18	672.003	1582.39	807.585	428.422	1836.21	2338.23	1736.36	566.561	934.818	0	1127.75	1044.88	916.099	0	1254.47	0	493.21	779.497	293.737	459.173	0	0	1149.12	240.861	0	0	824.862	976.616	193.138	464.727	305.179	233.725	577.483	1015.02
1171.42	354.345	199.385	724.797	378.099	157.251	696.055	427.611	152.852	736.258	497.668	641.803	129.469	158.01	0	234.734	499.232	897.719	196.495	207.329	188.921	384.104	0	159.475	589.3	167.404	0	774.384	412.405	892.448	0	0	281.908	408.17	951.26	257.612	0	252.32	912.989	0	0	0	77.4683
1172.4	785.006	0	0	0	69.2199	463.592	71.8337	547.946	307.605	353.325	339.66	474.227	582.824	0	214.645	125.945	137.612	272.442	313.359	269.253	0	0	181.115	140.297	277.677	224.569	169.652	0	0	0	0	0	0	1143.9	0	0	0	1720.18	744.76	475.007	239.536	0
1172.41	0	0	0	0	0	0	0	137.827	0	0	0	0	0	0	202.417	0	0	0	218.622	0	0	0	0	0	0	188.559	0	0	0	0	195.808	0	0	0	0	0	0	0	0	0	0	354.064
1172.42	0	0	298.591	0	363.214	294.146	1139.25	499.669	382.417	542.42	0	0	646.515	1056.69	0	132.086	397.201	351.527	327.825	357.431	575.746	160.156	0	182.083	89.8027	0	410.974	0	314.801	0	176.446	234.876	0	205.81	261.399	766.687	0	0	0	0	0	159.282
1172.92	0	0	0	0	0	0	0	0	0	0	0	0	0	171.364	0	192.458	0	0	0	0	0	0	0	0	125.221	0	0	0	0	0	0	0	0	0	0	0	0	0	0	0	0	0
1173.2	0	0	0	273.683	0	0	0	0	0	135.137	165.877	0	0	0	212.032	0	0	0	0	0	194.453	0	0	0	0	0	0	0	130.983	0	0	0	0	0	0	0	0	0	0	0	0	331.766
1173.21	0	0	0	0	74.208	0	0	0	0	0	0	0	149.745	0	112.523	0	0	0	0	0	0	0	0	0	0	0	0	0	0	0	0	0	0	0	0	210.959	0	0	0	0	148.857	0
1173.33	0	0	0	0	0	0	0	0	0	0	0	0	0	0	0	127.614	0	0	0	0	0	0	0	0	0	0	0	0	0	0	0	0	0	0	0	0	0	265.839	342.71	0	0	0
1173.4	0	301.166	0	0	0	0	238.613	0	205.196	0	354.885	516.713	0	0	0	0	0	177.935	0	0	0	0	0	0	0	0	0	0	0	0	0	0	0	0	0	0	0	0	0	345.749	0	0
1173.62	1095.96	493.558	416.692	505.974	541.846	0	640.149	632.891	1432.03	873.013	1005.07	1008.38	298.323	642.018	410.751	786.449	752.511	525.303	863.036	0	453.263	189.801	1080.3	824.767	966.586	0	734.726	577.094	706.971	690.984	743.5	487.214	351.732	935.273	805.715	0	765.388	1245.4	754.194	720.012	934.518	862.823
1173.63	0	0	0	0	0	304.184	0	0	0	0	0	0	795.256	0	0	0	0	0	0	424.139	0	0	0	0	0	0	0	0	0	0	0	0	0	0	0	198.851	0	0	0	0	0	0
1174.62	0	0	0	0	0	0	294.693	0	0	337.56	131.054	0	0	0	295.935	0	0	0	0	0	0	0	0	0	0	0	0	0	0	381.953	247.244	0	373.222	0	0	0	0	0	0	0	336.03	0
1174.63	873.359	239.534	0	0	386.34	285.867	0	421.926	1122.31	0	222.03	0	229.625	0	257.17	555.005	275.34	297.337	321.34	0	0	0	819.752	0	234.645	256.464	246.311	0	0	0	275.744	342.799	0	353.316	285.028	525.969	330.44	672.395	793.713	0	0	480.154
1175.2	0	0	0	0	0	0	0	0	0	0	0	0	0	0	0	0	0	0	0	184.815	0	0	0	0	0	0	174.963	0	164.948	0	0	172.684	0	0	0	0	0	0	0	0	139.738	164.401
1175.64	14952.9	3744.93	4114.92	3250.43	3958.7	5762.7	3816.84	4221.73	5906.48	4165.36	3498.63	14130.4	3688.41	4227.58	2171.78	4339.49	3715.72	2915.38	3137	1555.87	4148.63	5028.92	16490.7	4416.18	3139.25	3149.57	4218.59	4403.14	4145.62	7338.46	5719.76	6191.89	6293.13	12912.5	6279.54	4987.97	5927.64	14265.1	12559	8622.26	4357.68	5209.74
1176.64	7894.58	2277.88	2500.15	1804.65	1753.17	3400.77	1859.36	2821.03	3559.31	2184.47	2482.33	8542.8	2984.33	1877.81	1891.82	2579.41	1952.91	1883.63	1807.5	1498.64	2415.94	2640.48	10412.8	2607.24	2254.11	1760.23	2350.3	2356.41	1996.31	4512.29	3804.27	3643.21	3910.74	8291.83	3478.83	2653.11	3257	8905.97	7176	5103.72	2945.05	2955.05
1177.64	0	0	218.882	0	0	0	0	0	0	471.503	0	0	256.494	566.581	0	268.544	0	0	0	0	517.463	0	0	805.972	358.97	0	353.764	0	507.298	285.84	113.742	434.118	0	0	0	0	0	0	0	0	0	278.677
1177.65	0	910.768	195.346	385.847	0	989.765	0	529.206	1200.71	274.32	207.278	541.148	0	0	0	493.545	403.904	192.19	407.641	326.041	326.412	1093.67	0	0	0	328.246	0	609.61	460.779	0	514.565	330.308	369.601	0	1050.19	713.785	1180.51	6280.51	4432.65	0	802.669	1043.53
1177.66	7268.5	0	403.742	222.295	866.224	0	528.336	0	0	0	0	6982.78	416.692	460.824	0	232.641	0	523.086	0	0	0	204.317	10117.3	0	828.166	0	490.825	0	268.849	1735.71	449.196	399.097	566.192	6869.63	287.154	0	388.949	1213.91	2281.53	4505.48	0	0
1178.65	0	0	0	0	0	265.34	0	0	144.114	0	0	0	0	0	0	0	0	0	0	0	0	0	0	205.481	0	0	0	0	0	0	0	0	0	0	0	0	0	0	0	0	0	0
1178.66	4672.12	493.827	478.988	0	362.921	253.644	275.764	172.413	369.569	362.769	0	4723.2	289.839	590.376	483.469	164.378	250.138	0	0	0	0	258.979	5717.97	443.122	227.505	0	856.837	326.991	214.897	0	564.979	321.792	337.472	3847.51	461.367	681.348	740.358	5031.73	4346.01	2282.29	289.79	481.33
1179.66	662.412	0	0	0	0	0	0	230.937	0	0	0	1558	0	0	0	0	0	232.376	232.604	0	0	143.53	1738.33	0	0	0	0	0	0	0	0	0	0	1322.69	0	0	0	885.126	1654.77	793.703	0	77.7396
118.022	5800.34	3266.63	1824.51	3349.49	4120.51	6134.19	5501.12	5135.11	4667.62	2781.15	3632.5	9114.13	4234.16	4591.24	5879.46	3279.53	5598.63	4657.33	4028.16	6266.23	5092.01	2809.56	9536.81	2464.61	3800.43	2327.31	2836.42	2040.08	2440.85	1890.07	1302.19	555.976	620.646	5644.72	2319.88	2401.27	1830.49	6158.89	3961.84	6483.57	2474.61	2518.11
118.025	0	0	45.6164	0	0	0	0	0	0	0	0	0	0	84.2979	0	115.898	0	0	0	0	0	0	233.377	0	0	0	47.2012	0	0	0	0	147.063	0	0	0	0	0	121.529	0	229.592	0	0
118.051	13603.3	9212.35	6116.41	9590.25	9653.26	12238.3	11623.9	8255.93	9174.46	10118.2	8545.79	21760.8	10739.3	10117.5	13604.2	9778.15	11659.8	12245.9	13795.6	12223	11661.6	10510.7	19924.9	11850.1	11286.7	13068.9	9085.34	15150.7	9977.09	8826.36	7193.7	8584.1	6874.32	11365.4	9670.67	6764.56	8136.3	11666.2	9854.84	13277.6	10122.4	6878.65
118.066	0	0	0	0	0	0	0	253.983	0	284.452	212.175	0	385.126	0	454.018	873.871	1852.76	1014.47	1137.24	841.107	542.297	0	0	0	0	0	0	0	0	0	0	0	0	0	0	0	0	0	0	0	0	0
118.942	0	0	0	0	0	0	0	0	349.805	245.374	0	0	0	0	0	0	0	0	0	0	0	0	0	261.116	0	0	0	350.718	498.21	0	0	296.927	187.453	225.611	0	0	250.878	0	0	0	206.04	0
118.981	1646.52	0	0	0	0	0	0	0	0	201.983	0	1097.76	0	0	0	0	0	0	0	0	0	0	2887.11	0	0	0	0	266.733	0	0	0	0	0	472.191	0	0	0	983.83	952.049	1240.49	0	0
1181.06	0	0	0	0	0	0	0	0	0	0	0	0	157.513	0	0	0	0	0	0	0	0	0	0	0	0	133.541	0	0	0	0	0	0	0	0	105.276	0	0	0	0	0	0	0
1182.36	0	0	0	1476.29	320.014	1456.85	391.649	272.35	0	0	0	379.916	0	0	0	0	0	3383.68	2066.18	0	2344.16	0	0	0	246.59	0	0	0	0	2111.22	597.99	897.001	2344.07	0	251.141	1946.61	2063.55	438.211	3073.03	2895.39	1005.37	0
1182.62	0	0	0	0	0	0	0	157.276	0	0	0	0	252.633	0	0	0	0	0	0	0	0	0	0	0	0	0	0	0	0	0	0	0	0	0	0	0	0	0	0	0	0	150.206
1183.36	0	0	0	0	0	0	0	0	0	0	0	0	0	0	0	0	0	373.084	127.388	0	0	0	0	0	0	0	0	0	0	482.654	0	0	0	0	0	0	0	0	355.092	702.285	0	0
1183.37	220.574	0	0	0	0	0	0	0	0	0	0	0	0	0	0	0	0	465.915	330.33	0	801.846	0	0	0	0	0	0	0	0	114.043	0	0	405.446	0	0	0	376.447	0	1503.54	252.985	175.791	0
1185.22	0	0	0	0	0	0	0	0	0	159.6	151.711	0	297.709	0	0	0	0	0	0	0	0	211.595	0	0	0	0	0	0	0	0	0	0	0	0	0	0	0	0	0	270.997	0	0
1185.23	338.106	0	0	0	0	608.889	0	78.6396	473.371	302.325	0	0	319.111	171.927	296.342	0	0	254.041	0	164.661	0	0	687.597	0	248.705	0	0	0	0	0	0	0	0	0	0	0	0	295.716	499.947	273.295	0	0
1185.24	2110.8	0	0	0	0	0	0	247.373	0	0	158.684	3089.85	0	0	0	0	0	0	297.815	0	0	0	2178.97	0	0	0	0	0	0	0	0	0	0	1648.66	0	0	0	1027.19	748.473	1239.34	0	0
1185.67	0	0	0	0	0	0	0	0	0	0	0	0	0	0	0	0	0	0	0	0	181.2	209.722	0	343.282	0	0	188.25	0	200.697	1224.41	347.256	245.911	406.456	0	283.682	0	718.1	0	0	0	0	0
1185.68	0	0	0	0	0	0	0	0	0	0	0	0	219.2	0	0	0	0	0	0	0	0	0	255.343	0	0	0	0	0	0	0	0	0	0	0	111.687	0	0	0	0	0	0	0
1186.23	377.53	0	150.045	0	0	0	0	0	0	0	249.234	85.7008	0	0	0	0	131.002	0	0	0	0	0	0	0	0	0	0	0	0	0	0	0	0	0	0	0	0	0	0	242.689	0	0
1186.24	0	0	0	0	0	0	280.247	0	0	0	0	817.147	0	0	0	0	0	0	203.669	0	0	0	451.463	0	0	0	0	0	0	0	0	0	0	0	0	0	0	386.73	0	381.793	0	0
1186.67	0	0	0	0	0	0	0	0	0	0	0	0	0	0	0	0	0	0	0	0	0	0	0	0	0	0	0	97.7348	0	299.3	181.881	0	0	0	0	0	0	0	0	0	0	0
1186.68	0	0	0	0	0	0	129.464	0	0	0	0	0	0	0	0	0	0	0	0	0	0	215.236	0	0	0	0	0	0	0	0	0	165.599	155.308	0	0	0	0	0	0	0	0	0
1187.22	0	0	0	0	0	0	328.889	0	235.477	0	178.082	0	0	0	0	0	149.867	0	0	0	0	0	99.4178	0	0	0	0	120.972	0	0	0	0	0	0	0	0	0	0	0	304.779	0	0
1187.23	627.618	0	0	0	0	0	0	0	0	0	0	233.539	0	274.744	0	0	0	0	0	253.22	0	0	429.147	0	0	0	0	0	0	0	0	0	0	69.2429	0	0	0	416.433	0	0	0	0
1187.29	0	0	0	287.486	243.749	299.547	0	0	0	0	0	0	0	0	0	0	0	0	0	0	0	0	0	0	271.526	0	0	0	0	0	0	0	0	0	162.439	0	0	0	0	0	159.789	407.685
1187.6	0	168.771	108.343	206.171	0	0	0	0	0	0	0	0	0	0	0	0	0	0	0	0	0	0	0	0	0	0	0	0	0	0	0	0	0	0	0	0	0	0	0	0	134.283	75.7767
1187.69	0	0	0	0	0	0	0	0	0	0	0	0	0	0	0	0	0	0	0	0	0	306.766	0	0	0	0	0	0	0	457.321	490.088	373.006	211.919	0	0	0	610.692	0	0	0	0	0
1188.23	0	0	0	0	0	0	0	0	0	0	0	83.1843	104.378	242.38	0	0	0	0	0	0	0	0	0	0	0	0	0	0	0	0	0	0	0	0	0	0	0	0	0	0	0	0
1188.24	552.107	0	0	0	0	0	0	0	0	0	0	0	107.894	0	0	0	0	0	0	0	0	0	491.488	0	0	0	0	0	0	0	0	0	0	0	0	0	0	0	0	226.454	0	0
1188.49	0	0	0	0	0	0	0	0	0	0	0	0	0	0	0	0	0	0	0	0	0	0	0	0	0	0	0	0	0	0	0	0	0	0	0	0	0	0	0	0	0	0
1188.6	0	0	102.171	0	0	0	0	0	0	0	0	0	0	0	0	0	0	0	0	0	0	0	0	0	494.112	0	0	0	0	0	0	0	0	0	0	0	0	0	0	0	0	107.216
1189.23	290.453	0	0	0	0	0	0	0	0	0	0	0	0	0	0	0	0	0	0	0	0	0	0	0	0	0	0	0	0	0	0	0	0	0	0	0	0	229.223	0	374.417	0	0
1189.24	0	163.318	0	85.6065	100.279	0	0	0	0	0	0	373.978	0	0	0	0	0	0	252.907	0	0	0	0	0	156.47	0	0	0	0	0	0	0	0	0	0	0	0	0	0	0	205.358	0
1189.25	0	172.977	0	0	0	0	0	0	0	0	0	84.4608	0	0	0	0	0	0	0	0	273.111	0	0	0	0	0	0	0	0	0	0	0	0	0	0	0	0	0	0	0	0	0
1189.29	0	0	0	0	0	0	0	0	0	0	0	0	0	0	146.332	0	0	0	0	0	0	0	0	0	0	235.059	0	0	149.892	0	0	0	0	0	0	0	0	0	0	0	0	0
1189.3	1758.04	657.777	499.355	93.0533	171.798	689.403	330.707	0	0	0	177.483	2017.33	0	254.637	0	0	397.197	0	0	0	0	125.138	2031.02	176.217	247.677	0	0	545.744	0	0	0	0	0	1449.53	0	0	0	1138.87	661.529	2398.18	0	0
119.024	302.643	216.989	0	0	0	0	0	839.806	260.114	576.723	285.307	279.152	327.151	0	666.459	0	0	0	67.0604	368.009	0	0	1861.75	320.019	0	0	0	0	237.474	0	0	0	0	718.595	0	149.551	0	1169.96	478.703	724.408	0	0
119.035	30199.7	12715.6	12267.5	14585.6	15275.5	19484.3	16093.3	16028.1	17596.9	19323.9	13808.5	39669.1	16944.1	18840.8	22064.7	16189.9	19055.8	19108	21636.4	23580.9	18585	12266.2	41254.2	12817	14949.1	13469.9	11983.9	12721.5	12247.8	12394.6	9158.98	12283	11631.8	25469.3	15844.3	10391	11504	23843.1	20522.2	26633.2	12903.8	10391.7
119.036	1046.61	0	1166.31	0	414.844	754.077	1139.13	2235.17	764.184	963.93	526.995	1273.89	1089.41	579.247	1305.76	246.69	852.742	456.266	0	0	578.209	225.108	0	661.896	733.779	500.931	1721.8	573.874	1344.65	0	0	0	920.273	1145.88	269.62	0	436.429	1082.81	923.866	965.558	1400.6	296.327
119.054	287.457	0	169.977	0	0	0	300.208	0	0	0	0	0	0	114.77	0	90.8498	0	0	0	191.46	629.286	0	0	0	280.066	0	280.525	0	0	0	0	109.136	0	0	259.059	0	0	106.493	0	427.612	0	0
119.945	0	0	0	0	0	0	0	0	0	0	0	653.726	0	0	0	0	0	0	0	0	0	0	937.389	0	0	0	0	0	0	0	0	0	0	181.919	0	0	0	606.737	551.831	1030.95	0	0
119.947	371.462	2640.72	1173.76	1619.67	1535.75	1534.97	1285.72	1856.01	1377.67	806.193	946.14	0	475.346	0	1147.11	617.692	997.824	1522.19	112.72	0	2126.98	1335.19	0	1768.77	1180.26	1760.4	488.188	1373.39	1302.08	2943.41	638.181	1109.6	2374.26	0	2656.68	3423.38	2927.85	0	341.002	194.173	2087.29	1250.76
1190.25	0	140.101	0	0	179.857	161.539	0	0	0	0	0	0	0	0	0	0	0	0	0	0	0	0	0	0	0	0	0	0	0	0	0	0	199.92	0	0	0	0	0	0	0	269.927	0
1190.3	472.684	0	0	0	0	0	0	0	170.904	0	0	130.402	149.908	206.123	0	0	0	0	0	0	0	0	350.966	242.521	0	0	157.506	0	0	0	0	0	0	0	0	0	0	0	0	331.964	0	141.113
1190.31	0	0	0	0	0	0	0	0	0	0	0	0	0	0	0	0	0	0	0	0	0	0	0	0	0	0	0	0	0	0	0	0	0	0	0	0	0	637.565	393.175	408.214	0	106.226
1191.3	0	0	0	0	0	0	109.349	0	0	0	0	0	0	0	129.762	0	0	0	0	0	0	0	0	0	0	0	0	0	0	252.359	0	0	0	0	0	0	0	0	0	0	0	0
1192.19	0	0	0	120.12	0	0	0	129.391	0	0	0	0	0	0	0	0	0	0	0	227.539	0	0	0	0	0	0	193.076	0	0	0	0	0	0	0	0	0	0	0	0	0	0	0
1194.3	0	0	0	0	0	0	0	0	0	0	0	0	0	0	0	0	0	0	0	0	0	0	0	0	0	0	0	0	0	0	0	0	0	254.004	0	0	234.976	0	0	0	0	117.377
1195.19	0	0	0	0	0	0	0	0	0	0	0	0	0	0	136.529	0	0	0	0	0	0	137.52	0	0	0	0	0	0	0	0	0	0	0	0	0	0	0	0	0	0	0	178.271
1195.38	410.36	0	0	0	0	235.814	0	0	0	0	0	554.367	0	0	0	0	0	0	0	0	0	0	604.734	0	0	0	0	0	0	0	0	0	0	418.782	0	0	0	911.511	0	0	0	0
1196.64	0	0	0	0	0	0	0	0	0	0	0	0	0	0	0	0	0	0	0	0	0	208.973	0	0	0	0	0	0	0	0	0	236.808	0	0	349.472	0	244.208	0	0	0	0	0
1197.25	0	0	0	0	0	0	0	107.653	0	0	0	0	0	278.425	0	0	0	0	107.051	0	0	0	259.523	0	0	0	0	0	0	0	0	0	0	0	0	0	0	0	334.004	0	0	0
1197.26	0	157.001	0	0	0	0	87.0752	0	167.772	0	0	0	0	276.559	0	0	0	225.158	0	0	0	0	274.172	0	0	0	0	0	0	0	0	0	0	0	0	0	0	0	0	304.962	0	0
1199.25	0	0	0	0	0	0	0	0	0	0	0	298.244	0	0	0	0	0	0	0	286.135	0	0	0	0	0	0	0	0	0	0	0	140.919	0	0	0	0	0	0	0	0	0	0
1199.64	0	0	165.125	293.077	0	0	0	0	342.12	0	184.469	0	0	0	0	0	0	0	0	0	0	0	523.202	0	0	0	0	0	286.608	0	233.42	0	0	298.18	0	0	0	346.352	0	0	0	0
120.012	3737.71	273.151	381.191	407.935	0	2059.05	555.559	262.189	0	244.168	283.661	5041.14	0	0	893.294	166.611	419.522	624.74	0	567.182	417.166	1196.5	7293.3	999.109	1478.26	894.914	1001.15	1447.99	275.22	732.669	248.37	1026.59	0	2930.17	691.197	356.966	603.247	2961.96	2693.41	2977.53	0	0
120.038	627.967	345.329	0	0	0	0	0	263.471	242.115	0	0	0	0	673.151	734.274	0	0	0	586.441	0	249.336	421.827	347.439	0	320.414	396.688	244.226	0	385.683	0	176.8	299.947	469.433	683.683	0	0	242.111	85.7625	0	230.366	0	0
120.943	0	0	0	0	0	0	0	0	0	0	0	296.107	0	0	0	0	0	0	0	0	0	0	0	0	0	0	0	0	0	0	0	0	0	0	0	0	0	0	198.759	301.957	0	0
120.971	0	0	0	0	0	179.484	0	0	0	0	0	0	0	0	0	0	0	0	0	0	0	0	0	0	0	173.841	0	0	0	459.534	0	0	991.559	0	0	567.414	253.805	0	0	0	0	0
120.996	2529.82	0	180.932	0	831.449	1121.16	0	0	0	395.222	241.388	5372.19	0	339.107	0	0	0	0	0	0	0	475.684	6590.07	286.367	354.703	448.407	914.717	280.71	499.347	1374.79	270.559	327.644	0	2427.27	916.226	0	308.907	3268.46	2379.5	3602.95	0	0
121.022	278.825	410.439	0	0	0	475.831	0	496.615	0	0	0	1330.88	483.459	0	0	280.996	0	0	0	448.492	0	163.49	0	0	1233.08	609.543	662.995	0	173.071	460.706	584.335	0	0	194.353	301.095	0	0	276.222	573.103	311.168	217.138	153.735
121.029	2554.77	875.868	1419.69	1153.2	699.59	0	0	1136.47	805.88	695.359	1094.08	2079.55	794.757	1254.16	0	2047.13	825.179	523.349	375.64	872.662	0	1020.5	2399.18	1644.63	901.846	676.044	1019.56	528.176	1754.64	1637.95	1389.14	1664.29	1324.01	4089.02	717.23	330.595	291.816	3165.15	3842.73	2690.05	1211.07	1726.15
121.04	241.018	0	70.3188	0	0	0	0	0	0	0	0	0	0	135.01	382.205	61.2262	0	257.244	0	0	0	0	0	180.161	0	0	66.7878	0	0	0	0	0	231.57	0	0	0	0	0	312.468	381.273	188.185	0
121.066	0	0	46.698	0	0	0	0	0	0	0	0	267.975	0	0	0	0	0	0	0	0	0	270.622	0	0	0	0	0	0	0	0	0	0	0	0	0	0	0	53.0681	0	0	0	42.8341
121.519	324.537	0	0	304.819	0	0	0	0	0	0	0	0	0	0	0	0	0	0	0	0	0	189.923	264.555	0	0	0	0	0	0	0	0	0	0	0	0	0	0	0	0	737.974	0	0
121.942	0	0	679.93	315.529	302.606	364.952	0	0	0	0	0	340.055	0	0	0	0	0	0	0	383.333	583.525	230.785	692.285	0	0	0	33.2483	475.638	0	593.823	464.759	0	713.435	0	0	1153.31	577.558	249.642	0	213.902	247.747	247.324
122.004	0	349.423	205.044	0	589.698	373.413	312.789	0	316.925	0	0	0	334.696	0	492.247	0	0	935.564	326.251	0	0	0	0	356.029	415.751	1128.31	0	541.468	235.683	446.207	0	238.218	0	0	258.952	278.403	0	256.291	0	0	247.64	0
122.025	0	0	164.681	0	0	0	307.463	0	0	0	123.25	0	193.994	0	0	0	0	0	0	0	0	0	0	516.25	0	694.324	0	254.336	230.098	0	46.9607	0	294.418	0	0	0	184.831	214.942	0	0	0	166.268
122.025	0	0	35.7465	0	0	0	0	0	0	0	0	0	0	0	0	41.5249	0	0	0	0	0	0	0	0	0	0	0	0	0	0	0	0	0	0	0	0	0	0	183.709	0	0	0
122.311	0	0	0	0	0	0	0	0	0	0	0	0	0	0	0	0	0	0	0	247.779	0	0	0	0	0	0	203.294	0	0	0	138.113	0	0	0	0	0	0	0	0	0	0	0
122.545	363.811	0	0	0	0	0	0	0	0	0	0	816.27	0	0	0	0	0	0	0	0	0	0	650.311	0	0	0	0	0	0	0	0	0	0	178.832	0	393.737	0	327.567	0	0	0	0
122.784	0	0	0	0	0	0	0	0	0	0	0	0	0	0	0	0	0	0	0	0	0	0	0	0	0	0	0	0	0	0	0	0	0	0	0	0	0	0	0	0	0	0
122.907	0	259.231	314.964	0	0	0	0	0	609.734	482.113	110.937	0	0	0	0	177.93	344.525	0	0	0	0	573.039	0	257.312	0	0	0	0	0	0	291.113	0	0	0	0	0	0	233.382	0	277.92	0	880.896
122.966	0	196.8	0	0	0	0	0	0	0	0	0	0	0	0	0	0	0	0	0	0	0	0	0	0	183.613	0	0	0	0	0	348.919	0	0	0	0	0	0	0	513.453	0	0	0
123.009	139.333	385.608	153.074	0	0	0	0	0	0	0	0	0	0	524.034	0	157.083	0	0	0	0	0	0	265.586	185.841	0	0	125.675	0	173.499	0	83.2391	140.161	115.33	0	0	285.961	0	194.187	235.125	322.764	0	182.519
123.025	0	0	0	0	0	0	0	0	0	0	243.492	0	0	0	0	0	0	0	0	0	0	198.57	0	0	0	0	0	0	0	0	0	0	0	227.763	0	0	0	281.844	0	0	0	0
123.025	0	298.142	0	356.24	0	0	0	0	0	0	0	0	0	0	0	0	0	294.025	0	0	0	0	0	0	0	0	0	0	0	0	0	0	0	0	0	326.897	0	0	0	237.442	0	0
123.045	0	0	0	0	0	0	0	0	0	0	0	0	0	0	0	0	0	0	0	0	0	0	0	0	0	0	0	0	0	0	45.4003	0	0	0	0	0	0	0	0	289.644	239.881	0
123.056	0	0	76.4464	0	0	0	0	0	0	0	0	0	0	0	0	71.2564	0	0	0	0	0	0	0	0	0	0	61.9121	0	0	0	64.6531	0	0	0	0	0	0	120.957	0	0	0	42.4191
123.979	0	0	0	0	0	0	0	0	0	0	0	0	0	0	0	0	0	0	0	244.958	0	0	229.833	0	0	0	0	0	0	0	0	0	0	0	0	0	201.026	0	200.6	0	0	0
124.006	0	0	20.3988	0	0	0	0	204.839	0	0	0	0	0	0	0	0	0	0	0	0	0	0	0	0	0	0	0	0	0	0	29.7027	0	0	0	0	0	0	0	127.178	0	0	0
124.016	219.993	0	115.285	0	0	0	0	263.263	0	0	0	0	0	124.166	0	109.165	0	0	227.629	0	0	239.759	0	229.221	0	0	115.864	0	0	0	66.3749	169.374	0	0	0	0	0	0	267.692	0	0	111.531
124.037	384.476	0	79.4696	0	0	0	0	0	0	0	213.882	0	0	150.805	0	67.7415	0	0	0	0	0	0	0	0	0	0	61.4033	0	0	0	253.431	84.4704	484.602	0	0	0	0	298.319	692.648	1103.58	0	290.465
124.269	0	0	0	0	0	193.387	0	0	0	0	0	0	0	0	0	0	0	0	0	0	0	0	0	0	0	0	0	0	0	0	0	0	0	0	202.523	0	228.01	0	0	0	0	0
124.532	9799.68	2920.88	1593.95	859.637	1670.52	5033.12	32093.5	36948.7	45076.5	32440.3	24123.5	14791.8	23621.6	25820.7	190704	104028	162068	113165	113308	113280	111711	3776.75	13688.7	2288.36	3441.27	860.133	1816.76	3254.42	2267.89	1362.69	703.895	1818.19	665.23	15307.4	1159.9	376.447	1522.55	8312.29	8226.02	9888.42	1798.79	2249.49
124.984	0	1442.03	1210.48	10263.9	3807.9	8091.14	2827.62	2194.51	564.885	1288.5	243.017	0	307.942	0	1361.28	0	1240.17	14349.4	9058.16	1180.02	22724.4	1122.95	0	106.81	2502.21	1173.82	460.252	1164.32	859.957	19460.5	1629.39	2593.28	14689.8	0	5280.52	29801.3	18962.5	0	1668.49	1074.7	6606.63	320.611
125.001	0	0	0	0	0	0	0	0	0	0	0	0	0	0	0	0	0	0	0	0	0	0	712.187	0	0	0	0	0	0	0	0	0	0	0	0	0	278.327	273.12	0	311.182	0	0
125.024	12241.4	64104.7	42689.5	62045.4	62402.6	57728	147539	95480.1	96159.3	105228	93300.5	19216	105092	107954	153650	73124.6	117414	118796	114662	142162	120910	87489.9	18040.1	89960.6	117583	115884	91876.7	113901	90277.1	117970	97346.3	107484	82083.9	13635.9	166787	136864	108884	19753.6	8262.77	9770.1	47782.1	41792.7
125.034	1801.34	1910.36	1954.09	2848.9	1638.17	440.37	5258.79	5547.16	5002.83	3683.55	3394.83	2916.89	3813.28	4631.89	13976.6	10822.2	17263.3	13149.4	4102.27	11654.8	10643.2	2481.86	3245.4	513.887	1349.17	1691.47	1349.77	3767.23	3449.6	3564.63	0	2453.22	0	1726.02	1540.63	0	1934.09	1328.57	1340.43	1196.28	1383.29	1776.59
125.035	374.545	4746.36	3189.74	3462.51	3385.04	3505.3	3563.58	2393.77	3030.47	4998.81	3260.81	694.284	2973.38	2801.83	3957.56	3371.32	4198.24	4130.14	3422.05	2169.89	2448.05	4074.02	202.813	5023.9	3965.51	4552.99	4327.91	6379.96	4649.44	6267.23	3892.89	4930.08	4903.08	0	7165.94	6147.1	4479.78	674.426	254.657	0	3379.24	3230.66
125.061	0	0	58.8009	0	0	0	0	0	0	0	0	0	0	81.6178	0	61.1432	0	0	0	0	0	0	0	0	0	0	55.5932	0	0	0	65.9145	0	0	0	0	0	0	0	0	0	0	0
125.097	0	0	253.338	0	0	0	0	0	0	0	0	0	0	239.343	0	129.612	0	0	0	0	0	0	0	148.215	0	0	129.276	0	0	0	191.166	0	0	0	0	0	0	126.911	242.555	0	0	284.558
125.534	0	0	0	0	0	0	438.847	0	334.154	215.232	0	0	0	0	600.184	235.328	274.101	0	1136.14	0	898.758	0	0	0	0	0	276.629	201.766	0	0	0	0	0	0	0	0	0	0	0	0	0	0
125.536	0	0	0	0	0	0	0	0	260.514	0	0	364.016	442.506	0	0	193.858	0	1008.08	0	0	640.309	0	0	0	0	0	0	0	0	0	0	0	0	0	0	0	0	0	0	0	0	0
125.963	0	268.47	0	0	0	0	0	0	0	0	0	0	348.55	0	0	0	0	0	0	0	0	0	456.88	0	0	0	0	0	0	0	0	0	0	0	0	0	0	0	0	0	0	0
126.02	2152.83	307.92	758.179	0	343.997	0	0	0	423.955	957.334	115.512	3032.08	0	320.934	0	230.888	355.527	0	524.056	824.229	0	364.646	1340.13	282.218	489.535	605.191	74.3216	669.7	0	284.107	638.679	536.839	754.813	1606.17	690.017	759.329	237.028	1436.88	0	1462.52	390.505	0
126.028	641.963	2621.49	1771.71	2029.58	2302.3	2280.59	3296.63	4013.73	3606.44	2543.14	2027.99	450.181	4080.26	3761.22	3780.13	2768.91	2704.06	3199.32	3944.6	4605.12	3503.79	2537.54	507.882	2901.88	4225	4278.78	3518.41	1917.25	2364.76	3521.6	2929.37	3094.87	4322.93	301.969	3862.15	4961.14	3620.38	0	0	0	884.408	1811.63
126.036	0	0	0	0	0	0	0	0	0	0	0	0	0	0	0	0	0	0	0	0	0	0	0	0	0	0	0	0	0	151.583	24.484	0	0	0	0	0	0	0	0	223.476	0	0
126.056	2017.91	0	319.672	0	314.118	712.537	0	0	187.486	0	427.964	958.122	0	122.203	0	138.778	0	0	0	389.866	0	181.509	1622.28	155.952	0	0	198.615	529.881	267.827	0	198.98	436.323	0	2479.34	0	0	0	1471.55	1698.89	2637.31	0	313.953
[truncated: 11,070 more rows]

## Sheet: Sheet 4
Compound [µg/g dry mass]	Control	1% PVP	3% PVP	10 µM AIP	100 µM AIP
[truncated: 11 more rows]

## Sheet: Sheet 5
Sheet 5	Primers used in this study.
[truncated: 14 more rows]
